# Supplementary material for: Functional enrichment of alternative splicing events with NEASE reveals insights into tissue identity and diseases
Source: Genome Biol. 2021 Dec 2;22:327. doi: 10.1186/s13059-021-02538-1 (PMC8638120; doi:10.1186/s13059-021-02538-1)
Supplement: Supplementary file 2 — Additional file 2: Tables S4-S7. The analysis of the upregulated exons in muscles. Table S4: List of spliced domains. Table S5: List of affected edges. Table S6: Gene-level enrichment. Table S7: NEASE enrichment. [file 13059_2021_2538_MOESM2_ESM.xlsx]

## Sheet: Table S4 spliced domains
Gene name	NCBI gene ID	Gene stable ID	Exon stable ID	Pfam ID	Interacting domain	Interaction type	Visualization link
DNM2	1785	ENSG00000079805	ENSE00002760163	PF01031	TRUE	DDI	https://exbio.wzw.tum.de/digger/ID/exon/ENSE00002760163
TMED2	10959	ENSG00000086598	ENSE00002313457	PF01105	TRUE	DDI	https://exbio.wzw.tum.de/digger/ID/exon/ENSE00002313457
HMGN3	9324	ENSG00000118418	ENSE00003723579	PF01101	FALSE
MACF1	23499	ENSG00000127603	ENSE00001458939	PF02187	FALSE
MACF1	643314	ENSG00000127603	ENSE00001458939	PF02187	FALSE
TPM1	7168	ENSG00000140416	ENSE00001141183	PF00261	TRUE	DDI	https://exbio.wzw.tum.de/digger/ID/exon/ENSE00001141183
DST	667	ENSG00000151914	ENSE00001453630	PF02187	TRUE	DDI	https://exbio.wzw.tum.de/digger/ID/exon/ENSE00001453630
PDLIM5	10611	ENSG00000163110	ENSE00002434903	PF15936	FALSE
LIMS1	3987	ENSG00000169756	ENSE00001956759	PF00412	TRUE	DDI	https://exbio.wzw.tum.de/digger/ID/exon/ENSE00001956759
ASB8	140461	ENSG00000177981	ENSE00002235416	PF00023	TRUE	DDI	https://exbio.wzw.tum.de/digger/ID/exon/ENSE00002235416
IMPDH2	3615	ENSG00000178035	ENSE00001709779	PF00478	TRUE	DDI	https://exbio.wzw.tum.de/digger/ID/exon/ENSE00001709779
CFLAR	8837	ENSG00000003402	ENSE00001630714	PF00656	TRUE	DDI	https://exbio.wzw.tum.de/digger/ID/exon/ENSE00001630714

## Sheet: Table S5 affected edges
Gene name	NCBI gene ID	Identifier	Number of affected interactions	Affected binding
TPM1	7168	PF00261	18	ACTA2,MYO18A,MYH7B,TPM4,ACTC1,TNNT1,TNNT2,TPM3,MYH8,TPM2,MYH4,MYH2,TNNI1,MYH1,MYH9,TPM1,MYO19,MYH6
DNM2	1785	PF01031	9	TIAM2,DNM1,DNM3,CDK9,PLEKHA4,H2AC4,PLK1,DNM2,DDX39B
TMED2	10959	PF01105	8	TMED5,TMED10,TMED9,EIF3I,TMED1,TMED4,TMED7,TMED3
LIMS1	3987	PF00412	8	ILK,TRIP6,STK11,DAPK1,PXN,BMP2K,EHMT2,LPXN
CFLAR	8837	PF00656	7	NOL3,CFLAR,CASP3,RIPK2,CASP10,CASP8,NOD1
IMPDH2	3615	PF00478	4	IMPDH1,EIF4B,IMPDH2,U2AF2
ASB8	140461	PF00023	2	TUBB3,HIF1AN
DST	667	PF02187	1	CALM1

## Sheet: Table S6 gene-level enrichment
Gene_set	Term	Overlap	P-value	Adjusted P-value	Odds Ratio	Combined Score	Genes
Reactome_2016	trans-Golgi Network Vesicle Budding Homo sapiens R-HSA-199992	6/70	1.416e-08	2.10276e-06	45.4779	821.915	GBF1;CLTC;AP3B1;SNX9;DNM2;PICALM
Reactome_2016	Clathrin derived vesicle budding Homo sapiens R-HSA-421837	6/70	1.416e-08	2.10276e-06	45.4779	821.915	GBF1;CLTC;AP3B1;SNX9;DNM2;PICALM
Reactome_2016	Golgi Associated Vesicle Biogenesis Homo sapiens R-HSA-432722	5/54	1.67017e-07	1.65347e-05	48.3576	754.629	CLTC;AP3B1;SNX9;DNM2;PICALM
Reactome_2016	Membrane Trafficking Homo sapiens R-HSA-199991	9/420	4.90079e-07	3.63884e-05	11.2612	163.611	DCTN1;GBF1;CLTC;TMED2;AP3B1;MIA3;SNX9;DNM2;PICALM
Reactome_2016	Vesicle-mediated transport Homo sapiens R-HSA-5653656	9/492	1.8199e-06	0.000108102	9.54724	126.183	DCTN1;GBF1;CLTC;TMED2;AP3B1;MIA3;SNX9;DNM2;PICALM
Reactome_2016	Asparagine N-linked glycosylation Homo sapiens R-HSA-446203	7/259	2.27642e-06	0.000112683	13.6813	177.759	GANAB;RPN2;DCTN1;GBF1;GFPT1;TMED2;MIA3
Reactome_2016	Post-translational protein modification Homo sapiens R-HSA-597592	8/521	2.58414e-05	0.00109641	7.77328	82.1133	RANBP2;GANAB;RPN2;DCTN1;GBF1;GFPT1;TMED2;MIA3
Reactome_2016	Formation of annular gap junctions Homo sapiens R-HSA-196025	2021-09-02	0.00019255	0.00714841	126.641	1083.44	CLTC;DNM2
Reactome_2016	ER to Golgi Anterograde Transport Homo sapiens R-HSA-199977	4/131	0.000252082	0.00748683	14.5219	120.325	DCTN1;GBF1;TMED2;MIA3
Reactome_2016	Gap junction degradation Homo sapiens R-HSA-190873	2021-10-02	0.000240327	0.00748683	110.806	923.399	CLTC;DNM2
Reactome_2016	Transport to the Golgi and subsequent modification Homo sapiens R-HSA-948021	4/162	0.000564047	0.0152293	11.6544	87.1793	DCTN1;GBF1;TMED2;MIA3
Reactome_2016	COPI-mediated anterograde transport Homo sapiens R-HSA-6807878	3/78	0.000817761	0.0202396	18.0709	128.465	DCTN1;GBF1;TMED2
Reactome_2016	MHC class II antigen presentation Homo sapiens R-HSA-2132295	3/103	0.00182461	0.0416853	13.5361	85.3641	DCTN1;CLTC;DNM2
Reactome_2016	Gap junction trafficking Homo sapiens R-HSA-190828	2/28	0.00196508	0.0416878	34.0632	212.29	CLTC;DNM2
Reactome_2016	Golgi-to-ER retrograde transport Homo sapiens R-HSA-8856688	3/110	0.00220126	0.041852	12.6461	77.3782	DCTN1;GBF1;TMED2
Reactome_2016	Gap junction trafficking and regulation Homo sapiens R-HSA-157858	2/30	0.00225465	0.041852	31.627	192.759	CLTC;DNM2
Reactome_2016	RHO GTPases Activate Formins Homo sapiens R-HSA-5663220	3/114	0.0024366	0.0425688	12.188	73.3368	RANBP2;DIAPH1;NDEL1
Reactome_2016	Cargo concentration in the ER Homo sapiens R-HSA-5694530	2/33	0.00272444	0.0449533	28.562	168.673	TMED2;MIA3
Reactome_2016	Lysosome Vesicle Biogenesis Homo sapiens R-HSA-432720	2/35	0.003061	0.0454558	26.8283	155.309	CLTC;DNM2
Reactome_2016	RHO GTPase Effectors Homo sapiens R-HSA-195258	4/255	0.00299433	0.0454558	7.30177	42.4308	RANBP2;DIAPH1;ROCK2;NDEL1
Reactome_2016	Metabolism of proteins Homo sapiens R-HSA-392499	8/1074	0.00326959	0.0462413	3.63439	20.7999	RANBP2;GANAB;RPN2;DCTN1;GBF1;GFPT1;TMED2;MIA3
Reactome_2016	XBP1(S) activates chaperone genes Homo sapiens R-HSA-381038	2/53	0.00690137	0.0931685	17.3438	86.3033	DCTN1;GFPT1
Reactome_2016	IRE1alpha activates chaperones Homo sapiens R-HSA-381070	2/55	0.00741514	0.095752	16.6876	81.84	DCTN1;GFPT1
Reactome_2016	Intra-Golgi and retrograde Golgi-to-ER traffic Homo sapiens R-HSA-6811442	3/179	0.00856457	0.105986	7.66154	36.4699	DCTN1;GBF1;TMED2
Reactome_2016	Signaling by Rho GTPases Homo sapiens R-HSA-194315	4/367	0.0106938	0.127042	5.02018	22.782	RANBP2;DIAPH1;ROCK2;NDEL1
Reactome_2016	NGF signalling via TRKA from the plasma membrane Homo sapiens R-HSA-187037	4/374	0.0114005	0.128656	4.92344	22.028	MEF2A;MAPKAP1;CAMK2G;DNM2
Reactome_2016	NOSTRIN mediated eNOS trafficking Homo sapiens R-HSA-203641	2021-05-01	0.011696	0.128656	108.418	482.301	DNM2
Reactome_2016	Recruitment of mitotic centrosome proteins and complexes Homo sapiens R-HSA-380270	2/79	0.0148454	0.152038	11.4724	48.2997	CDK11A;DCTN1
Reactome_2016	Centrosome maturation Homo sapiens R-HSA-380287	2/79	0.0148454	0.152038	11.4724	48.2997	CDK11A;DCTN1
Reactome_2016	COPI-dependent Golgi-to-ER retrograde traffic Homo sapiens R-HSA-6811434	2/81	0.0155653	0.153856	11.1809	46.5427	GBF1;TMED2
Reactome_2016	TRAIL signaling Homo sapiens R-HSA-75158	2021-07-01	0.0163368	0.153856	72.2717	297.35	CFLAR
Reactome_2016	Cell junction organization Homo sapiens R-HSA-446728	2/86	0.0174293	0.153856	10.5127	42.5722	DST;LIMS1
Reactome_2016	Unfolded Protein Response (UPR) Homo sapiens R-HSA-381119	2/86	0.0174293	0.153856	10.5127	42.5722	DCTN1;GFPT1
Reactome_2016	Regulation of cytoskeletal remodeling and cell spreading by IPP complex components Homo sapiens R-HSA-446388	2021-08-01	0.0186492	0.153856	61.9441	246.658	LIMS1
Reactome_2016	Synthesis of UDP-N-acetyl-glucosamine Homo sapiens R-HSA-446210	2021-08-01	0.0186492	0.153856	61.9441	246.658	GFPT1
Reactome_2016	AMPK inhibits chREBP transcriptional activation activity Homo sapiens R-HSA-163680	2021-08-01	0.0186492	0.153856	61.9441	246.658	ADIPOR1
Reactome_2016	Cellular response to heat stress Homo sapiens R-HSA-3371556	2/96	0.0214253	0.159083	9.3896	36.0859	RANBP2;CAMK2G
Reactome_2016	Signalling by NGF Homo sapiens R-HSA-166520	4/450	0.0210636	0.159083	4.06862	15.7057	MEF2A;MAPKAP1;CAMK2G;DNM2
Reactome_2016	Type I hemidesmosome assembly Homo sapiens R-HSA-446107	2021-09-01	0.0209563	0.159083	54.1984	209.494	DST
Reactome_2016	EPH-Ephrin signaling Homo sapiens R-HSA-2682334	2/95	0.02101	0.159083	9.49104	36.6616	ROCK2;CLTC
Reactome_2016	Resolution of Sister Chromatid Cohesion Homo sapiens R-HSA-2500257	2/99	0.0226917	0.162217	9.09782	34.4422	RANBP2;NDEL1
Reactome_2016	Cell Cycle, Mitotic Homo sapiens R-HSA-69278	4/462	0.0229398	0.162217	3.95958	14.947	RANBP2;CDK11A;DCTN1;NDEL1
Reactome_2016	Signal Transduction Homo sapiens R-HSA-162582	2465-11-01	0.0251458	0.163348	2.17886	8.02487	MEF2A;RANBP2;DIAPH1;ROCK2;MAPKAP1;CLTC;TMED2;CFLAR;CAMK2G;DNM2;NDEL1
Reactome_2016	CASP8 activity is inhibited Homo sapiens R-HSA-5218900	2021-11-01	0.0255545	0.163348	43.3543	158.978	CFLAR
Reactome_2016	Regulation by c-FLIP Homo sapiens R-HSA-3371378	2021-11-01	0.0255545	0.163348	43.3543	158.978	CFLAR
Reactome_2016	Dimerization of procaspase-8 Homo sapiens R-HSA-69416	2021-11-01	0.0255545	0.163348	43.3543	158.978	CFLAR
Reactome_2016	Mitotic Prometaphase Homo sapiens R-HSA-68877	2/107	0.0262156	0.163348	8.40127	30.5924	RANBP2;NDEL1
Reactome_2016	Immune System Homo sapiens R-HSA-168256	8/1547	0.0263997	0.163348	2.45434	8.92006	MEF2A;RANBP2;DCTN1;ASB8;MAPKAP1;CLTC;CAMK2G;DNM2
Reactome_2016	CREB phosphorylation through the activation of CaMKII Homo sapiens R-HSA-442729	1/15	0.0346877	0.166452	30.9612	104.072	CAMK2G
Reactome_2016	Regulated Necrosis Homo sapiens R-HSA-5218859	1/16	0.0369579	0.166452	28.8957	95.2971	CFLAR
Reactome_2016	RIPK1-mediated regulated necrosis Homo sapiens R-HSA-5213460	1/16	0.0369579	0.166452	28.8957	95.2971	CFLAR
Reactome_2016	Cell-Cell communication Homo sapiens R-HSA-1500931	2/131	0.0379945	0.166452	6.82997	22.3362	DST;LIMS1
Reactome_2016	N-glycan trimming in the ER and Calnexin/Calreticulin cycle Homo sapiens R-HSA-532668	1/17	0.0392229	0.166452	27.0883	87.7254	GANAB
Reactome_2016	Ras activation uopn Ca2+ infux through NMDA receptor Homo sapiens R-HSA-442982	1/17	0.0392229	0.166452	27.0883	87.7254	CAMK2G
Reactome_2016	Unblocking of NMDA receptor, glutamate binding and activation Homo sapiens R-HSA-438066	1/17	0.0392229	0.166452	27.0883	87.7254	CAMK2G
Reactome_2016	Cell-extracellular matrix interactions Homo sapiens R-HSA-446353	1/16	0.0369579	0.166452	28.8957	95.2971	LIMS1
Reactome_2016	RHO GTPases Activate ROCKs Homo sapiens R-HSA-5627117	1/17	0.0392229	0.166452	27.0883	87.7254	ROCK2
Reactome_2016	Developmental Biology Homo sapiens R-HSA-1266738	5/786	0.0364395	0.166452	2.92238	9.67923	MEF2A;ROCK2;CLTC;CAMK2G;DNM2
Reactome_2016	Toll Like Receptor 4 (TLR4) Cascade Homo sapiens R-HSA-166016	2/122	0.0333738	0.166452	7.34556	24.9748	MEF2A;DNM2
Reactome_2016	Calnexin/calreticulin cycle Homo sapiens R-HSA-901042	1/15	0.0346877	0.166452	30.9612	104.072	GANAB
Reactome_2016	WNT5A-dependent internalization of FZD4 Homo sapiens R-HSA-5099900	1/15	0.0346877	0.166452	30.9612	104.072	CLTC
Reactome_2016	Ligand-dependent caspase activation Homo sapiens R-HSA-140534	1/17	0.0392229	0.166452	27.0883	87.7254	CFLAR
Reactome_2016	Adaptive Immune System Homo sapiens R-HSA-1280218	5/762	0.0325135	0.166452	3.01881	10.3427	DCTN1;ASB8;MAPKAP1;CLTC;DNM2
Reactome_2016	Axon guidance Homo sapiens R-HSA-422475	4/515	0.0324318	0.166452	3.53925	12.1347	ROCK2;CLTC;CAMK2G;DNM2
Reactome_2016	Regulation of necroptotic cell death Homo sapiens R-HSA-5675482	1/14	0.0324123	0.166452	33.3445	114.345	CFLAR
Reactome_2016	Retrograde neurotrophin signalling Homo sapiens R-HSA-177504	1/13	0.0301317	0.166452	36.125	126.516	DNM2
Reactome_2016	WNT5A-dependent internalization of FZD2, FZD5 and ROR2 Homo sapiens R-HSA-5140745	1/13	0.0301317	0.166452	36.125	126.516	CLTC
Reactome_2016	Purine ribonucleoside monophosphate biosynthesis Homo sapiens R-HSA-73817	2021-12-01	0.0278457	0.166452	39.4111	141.134	IMPDH2
Reactome_2016	ERBB2 Regulates Cell Motility Homo sapiens R-HSA-6785631	1/15	0.0346877	0.166452	30.9612	104.072	DIAPH1
Reactome_2016	VEGFA-VEGFR2 Pathway Homo sapiens R-HSA-4420097	3/320	0.0392311	0.166452	4.2234	13.6766	ROCK2;MAPKAP1;CAMK2G
Reactome_2016	Signaling by VEGF Homo sapiens R-HSA-194138	3/328	0.0417168	0.172082	4.11776	13.0815	ROCK2;MAPKAP1;CAMK2G
Reactome_2016	Pre-NOTCH Processing in Golgi Homo sapiens R-HSA-1912420	1/18	0.0414826	0.172082	25.4936	81.1329	TMED2
Reactome_2016	Toll-Like Receptors Cascades Homo sapiens R-HSA-168898	2/140	0.0428453	0.174316	6.38164	20.1032	MEF2A;DNM2
Reactome_2016	Cell Cycle Homo sapiens R-HSA-1640170	4/566	0.0434685	0.174461	3.20963	10.0645	RANBP2;CDK11A;DCTN1;NDEL1
Reactome_2016	eNOS activation and regulation Homo sapiens R-HSA-203765	1/20	0.0459865	0.17971	22.8078	70.2344	DNM2
Reactome_2016	Metabolism of nitric oxide Homo sapiens R-HSA-202131	1/20	0.0459865	0.17971	22.8078	70.2344	DNM2
Reactome_2016	VxPx cargo-targeting to cilium Homo sapiens R-HSA-5620916	1/21	0.0482307	0.183648	21.6663	65.687	GBF1
Reactome_2016	ERK/MAPK targets Homo sapiens R-HSA-198753	1/21	0.0482307	0.183648	21.6663	65.687	MEF2A
Reactome_2016	SALM protein interactions at the synapse Homo sapiens R-HSA-8849932	1/22	0.0504697	0.187369	20.6335	61.6196	RTN3
Reactome_2016	CD28 dependent PI3K/Akt signaling Homo sapiens R-HSA-389357	1/22	0.0504697	0.187369	20.6335	61.6196	MAPKAP1
Reactome_2016	Assembly of the primary cilium Homo sapiens R-HSA-5617833	2/187	0.0714905	0.192592	4.74907	12.5289	DCTN1;GBF1
Reactome_2016	Nuclear import of Rev protein Homo sapiens R-HSA-180746	1/32	0.0725781	0.192592	13.9705	36.646	RANBP2
Reactome_2016	Vpr-mediated nuclear import of PICs Homo sapiens R-HSA-180910	1/32	0.0725781	0.192592	13.9705	36.646	RANBP2
Reactome_2016	Smooth Muscle Contraction Homo sapiens R-HSA-445355	1/33	0.074761	0.192592	13.5333	35.098	TPM1
Reactome_2016	CD28 co-stimulation Homo sapiens R-HSA-389356	1/33	0.074761	0.192592	13.5333	35.098	MAPKAP1
Reactome_2016	Transport of the SLBP independent Mature mRNA Homo sapiens R-HSA-159227	1/33	0.074761	0.192592	13.5333	35.098	RANBP2
Reactome_2016	Rev-mediated nuclear export of HIV RNA Homo sapiens R-HSA-165054	1/33	0.074761	0.192592	13.5333	35.098	RANBP2
Reactome_2016	Striated Muscle Contraction Homo sapiens R-HSA-390522	1/34	0.0769389	0.192592	13.1225	33.6559	TPM1
Reactome_2016	HSF1-dependent transactivation Homo sapiens R-HSA-3371571	1/34	0.0769389	0.192592	13.1225	33.6559	CAMK2G
Reactome_2016	Purine metabolism Homo sapiens R-HSA-73847	1/34	0.0769389	0.192592	13.1225	33.6559	IMPDH2
Reactome_2016	Nuclear Pore Complex (NPC) Disassembly Homo sapiens R-HSA-3301854	1/34	0.0769389	0.192592	13.1225	33.6559	RANBP2
Reactome_2016	Export of Viral Ribonucleoproteins from Nucleus Homo sapiens R-HSA-168274	1/31	0.0703901	0.192592	14.437	38.3114	RANBP2
Reactome_2016	Interferon Signaling Homo sapiens R-HSA-913531	2/196	0.0775341	0.192592	4.52669	11.5749	RANBP2;CAMK2G
Reactome_2016	Muscle contraction Homo sapiens R-HSA-397014	2/196	0.0775341	0.192592	4.52669	11.5749	TPM1;CAMK2G
Reactome_2016	Regulation of TP53 Degradation Homo sapiens R-HSA-6804757	1/35	0.0791118	0.192592	12.7359	32.3097	MAPKAP1
Reactome_2016	Post NMDA receptor activation events Homo sapiens R-HSA-438064	1/35	0.0791118	0.192592	12.7359	32.3097	CAMK2G
Reactome_2016	Interactions of Rev with host cellular proteins Homo sapiens R-HSA-177243	1/35	0.0791118	0.192592	12.7359	32.3097	RANBP2
Reactome_2016	Interactions of Vpr with host cellular proteins Homo sapiens R-HSA-176033	1/35	0.0791118	0.192592	12.7359	32.3097	RANBP2
Reactome_2016	Transport of the SLBP Dependant Mature mRNA Homo sapiens R-HSA-159230	1/34	0.0769389	0.192592	13.1225	33.6559	RANBP2
Reactome_2016	Glutamate Binding, Activation of AMPA Receptors and Synaptic Plasticity Homo sapiens R-HSA-399721	1/31	0.0703901	0.192592	14.437	38.3114	CAMK2G
Reactome_2016	EPHA-mediated growth cone collapse Homo sapiens R-HSA-3928663	1/34	0.0769389	0.192592	13.1225	33.6559	ROCK2
Reactome_2016	MAPK targets/ Nuclear events mediated by MAP kinases Homo sapiens R-HSA-450282	1/30	0.0681971	0.192592	14.9355	40.1072	MEF2A
Reactome_2016	Sema4D induced cell migration and growth-cone collapse Homo sapiens R-HSA-416572	1/24	0.0549322	0.192592	18.8374	54.6597	ROCK2
Reactome_2016	Nuclear Events (kinase and transcription factor activation) Homo sapiens R-HSA-198725	1/24	0.0549322	0.192592	18.8374	54.6597	MEF2A
Reactome_2016	Separation of Sister Chromatids Homo sapiens R-HSA-2467813	2/162	0.0556022	0.192592	5.49806	15.8868	RANBP2;NDEL1
Reactome_2016	Constitutive Signaling by AKT1 E17K in Cancer Homo sapiens R-HSA-5674400	1/25	0.0571558	0.192592	18.0516	51.6633	MAPKAP1
Reactome_2016	Recycling pathway of L1 Homo sapiens R-HSA-437239	1/26	0.0593743	0.192592	17.3287	48.9344	DNM2
Reactome_2016	Sema4D in semaphorin signaling Homo sapiens R-HSA-400685	1/27	0.0615876	0.192592	16.6614	46.4402	ROCK2
Reactome_2016	CREB phosphorylation through the activation of Ras Homo sapiens R-HSA-442742	1/27	0.0615876	0.192592	16.6614	46.4402	CAMK2G
Reactome_2016	VEGFR2 mediated vascular permeability Homo sapiens R-HSA-5218920	1/27	0.0615876	0.192592	16.6614	46.4402	MAPKAP1
Reactome_2016	Caspase activation via extrinsic apoptotic signalig pathway Homo sapiens R-HSA-5357769	1/27	0.0615876	0.192592	16.6614	46.4402	CFLAR
Reactome_2016	Mitotic Anaphase Homo sapiens R-HSA-68882	2/173	0.0624224	0.192592	5.14152	14.2617	RANBP2;NDEL1
Reactome_2016	Trafficking of AMPA receptors Homo sapiens R-HSA-399719	1/31	0.0703901	0.192592	14.437	38.3114	CAMK2G
Reactome_2016	Mitotic Metaphase and Anaphase Homo sapiens R-HSA-2555396	2/174	0.063056	0.192592	5.11137	14.1265	RANBP2;NDEL1
Reactome_2016	Mitotic G2-G2/M phases Homo sapiens R-HSA-453274	2/175	0.0636919	0.192592	5.08157	13.9931	CDK11A;DCTN1
Reactome_2016	Myogenesis Homo sapiens R-HSA-525793	1/29	0.065999	0.192592	15.4697	42.0485	MEF2A
Reactome_2016	CDO in myogenesis Homo sapiens R-HSA-375170	1/29	0.065999	0.192592	15.4697	42.0485	MEF2A
Reactome_2016	COPI-independent Golgi-to-ER retrograde traffic Homo sapiens R-HSA-6811436	1/29	0.065999	0.192592	15.4697	42.0485	DCTN1
Reactome_2016	NEP/NS2 Interacts with the Cellular Export Machinery Homo sapiens R-HSA-168333	1/30	0.0681971	0.192592	14.9355	40.1072	RANBP2
Reactome_2016	Regulation of Glucokinase by Glucokinase Regulatory Protein Homo sapiens R-HSA-170822	1/30	0.0681971	0.192592	14.9355	40.1072	RANBP2
Reactome_2016	Transport of Ribonucleoproteins into the Host Nucleus Homo sapiens R-HSA-168271	1/30	0.0681971	0.192592	14.9355	40.1072	RANBP2
Reactome_2016	G2/M Transition Homo sapiens R-HSA-69275	2/173	0.0624224	0.192592	5.14152	14.2617	CDK11A;DCTN1
Reactome_2016	Regulation of TP53 Expression and Degradation Homo sapiens R-HSA-6806003	1/36	0.0812797	0.196261	12.3714	31.0505	MAPKAP1
Reactome_2016	Transport of Mature mRNA Derived from an Intronless Transcript Homo sapiens R-HSA-159231	1/37	0.0834426	0.199858	12.0272	29.8707	RANBP2
Reactome_2016	Transport of Mature mRNAs Derived from Intronless Transcripts Homo sapiens R-HSA-159234	1/38	0.0856005	0.203387	11.7015	28.7631	RANBP2
Reactome_2016	Activation of NMDA receptor upon glutamate binding and postsynaptic events Homo sapiens R-HSA-442755	1/39	0.0877534	0.205219	11.393	27.7218	CAMK2G
Reactome_2016	NS1 Mediated Effects on Host Pathways Homo sapiens R-HSA-168276	1/39	0.0877534	0.205219	11.393	27.7218	RANBP2
Reactome_2016	Host Interactions with Influenza Factors Homo sapiens R-HSA-168253	1/41	0.0920444	0.213528	10.8223	25.8164	RANBP2
Reactome_2016	EPHB-mediated forward signaling Homo sapiens R-HSA-3928662	1/42	0.0941824	0.213528	10.5578	24.943	ROCK2
Reactome_2016	Glucose transport Homo sapiens R-HSA-70153	1/42	0.0941824	0.213528	10.5578	24.943	RANBP2
Reactome_2016	Viral Messenger RNA Synthesis Homo sapiens R-HSA-168325	1/42	0.0941824	0.213528	10.5578	24.943	RANBP2
Reactome_2016	Phase 0 - rapid depolarisation Homo sapiens R-HSA-5576892	1/44	0.0984438	0.219833	10.0657	23.3351	CAMK2G
Reactome_2016	SUMOylation of DNA replication proteins Homo sapiens R-HSA-4615885	1/44	0.0984438	0.219833	10.0657	23.3351	RANBP2
Reactome_2016	SUMOylation of RNA binding proteins Homo sapiens R-HSA-4570464	1/45	0.100567	0.221248	9.83646	22.5937	RANBP2
Reactome_2016	Signaling by ERBB2 Homo sapiens R-HSA-1227986	1/45	0.100567	0.221248	9.83646	22.5937	DIAPH1
Reactome_2016	Death Receptor Signalling Homo sapiens R-HSA-73887	1/48	0.106908	0.230084	9.20722	20.5854	CFLAR
Reactome_2016	Hexose transport Homo sapiens R-HSA-189200	1/48	0.106908	0.230084	9.20722	20.5854	RANBP2
Reactome_2016	EPH-ephrin mediated repulsion of cells Homo sapiens R-HSA-3928665	1/48	0.106908	0.230084	9.20722	20.5854	CLTC
Reactome_2016	Metabolism of non-coding RNA Homo sapiens R-HSA-194441	1/50	0.111111	0.235117	8.83052	19.4027	RANBP2
Reactome_2016	snRNP Assembly Homo sapiens R-HSA-191859	1/50	0.111111	0.235117	8.83052	19.4027	RANBP2
Reactome_2016	Cargo trafficking to the periciliary membrane Homo sapiens R-HSA-5620920	1/51	0.113205	0.235117	8.65348	18.8521	GBF1
Reactome_2016	Ion homeostasis Homo sapiens R-HSA-5578775	1/51	0.113205	0.235117	8.65348	18.8521	CAMK2G
Reactome_2016	Nuclear Envelope Breakdown Homo sapiens R-HSA-2980766	1/51	0.113205	0.235117	8.65348	18.8521	RANBP2
Reactome_2016	Assembly of collagen fibrils and other multimeric structures Homo sapiens R-HSA-2022090	1/54	0.119458	0.246382	8.16243	17.3434	DST
Reactome_2016	Innate Immune System Homo sapiens R-HSA-168249	4/807	0.120525	0.246868	2.21843	4.69397	MEF2A;MAPKAP1;CAMK2G;DNM2
Reactome_2016	Ion transport by P-type ATPases Homo sapiens R-HSA-936837	1/55	0.121533	0.247228	8.01087	16.8835	CAMK2G
Reactome_2016	Pre-NOTCH Expression and Processing Homo sapiens R-HSA-1912422	1/57	0.125668	0.252186	7.72399	16.0204	TMED2
Reactome_2016	tRNA processing in the nucleus Homo sapiens R-HSA-6784531	1/57	0.125668	0.252186	7.72399	16.0204	RANBP2
Reactome_2016	M Phase Homo sapiens R-HSA-68886	2/268	0.130807	0.260737	3.28939	6.69072	RANBP2;NDEL1
Reactome_2016	MAP kinase activation in TLR cascade Homo sapiens R-HSA-450294	1/60	0.131836	0.261035	7.33014	14.8523	MEF2A
Reactome_2016	Synthesis of substrates in N-glycan biosythesis Homo sapiens R-HSA-446219	1/63	0.137961	0.271353	6.9744	13.8148	GFPT1
Reactome_2016	Semaphorin interactions Homo sapiens R-HSA-373755	1/67	0.146061	0.285396	6.5504	12.6012	ROCK2
Reactome_2016	COPII (Coat Protein 2) Mediated Vesicle Transport Homo sapiens R-HSA-204005	1/68	0.148075	0.285573	6.4523	12.3241	TMED2
Reactome_2016	Transport of Mature mRNA derived from an Intron-Containing Transcript Homo sapiens R-HSA-159236	1/68	0.148075	0.285573	6.4523	12.3241	RANBP2
Reactome_2016	Loss of Nlp from mitotic centrosomes Homo sapiens R-HSA-380259	1/69	0.150084	0.285736	6.3571	12.0566	DCTN1
Reactome_2016	Loss of proteins required for interphase microtubule organization?from the centrosome Homo sapiens R-HSA-380284	1/69	0.150084	0.285736	6.3571	12.0566	DCTN1
Reactome_2016	Costimulation by the CD28 family Homo sapiens R-HSA-388841	1/72	0.156082	0.286151	6.08757	11.3069	MAPKAP1
Reactome_2016	Transcriptional regulation by small RNAs Homo sapiens R-HSA-5578749	1/72	0.156082	0.286151	6.08757	11.3069	RANBP2
Reactome_2016	ISG15 antiviral mechanism Homo sapiens R-HSA-1169408	1/72	0.156082	0.286151	6.08757	11.3069	RANBP2
Reactome_2016	Antiviral mechanism by IFN-stimulated genes Homo sapiens R-HSA-1169410	1/72	0.156082	0.286151	6.08757	11.3069	RANBP2
Reactome_2016	TRAF6 Mediated Induction of proinflammatory cytokines Homo sapiens R-HSA-168180	1/72	0.156082	0.286151	6.08757	11.3069	MEF2A
Reactome_2016	AURKA Activation by TPX2 Homo sapiens R-HSA-8854518	1/72	0.156082	0.286151	6.08757	11.3069	DCTN1
Reactome_2016	Neuronal System Homo sapiens R-HSA-112316	2/301	0.15745	0.286888	2.92144	5.40071	RTN3;CAMK2G
Reactome_2016	Transport of Mature Transcript to Cytoplasm Homo sapiens R-HSA-72202	1/74	0.160059	0.289862	5.92019	10.8471	RANBP2
Reactome_2016	G alpha (12/13) signalling events Homo sapiens R-HSA-416482	1/75	0.16204	0.289914	5.83989	10.6281	ROCK2
Reactome_2016	SUMOylation of DNA damage response and repair proteins Homo sapiens R-HSA-3108214	1/75	0.16204	0.289914	5.83989	10.6281	RANBP2
Reactome_2016	Toll Like Receptor 9 (TLR9) Cascade Homo sapiens R-HSA-168138	1/88	0.187383	0.294459	4.96402	8.31276	MEF2A
Reactome_2016	Signaling by FGFR1 Homo sapiens R-HSA-5654736	2/336	0.186725	0.294459	2.61065	4.38098	MAPKAP1;CAMK2G
Reactome_2016	Regulation of PLK1 Activity at G2/M Transition Homo sapiens R-HSA-2565942	1/87	0.18546	0.294459	5.02199	8.46163	DCTN1
Reactome_2016	Metabolism of nucleotides Homo sapiens R-HSA-15869	1/87	0.18546	0.294459	5.02199	8.46163	IMPDH2
Reactome_2016	PI3K/AKT Signaling in Cancer Homo sapiens R-HSA-2219528	1/86	0.183533	0.294459	5.08133	8.61468	MAPKAP1
Reactome_2016	Downstream signaling of activated FGFR1 Homo sapiens R-HSA-5654687	2/332	0.183337	0.294459	2.64283	4.48338	MAPKAP1;CAMK2G
Reactome_2016	Signaling by FGFR4 Homo sapiens R-HSA-5654743	2/332	0.183337	0.294459	2.64283	4.48338	MAPKAP1;CAMK2G
Reactome_2016	Signaling by ERBB4 Homo sapiens R-HSA-1236394	2/330	0.181646	0.294459	2.65921	4.53581	MAPKAP1;CAMK2G
Reactome_2016	Toll Like Receptor 7/8 (TLR7/8) Cascade Homo sapiens R-HSA-168181	1/85	0.181602	0.294459	5.14208	8.77208	MEF2A
Reactome_2016	MyD88 dependent cascade initiated on endosome Homo sapiens R-HSA-975155	1/85	0.181602	0.294459	5.14208	8.77208	MEF2A
Reactome_2016	Collagen formation Homo sapiens R-HSA-1474290	1/85	0.181602	0.294459	5.14208	8.77208	DST
Reactome_2016	Signaling by FGFR3 Homo sapiens R-HSA-5654741	2/333	0.184183	0.294459	2.63471	4.45747	MAPKAP1;CAMK2G
Reactome_2016	Downstream signaling of activated FGFR4 Homo sapiens R-HSA-5654716	2/329	0.180802	0.294459	2.66748	4.56233	MAPKAP1;CAMK2G
Reactome_2016	Downstream signaling of activated FGFR3 Homo sapiens R-HSA-5654708	2/329	0.180802	0.294459	2.66748	4.56233	MAPKAP1;CAMK2G
Reactome_2016	Regulation of HSF1-mediated heat shock response Homo sapiens R-HSA-3371453	1/80	0.171877	0.294459	5.4689	9.6306	RANBP2
Reactome_2016	Toll Like Receptor 10 (TLR10) Cascade Homo sapiens R-HSA-168142	1/82	0.175781	0.294459	5.33333	9.2721	MEF2A
Reactome_2016	Toll Like Receptor 5 (TLR5) Cascade Homo sapiens R-HSA-168176	1/82	0.175781	0.294459	5.33333	9.2721	MEF2A
Reactome_2016	Biosynthesis of the N-glycan precursor (dolichol lipid-linked oligosaccharide, LLO) and transfer to a nascent protein Homo sapiens R-HSA-446193	1/78	0.167956	0.294459	5.61152	10.0113	GFPT1
Reactome_2016	Signaling by SCF-KIT Homo sapiens R-HSA-1433557	2/325	0.177432	0.294459	2.70107	4.6706	MAPKAP1;CAMK2G
Reactome_2016	TRAF6 mediated induction of NFkB and MAP kinases upon TLR7/8 or 9 activation Homo sapiens R-HSA-975138	1/83	0.177725	0.294459	5.26803	9.1006	MEF2A
Reactome_2016	Organelle biogenesis and maintenance Homo sapiens R-HSA-1852241	2/326	0.178273	0.294459	2.69259	4.64321	DCTN1;GBF1
Reactome_2016	Downstream signaling of activated FGFR2 Homo sapiens R-HSA-5654696	2/329	0.180802	0.294459	2.66748	4.56233	MAPKAP1;CAMK2G
Reactome_2016	MyD88 cascade initiated on plasma membrane Homo sapiens R-HSA-975871	1/82	0.175781	0.294459	5.33333	9.2721	MEF2A
Reactome_2016	Downstream signal transduction Homo sapiens R-HSA-186763	2/341	0.190973	0.295528	2.57148	4.25742	MAPKAP1;CAMK2G
Reactome_2016	PCP/CE pathway Homo sapiens R-HSA-4086400	1/91	0.193124	0.295528	4.79783	7.88966	CLTC
Reactome_2016	DAP12 signaling Homo sapiens R-HSA-2424491	2/344	0.193528	0.295528	2.54854	4.18555	MAPKAP1;CAMK2G
Reactome_2016	MyD88:Mal cascade initiated on plasma membrane Homo sapiens R-HSA-166058	1/92	0.195029	0.295528	4.74486	7.756	MEF2A
Reactome_2016	Toll Like Receptor TLR1:TLR2 Cascade Homo sapiens R-HSA-168179	1/92	0.195029	0.295528	4.74486	7.756	MEF2A
Reactome_2016	Toll Like Receptor TLR6:TLR2 Cascade Homo sapiens R-HSA-168188	1/92	0.195029	0.295528	4.74486	7.756	MEF2A
Reactome_2016	Toll Like Receptor 2 (TLR2) Cascade Homo sapiens R-HSA-181438	1/92	0.195029	0.295528	4.74486	7.756	MEF2A
Reactome_2016	Interferon gamma signaling Homo sapiens R-HSA-877300	1/93	0.196929	0.296893	4.69305	7.6258	CAMK2G
Reactome_2016	Anchoring of the basal body to the plasma membrane Homo sapiens R-HSA-5620912	1/97	0.204487	0.297709	4.4966	7.13724	DCTN1
Reactome_2016	TRIF-mediated TLR3/TLR4 signaling Homo sapiens R-HSA-937061	1/97	0.204487	0.297709	4.4966	7.13724	MEF2A
Reactome_2016	Toll Like Receptor 3 (TLR3) Cascade Homo sapiens R-HSA-168164	1/97	0.204487	0.297709	4.4966	7.13724	MEF2A
Reactome_2016	SUMO E3 ligases SUMOylate target proteins Homo sapiens R-HSA-3108232	1/96	0.202604	0.297709	4.54416	7.25477	RANBP2
Reactome_2016	Signaling by EGFR Homo sapiens R-HSA-177929	2/355	0.202937	0.297709	2.46774	3.93569	MAPKAP1;CAMK2G
Reactome_2016	L1CAM interactions Homo sapiens R-HSA-373760	1/96	0.202604	0.297709	4.54416	7.25477	DNM2
Reactome_2016	MyD88-independent TLR3/TLR4 cascade Homo sapiens R-HSA-166166	1/97	0.204487	0.297709	4.4966	7.13724	MEF2A
Reactome_2016	DAP12 interactions Homo sapiens R-HSA-2172127	2/359	0.206373	0.298989	2.43959	3.84984	MAPKAP1;CAMK2G
Reactome_2016	Signaling by FGFR2 Homo sapiens R-HSA-5654738	2/361	0.208093	0.300018	2.42575	3.80787	MAPKAP1;CAMK2G
Reactome_2016	Signaling by FGFR Homo sapiens R-HSA-190236	2/366	0.212401	0.300187	2.39182	3.70559	MAPKAP1;CAMK2G
Reactome_2016	Gene Silencing by RNA Homo sapiens R-HSA-211000	1/101	0.211975	0.300187	4.31587	6.69515	RANBP2
Reactome_2016	Cellular responses to stress Homo sapiens R-HSA-2262752	2/367	0.213264	0.300187	2.38514	3.68558	RANBP2;CAMK2G
Reactome_2016	Signaling by PDGF Homo sapiens R-HSA-186797	2/364	0.210677	0.300187	2.40528	3.74605	MAPKAP1;CAMK2G
Reactome_2016	SUMOylation Homo sapiens R-HSA-2990846	1/101	0.211975	0.300187	4.31587	6.69515	RANBP2
Reactome_2016	tRNA processing Homo sapiens R-HSA-72306	1/103	0.215693	0.302174	4.23082	6.48964	RANBP2
Reactome_2016	Mitotic Prophase Homo sapiens R-HSA-68875	1/107	0.223078	0.309599	4.07034	6.10646	RANBP2
Reactome_2016	SRP-dependent cotranslational protein targeting to membrane Homo sapiens R-HSA-1799339	1/107	0.223078	0.309599	4.07034	6.10646	RPN2
Reactome_2016	Integration of energy metabolism Homo sapiens R-HSA-163685	1/110	0.228572	0.315749	3.95772	5.84121	ADIPOR1
Reactome_2016	Activated TLR4 signalling Homo sapiens R-HSA-166054	1/112	0.232214	0.319294	3.88602	5.67396	MEF2A
Reactome_2016	Fc epsilon receptor (FCERI) signaling Homo sapiens R-HSA-2454202	2/395	0.237552	0.325128	2.21204	3.17953	MAPKAP1;CAMK2G
Reactome_2016	PIP3 activates AKT signaling Homo sapiens R-HSA-1257604	1/122	0.250171	0.331699	3.56306	4.93702	MAPKAP1
Reactome_2016	PI-3K cascade:FGFR2 Homo sapiens R-HSA-5654695	1/122	0.250171	0.331699	3.56306	4.93702	MAPKAP1
Reactome_2016	PI3K events in ERBB4 signaling Homo sapiens R-HSA-1250342	1/122	0.250171	0.331699	3.56306	4.93702	MAPKAP1
Reactome_2016	PI-3K cascade:FGFR4 Homo sapiens R-HSA-5654720	1/122	0.250171	0.331699	3.56306	4.93702	MAPKAP1
Reactome_2016	PI-3K cascade:FGFR1 Homo sapiens R-HSA-5654689	1/122	0.250171	0.331699	3.56306	4.93702	MAPKAP1
Reactome_2016	PI-3K cascade:FGFR3 Homo sapiens R-HSA-5654710	1/122	0.250171	0.331699	3.56306	4.93702	MAPKAP1
Reactome_2016	Signaling by NOTCH Homo sapiens R-HSA-157118	1/122	0.250171	0.331699	3.56306	4.93702	TMED2
Reactome_2016	GAB1 signalosome Homo sapiens R-HSA-180292	1/125	0.255477	0.335738	3.47633	4.74388	MAPKAP1
Reactome_2016	PI3K/AKT activation Homo sapiens R-HSA-198203	1/125	0.255477	0.335738	3.47633	4.74388	MAPKAP1
Reactome_2016	Late Phase of HIV Life Cycle Homo sapiens R-HSA-162599	1/128	0.260747	0.339657	3.3937	4.56183	RANBP2
Reactome_2016	Influenza Viral RNA Transcription and Replication Homo sapiens R-HSA-168273	1/128	0.260747	0.339657	3.3937	4.56183	RANBP2
Reactome_2016	Host Interactions of HIV factors Homo sapiens R-HSA-162909	1/129	0.262495	0.340441	3.36702	4.50346	RANBP2
Reactome_2016	Cardiac conduction Homo sapiens R-HSA-5576891	1/135	0.272901	0.352398	3.21528	4.17551	CAMK2G
Reactome_2016	Influenza Life Cycle Homo sapiens R-HSA-168255	1/136	0.274621	0.353085	3.1913	4.12432	RANBP2
Reactome_2016	Factors involved in megakaryocyte development and platelet production Homo sapiens R-HSA-983231	1/141	0.283163	0.360942	3.07655	3.88178	CAPZB
Reactome_2016	HIV Life Cycle Homo sapiens R-HSA-162587	1/141	0.283163	0.360942	3.07655	3.88178	RANBP2
Reactome_2016	Neurotransmitter Receptor Binding And Downstream Transmission In The Postsynaptic Cell Homo sapiens R-HSA-112314	1/142	0.28486	0.361553	3.05458	3.83581	CAMK2G
Reactome_2016	Beta-catenin independent WNT signaling Homo sapiens R-HSA-3858494	1/144	0.288241	0.364288	3.01155	3.74625	CLTC
Reactome_2016	Influenza Infection Homo sapiens R-HSA-168254	1/147	0.293284	0.36909	2.94923	3.61756	RANBP2
Reactome_2016	Translation Homo sapiens R-HSA-72766	1/151	0.299953	0.374311	2.87	3.45585	RPN2
Reactome_2016	Regulation of TP53 Activity Homo sapiens R-HSA-5633007	1/151	0.299953	0.374311	2.87	3.45585	MAPKAP1
Reactome_2016	Role of LAT2/NTAL/LAB on calcium mobilization Homo sapiens R-HSA-2730905	1/162	0.317977	0.395143	2.67243	3.06201	MAPKAP1
Reactome_2016	Apoptosis Homo sapiens R-HSA-109581	1/163	0.319593	0.395496	2.6558	3.02949	CFLAR
Reactome_2016	Programmed Cell Death Homo sapiens R-HSA-5357801	1/166	0.324418	0.399801	2.60711	2.93489	CFLAR
Reactome_2016	Downstream signaling events of B Cell Receptor (BCR) Homo sapiens R-HSA-1168372	1/192	0.364856	0.447777	2.24926	2.26782	MAPKAP1
Reactome_2016	Processing of Capped Intron-Containing Pre-mRNA Homo sapiens R-HSA-72203	1/193	0.366363	0.447777	2.23743	2.24667	RANBP2
Reactome_2016	Ion channel transport Homo sapiens R-HSA-983712	1/203	0.381242	0.464053	2.12559	2.04975	CAMK2G
Reactome_2016	Transmission across Chemical Synapses Homo sapiens R-HSA-112315	1/211	0.392899	0.47629	2.04379	1.90931	CAMK2G
Reactome_2016	HIV Infection Homo sapiens R-HSA-162906	1/222	0.408577	0.491743	1.94098	1.73732	RANBP2
Reactome_2016	Transmembrane transport of small molecules Homo sapiens R-HSA-382551	2/594	0.408958	0.491743	1.45353	1.29966	RANBP2;CAMK2G
Reactome_2016	Cytokine Signaling in Immune system Homo sapiens R-HSA-1280215	2/620	0.430291	0.492091	1.39051	1.17261	RANBP2;CAMK2G
Reactome_2016	Signaling by Leptin Homo sapiens R-HSA-2586552	1/243	0.437415	0.492091	1.77066	1.46411	CAMK2G
Reactome_2016	Signalling to p38 via RIT and RIN Homo sapiens R-HSA-187706	1/239	0.43203	0.492091	1.80079	1.51133	CAMK2G
Reactome_2016	FRS-mediated FGFR1 signaling Homo sapiens R-HSA-5654693	1/236	0.427958	0.492091	1.82405	1.54813	CAMK2G
Reactome_2016	MAPK1/MAPK3 signaling Homo sapiens R-HSA-5684996	1/241	0.434728	0.492091	1.7856	1.48746	CAMK2G
Reactome_2016	Prolonged ERK activation events Homo sapiens R-HSA-169893	1/242	0.436073	0.492091	1.7781	1.47572	CAMK2G
Reactome_2016	Frs2-mediated activation Homo sapiens R-HSA-170968	1/240	0.433381	0.492091	1.79316	1.49933	CAMK2G
Reactome_2016	FRS-mediated FGFR3 signaling Homo sapiens R-HSA-5654706	1/236	0.427958	0.492091	1.82405	1.54813	CAMK2G
Reactome_2016	ARMS-mediated activation Homo sapiens R-HSA-170984	1/239	0.43203	0.492091	1.80079	1.51133	CAMK2G
Reactome_2016	FRS-mediated FGFR2 signaling Homo sapiens R-HSA-5654700	1/236	0.427958	0.492091	1.82405	1.54813	CAMK2G
Reactome_2016	RAF/MAP kinase cascade Homo sapiens R-HSA-5673001	1/235	0.426595	0.492091	1.83194	1.56067	CAMK2G
Reactome_2016	SHC1 events in ERBB4 signaling Homo sapiens R-HSA-1250347	1/235	0.426595	0.492091	1.83194	1.56067	CAMK2G
Reactome_2016	SOS-mediated signalling Homo sapiens R-HSA-112412	1/235	0.426595	0.492091	1.83194	1.56067	CAMK2G
Reactome_2016	SHC1 events in EGFR signaling Homo sapiens R-HSA-180336	1/235	0.426595	0.492091	1.83194	1.56067	CAMK2G
Reactome_2016	GRB2 events in EGFR signaling Homo sapiens R-HSA-179812	1/235	0.426595	0.492091	1.83194	1.56067	CAMK2G
Reactome_2016	Signaling by the B Cell Receptor (BCR) Homo sapiens R-HSA-983705	1/233	0.423858	0.492091	1.84792	1.58617	MAPKAP1
Reactome_2016	FRS-mediated FGFR4 signaling Homo sapiens R-HSA-5654712	1/236	0.427958	0.492091	1.82405	1.54813	CAMK2G
Reactome_2016	Interleukin receptor SHC signaling Homo sapiens R-HSA-912526	1/245	0.440088	0.492864	1.75597	1.44127	CAMK2G
Reactome_2016	Signalling to RAS Homo sapiens R-HSA-167044	1/246	0.44142	0.492864	1.74871	1.43002	CAMK2G
Reactome_2016	VEGFR2 mediated cell proliferation Homo sapiens R-HSA-5218921	1/248	0.444075	0.493971	1.73438	1.4079	CAMK2G
Reactome_2016	Interleukin-2 signaling Homo sapiens R-HSA-451927	1/252	0.449348	0.497567	1.70639	1.36504	CAMK2G
Reactome_2016	Signalling to ERKs Homo sapiens R-HSA-187687	1/253	0.450658	0.497567	1.69953	1.35461	CAMK2G
Reactome_2016	Antigen processing: Ubiquitination & Proteasome degradation Homo sapiens R-HSA-983168	1/260	0.459747	0.505265	1.65301	1.28452	ASB8
Reactome_2016	Interleukin-3, 5 and GM-CSF signaling Homo sapiens R-HSA-512988	1/261	0.461034	0.505265	1.64657	1.27492	CAMK2G
Reactome_2016	NCAM signaling for neurite out-growth Homo sapiens R-HSA-375165	1/266	0.46742	0.510382	1.61509	1.22832	CAMK2G
Reactome_2016	SLC-mediated transmembrane transport Homo sapiens R-HSA-425407	1/268	0.469954	0.511269	1.60283	1.21033	RANBP2
Reactome_2016	IRS-related events triggered by IGF1R Homo sapiens R-HSA-2428928	1/288	0.494653	0.520388	1.48962	1.04854	CAMK2G
Reactome_2016	Signaling by Type 1 Insulin-like Growth Factor 1 Receptor (IGF1R) Homo sapiens R-HSA-2404192	1/288	0.494653	0.520388	1.48962	1.04854	CAMK2G
Reactome_2016	IGF1R signaling cascade Homo sapiens R-HSA-2428924	1/288	0.494653	0.520388	1.48962	1.04854	CAMK2G
Reactome_2016	FCERI mediated MAPK activation Homo sapiens R-HSA-2871796	1/289	0.495858	0.520388	1.48438	1.04124	CAMK2G
Reactome_2016	Diseases of signal transduction Homo sapiens R-HSA-5663202	1/288	0.494653	0.520388	1.48962	1.04854	MAPKAP1
Reactome_2016	IRS-mediated signalling Homo sapiens R-HSA-112399	1/284	0.489805	0.520388	1.51098	1.07846	CAMK2G
Reactome_2016	MAPK family signaling cascades Homo sapiens R-HSA-5683057	1/284	0.489805	0.520388	1.51098	1.07846	CAMK2G
Reactome_2016	Extracellular matrix organization Homo sapiens R-HSA-1474244	1/283	0.488586	0.520388	1.51642	1.08612	DST
Reactome_2016	Metabolism of carbohydrates Homo sapiens R-HSA-71387	1/282	0.487364	0.520388	1.52189	1.09385	RANBP2
Reactome_2016	Insulin receptor signalling cascade Homo sapiens R-HSA-74751	1/287	0.493445	0.520388	1.49491	1.05592	CAMK2G
Reactome_2016	Signaling by Wnt Homo sapiens R-HSA-195721	1/295	0.503029	0.526054	1.45364	0.998807	CLTC
Reactome_2016	Disease Homo sapiens R-HSA-1643685	2/725	0.512195	0.533761	1.18211	0.790891	RANBP2;MAPKAP1
Reactome_2016	Class I MHC mediated antigen processing & presentation Homo sapiens R-HSA-983169	1/305	0.514758	0.534557	1.40511	0.933071	ASB8
Reactome_2016	Signaling by Insulin receptor Homo sapiens R-HSA-74752	1/311	0.521666	0.539842	1.37749	0.896371	CAMK2G
Reactome_2016	Infectious disease Homo sapiens R-HSA-5663205	1/348	0.562183	0.577746	1.22829	0.707407	RANBP2
Reactome_2016	Transcriptional Regulation by TP53 Homo sapiens R-HSA-3700989	1/348	0.562183	0.577746	1.22829	0.707407	MAPKAP1
Reactome_2016	Signaling by Interleukins Homo sapiens R-HSA-449147	1/392	0.606009	0.620637	1.08762	0.544747	CAMK2G
Reactome_2016	Gastrin-CREB signalling pathway via PKC and MAPK Homo sapiens R-HSA-881907	1/432	0.642106	0.655345	0.984667	0.43621	CAMK2G
Reactome_2016	Metabolism Homo sapiens R-HSA-1430728	1908-04-01	0.667898	0.679335	0.881816	0.355918	RANBP2;IMPDH2;ADIPOR1;DNM2
Reactome_2016	Hemostasis Homo sapiens R-HSA-109582	1/552	0.732054	0.742048	0.765486	0.238756	CAPZB
Reactome_2016	Gene Expression Homo sapiens R-HSA-74160	3/1631	0.749036	0.756679	0.767464	0.221773	RANBP2;RPN2;MAPKAP1
Reactome_2016	Signaling by GPCR Homo sapiens R-HSA-372790	2/1293	0.816674	0.822211	0.642465	0.130109	ROCK2;CAMK2G
Reactome_2016	Generic Transcription Pathway Homo sapiens R-HSA-212436	1/812	0.857769	0.860666	0.513108	0.0787215	MAPKAP1
Reactome_2016	GPCR downstream signaling Homo sapiens R-HSA-388396	1/983	0.906663	0.906663	0.419973	0.041151	ROCK2

## Sheet: Table S7 NEASE enrichment
Source	Pathway ID	Pathway name	Spliced genes (number of interactions affecting the pathway)	p_value	adj p_value	Nease score
Reactome	R-HSA-397014	Muscle contraction	TPM1 (10), DST (1), LIMS1 (1)	3.59338e-12	3.2592e-09	16.185
Reactome	R-HSA-390522	Striated Muscle Contraction	TPM1 (9)	1.61421e-14	2.92817e-11	13.792
Reactome	R-HSA-445355	Smooth Muscle Contraction	TPM1 (5), DST (1), LIMS1 (1)	1.17145e-08	7.08336e-06	13.7374
Reactome	R-HSA-6807878	COPI-mediated anterograde transport	TMED2 (4), DCTN1 (1), CAPZB (2)	6.16804e-07	0.00027972	10.7558
Reactome	R-HSA-8856688	Golgi-to-ER retrograde transport	TMED2 (4), DCTN1 (1), CAPZB (2)	1.96425e-06	0.000712629	9.88447
Reactome	R-HSA-199977	ER to Golgi Anterograde Transport	TMED2 (4), DCTN1 (1), CAPZB (2)	4.88665e-06	0.00140047	9.1989
Reactome	R-HSA-948021	Transport to the Golgi and subsequent modification	TMED2 (4), DCTN1 (1), CAPZB (2)	5.40423e-06	0.00140047	9.12317
Reactome	R-HSA-6811442	Intra-Golgi and retrograde Golgi-to-ER traffic	TMED2 (4), DCTN1 (1), CAPZB (2)	9.98406e-06	0.00226388	8.66145
Reactome	R-HSA-446203	Asparagine N-linked glycosylation	TMED2 (4), DCTN1 (1), CAPZB (2)	0.000437622	0.0651853	5.81779
Reactome	R-HSA-5357769	Caspase activation via extrinsic apoptotic signalling pathway	LIMS1 (1), CFLAR (3)	0.000133168	0.0241566	5.48093
Reactome	R-HSA-199991	Membrane Trafficking	DNM2 (3), TMED2 (4), DST (1), DCTN1 (1), CAPZB (2)	0.00273408	0.247981	4.43957
Reactome	R-HSA-6811436	COPI-independent Golgi-to-ER retrograde traffic	DCTN1 (1), CAPZB (2)	0.000850283	0.102828	4.34225
Reactome	R-HSA-5653656	Vesicle-mediated transport	DNM2 (3), TMED2 (4), DST (1), DCTN1 (1), CAPZB (2)	0.00397948	0.328126	4.15722
Reactome	R-HSA-75158	TRAIL signaling	CFLAR (3)	7.03563e-05	0.0141807	4.1527
Reactome	R-HSA-73817	Purine ribonucleoside monophosphate biosynthesis	IMPDH2 (2)	0.000318293	0.0524895	3.49717
Reactome	R-HSA-8956320	Nucleobase biosynthesis	IMPDH2 (2)	0.000467149	0.0651853	3.33054
Reactome	R-HSA-418889	Ligand-independent caspase activation via DCC	LIMS1 (1), CFLAR (1)	0.00491624	0.373525	3.26452
Reactome	R-HSA-6811434	COPI-dependent Golgi-to-ER retrograde traffic	TMED2 (4)	0.000704027	0.0912218	3.15241
Reactome	R-HSA-177504	Retrograde neurotrophin signalling	DNM2 (3)	0.00137335	0.155703	2.86222
Reactome	R-HSA-446343	Localization of the PINCH-ILK-PARVIN complex to focal adhesions	LIMS1 (2)	0.00173248	0.184866	2.76133
Reactome	R-HSA-75157	FasL/ CD95L signaling	CFLAR (2)	0.00187501	0.188959	2.727
Reactome	R-HSA-2132295	MHC class II antigen presentation	DNM2 (3)	0.00269704	0.247981	2.56911
Reactome	R-HSA-196025	Formation of annular gap junctions	DNM2 (2)	0.0034746	0.300139	2.4591
Reactome	R-HSA-190873	Gap junction degradation	DNM2 (2)	0.00500828	0.373525	2.30031
Reactome	R-HSA-190828	Gap junction trafficking	DNM2 (2)	0.00514781	0.373525	2.28838
Reactome	R-HSA-264870	Caspase-mediated cleavage of cytoskeletal proteins	CFLAR (2)	0.00706749	0.493093	2.15074
Reactome	R-HSA-15869	Metabolism of nucleotides	IMPDH2 (2)	0.00907877	0.549152	2.04197
Reactome	R-HSA-5675482	Regulation of necroptotic cell death	CFLAR (2)	0.00938463	0.549152	2.02758
Reactome	R-HSA-69416	Dimerization of procaspase-8	CFLAR (2)	0.00938463	0.549152	2.02758
Reactome	R-HSA-3371378	Regulation by c-FLIP	CFLAR (2)	0.00938463	0.549152	2.02758
Reactome	R-HSA-5218900	CASP8 activity is inhibited	CFLAR (2)	0.00938463	0.549152	2.02758
Reactome	R-HSA-437239	Recycling pathway of L1	DNM2 (3)	0.00982078	0.556715	2.00785
Reactome	R-HSA-380284	Loss of proteins required for interphase microtubule organization from the centrosome	DNM2 (1), DCTN1 (1), CAPZB (1)	0.0392304	1	1.98892
Reactome	R-HSA-380259	Loss of Nlp from mitotic centrosomes	DNM2 (1), DCTN1 (1), CAPZB (1)	0.0392304	1	1.98892
Reactome	R-HSA-140534	Ligand-dependent caspase activation	CFLAR (2)	0.0103939	0.568391	1.98322
Reactome	R-HSA-446353	Cell-extracellular matrix interactions	LIMS1 (2)	0.0106534	0.568391	1.97251
Reactome	R-HSA-203765	eNOS activation and regulation	DNM2 (1), DST (1)	0.0415371	1	1.95383
Reactome	R-HSA-202131	Metabolism of nitric oxide	DNM2 (1), DST (1)	0.0415371	1	1.95383
Reactome	R-HSA-380320	Recruitment of NuMA to mitotic centrosomes	DNM2 (1), DCTN1 (1), CAPZB (1)	0.0430151	1	1.93235
Reactome	R-HSA-380287	Centrosome maturation	DNM2 (1), DCTN1 (1), CAPZB (1)	0.0484089	1	1.8598
Reactome	R-HSA-380270	Recruitment of mitotic centrosome proteins and complexes	DNM2 (1), DCTN1 (1), CAPZB (1)	0.0484089	1	1.8598
Reactome	R-HSA-73887	Death Receptor Signalling	DNM2 (1), CFLAR (5)	0.0139735	0.724228	1.85469
Reactome	R-HSA-157858	Gap junction trafficking and regulation	DNM2 (2)	0.0175492	0.884287	1.75574
Reactome	R-HSA-933543	NF-kB activation through FADD/RIP-1 pathway mediated by caspase-8 and -10	CFLAR (2)	0.0243617	1	1.61329
Reactome	R-HSA-168638	NOD1/2 Signaling Pathway	CFLAR (3)	0.0249248	1	1.60337
Reactome	R-HSA-5218859	Regulated Necrosis	CFLAR (2)	0.0252074	1	1.59847
Reactome	R-HSA-5213460	RIPK1-mediated regulated necrosis	CFLAR (2)	0.0252074	1	1.59847
Reactome	R-HSA-75108	Activation, myristolyation of BID and translocation to mitochondria	CFLAR (1)	0.0284873	1	1.54535
Reactome	R-HSA-5660668	CLEC7A/inflammasome pathway	CFLAR (1)	0.034762	1	1.4589
Reactome	R-HSA-111459	Activation of caspases through apoptosome-mediated cleavage	CFLAR (1)	0.0386036	1	1.41337
Reactome	R-HSA-111461	Cytochrome c-mediated apoptotic response	CFLAR (1)	0.0386036	1	1.41337
Reactome	R-HSA-211736	Stimulation of the cell death response by PAK-2p34	CFLAR (1)	0.0414749	1	1.38221
Reactome	R-HSA-203641	NOSTRIN mediated eNOS trafficking	DNM2 (1)	0.0433844	1	1.36267
Reactome	R-HSA-450321	JNK (c-Jun kinases) phosphorylation and activation mediated by activated human TAK1	CFLAR (2)	0.0488033	1	1.31155
Reactome	R-HSA-1234162	Oxygen-dependent asparagine hydroxylation of Hypoxia-inducible Factor Alpha	ASB8 (1)	0.0505118	1	0
Reactome	R-HSA-111957	Cam-PDE 1 activation	DST (1)	0.0509851	1	0
Reactome	R-HSA-8854518	AURKA Activation by TPX2	DNM2 (1), DCTN1 (1), CAPZB (1)	0.0520818	1	0
Reactome	R-HSA-442745	Activation of CaMK IV	DST (1)	0.0538201	1	0
Reactome	R-HSA-450302	activated TAK1 mediates p38 MAPK activation	CFLAR (2)	0.0546928	1	0
Reactome	R-HSA-425561	Sodium/Calcium exchangers	DST (1)	0.0566467	1	0
Reactome	R-HSA-5620912	Anchoring of the basal body to the plasma membrane	DNM2 (1), DCTN1 (1), CAPZB (1)	0.0567414	1	0
Reactome	R-HSA-446388	Regulation of cytoskeletal remodeling and cell spreading by IPP complex components	LIMS1 (1)	0.0580569	1	0
Reactome	R-HSA-205025	NADE modulates death signalling	CFLAR (1)	0.0613392	1	0
Reactome	R-HSA-111463	SMAC binds to IAPs	CFLAR (1)	0.062275	1	0
Reactome	R-HSA-111464	SMAC-mediated dissociation of IAP:caspase complexes	CFLAR (1)	0.062275	1	0
Reactome	R-HSA-111469	SMAC-mediated apoptotic response	CFLAR (1)	0.062275	1	0
Reactome	R-HSA-5357801	Programmed Cell Death	LIMS1 (1), CFLAR (3)	0.0666358	1	0
Reactome	R-HSA-9013957	TLR3-mediated TICAM1-dependent programmed cell death	CFLAR (1)	0.0678703	1	0
Reactome	R-HSA-166016	Toll Like Receptor 4 (TLR4) Cascade	DNM2 (3), CFLAR (3)	0.0692317	1	0
Reactome	R-HSA-70221	Glycogen breakdown (glycogenolysis)	DST (1)	0.070192	1	0
Reactome	R-HSA-418359	Reduction of cytosolic Ca++ levels	DST (1)	0.070192	1	0
Reactome	R-HSA-111471	Apoptotic factor-mediated response	CFLAR (1)	0.0706556	1	0
Reactome	R-HSA-2562578	TRIF-mediated programmed cell death	CFLAR (1)	0.071119	1	0
Reactome	R-HSA-140342	Apoptosis induced DNA fragmentation	CFLAR (1)	0.0715822	1	0
Reactome	R-HSA-211227	Activation of DNA fragmentation factor	CFLAR (1)	0.0715822	1	0
Reactome	R-HSA-111932	CaMK IV-mediated phosphorylation of CREB	DST (1)	0.0743567	1	0
Reactome	R-HSA-163680	AMPK inhibits chREBP transcriptional activation activity	LIMS1 (1)	0.0743567	1	0
Reactome	R-HSA-1852241	Organelle biogenesis and maintenance	DNM2 (1), DST (1), DCTN1 (1), CAPZB (1)	0.0748938	1	0
Reactome	R-HSA-168898	Toll-Like Receptors Cascades	DNM2 (3), CFLAR (3)	0.0768505	1	0
Reactome	R-HSA-5627123	RHO GTPases activate PAKs	TPM1 (1), DST (1)	0.0773039	1	0
Reactome	R-HSA-5694530	Cargo concentration in the ER	TMED2 (1)	0.0789626	1	0
Reactome	R-HSA-425393	Transport of inorganic cations/anions and amino acids/oligopeptides	DST (1)	0.0794219	1	0
Reactome	R-HSA-442717	CREB phosphorylation through the activation of CaMKK	DST (1)	0.0794219	1	0
Reactome	R-HSA-8982491	Glycogen metabolism	DST (1)	0.08034	1	0
Reactome	R-HSA-68881	Mitotic Metaphase/Anaphase Transition	DNM2 (1)	0.0840031	1	0
Reactome	R-HSA-111465	Apoptotic cleavage of cellular proteins	CFLAR (2)	0.0853491	1	0
Reactome	R-HSA-446728	Cell junction organization	LIMS1 (2)	0.0899917	1	0
Reactome	R-HSA-445989	TAK1 activates NFkB by phosphorylation and activation of IKKs complex	CFLAR (2)	0.0944016	1	0
Reactome	R-HSA-418360	Platelet calcium homeostasis	DST (1)	0.0962605	1	0
Reactome	R-HSA-2025928	Calcineurin activates NFAT	DST (1)	0.0967113	1	0
Reactome	R-HSA-2562597	Optineurin and Myosin Phosphatase Negatively Regulate PLK1	DNM2 (1)	0.101656	1	0
Reactome	R-HSA-165159	mTOR signalling	LIMS1 (1), IMPDH2 (1)	0.102305	1	0
Reactome	R-HSA-68884	Mitotic Telophase/Cytokinesis	DNM2 (1)	0.102553	1	0
Reactome	R-HSA-425407	SLC-mediated transmembrane transport	DST (1)	0.103895	1	0
Reactome	R-HSA-5607763	CLEC7A (Dectin-1) induces NFAT activation	DST (1)	0.107466	1	0
Reactome	R-HSA-75153	Apoptotic execution phase	CFLAR (2)	0.116027	1	0
Reactome	R-HSA-451306	Ionotropic activity of kainate receptors	DST (1)	0.120293	1	0
Reactome	R-HSA-176034	Interactions of Tat with host cellular proteins	DNM2 (1)	0.120293	1	0
Reactome	R-HSA-451308	Activation of Ca-permeable Kainate Receptor	DST (1)	0.120293	1	0
Reactome	R-HSA-72702	Ribosomal scanning and start codon recognition	TMED2 (1), IMPDH2 (1)	0.120757	1	0
Reactome	R-HSA-8955332	Carboxyterminal post-translational modifications of tubulin	ASB8 (1)	0.131206	1	0
Reactome	R-HSA-5617833	Cilium Assembly	DNM2 (1), DCTN1 (1), CAPZB (1)	0.13196	1	0
Reactome	R-HSA-163615	PKA activation	DST (1)	0.13984	1	0
Reactome	R-HSA-72649	Translation initiation complex formation	TMED2 (1), IMPDH2 (1)	0.140639	1	0
Reactome	R-HSA-2151201	Transcriptional activation of mitochondrial biogenesis	DST (1)	0.141128	1	0
Reactome	R-HSA-72662	Activation of the mRNA upon binding of the cap-binding complex and eIFs, and subsequent binding to 43S	TMED2 (1), IMPDH2 (1)	0.141149	1	0
Reactome	R-HSA-351906	Apoptotic cleavage of cell adhesion proteins	CFLAR (1)	0.142414	1	0
Reactome	R-HSA-389977	Post-chaperonin tubulin folding pathway	ASB8 (1)	0.145833	1	0
Reactome	R-HSA-6803207	TP53 Regulates Transcription of Caspase Activators and Caspases	CFLAR (1)	0.14626	1	0
Reactome	R-HSA-449836	Other interleukin signaling	CFLAR (1)	0.14626	1	0
Reactome	R-HSA-373760	L1CAM interactions	DNM2 (3)	0.149853	1	0
Reactome	R-HSA-209543	p75NTR recruits signalling complexes	CFLAR (1)	0.156434	1	0
Reactome	R-HSA-5576892	Phase 0 - rapid depolarisation	DST (1)	0.157698	1	0
Reactome	R-HSA-111931	PKA-mediated phosphorylation of CREB	DST (1)	0.158539	1	0
Reactome	R-HSA-936837	Ion transport by P-type ATPases	DST (1)	0.159799	1	0
Reactome	R-HSA-1474228	Degradation of the extracellular matrix	CFLAR (1)	0.161895	1	0
Reactome	R-HSA-193704	p75 NTR receptor-mediated signalling	DNM2 (1), CFLAR (2)	0.166184	1	0
Reactome	R-HSA-2514859	Inactivation, recovery and regulation of the phototransduction cascade	DST (1)	0.17354	1	0
Reactome	R-HSA-2514856	The phototransduction cascade	DST (1)	0.174366	1	0
Reactome	R-HSA-1855204	Synthesis of IP3 and IP4 in the cytosol	DST (1)	0.176015	1	0
Reactome	R-HSA-5210891	Uptake and function of anthrax toxins	DST (1)	0.178071	1	0
Reactome	R-HSA-442729	CREB phosphorylation through the activation of CaMKII	DST (1)	0.185026	1	0
Reactome	R-HSA-879415	Advanced glycosylation endproduct receptor signaling	CAPZB (1)	0.18909	1	0
Reactome	R-HSA-2980767	Activation of NIMA Kinases NEK9, NEK6, NEK7	DNM2 (1)	0.191518	1	0
Reactome	R-HSA-72187	mRNA 3,-end processing	DNM2 (1), IMPDH2 (1)	0.193892	1	0
Reactome	R-HSA-5357786	TNFR1-induced proapoptotic signaling	CFLAR (1)	0.203555	1	0
Reactome	R-HSA-5607764	CLEC7A (Dectin-1) signaling	DST (1), CFLAR (1)	0.2113	1	0
Reactome	R-HSA-8876725	Protein methylation	DST (1)	0.21227	1	0
Reactome	R-HSA-168249	Innate Immune System	DNM2 (3), DST (1), IMPDH2 (2), CFLAR (4), CAPZB (1)	0.213477	1	0
Reactome	R-HSA-166208	mTORC1-mediated signalling	IMPDH2 (1)	0.218158	1	0
Reactome	R-HSA-429947	Deadenylation of mRNA	IMPDH2 (1)	0.220891	1	0
Reactome	R-HSA-159236	Transport of Mature mRNA derived from an Intron-Containing Transcript	DNM2 (1), IMPDH2 (1)	0.223728	1	0
Reactome	R-HSA-5578775	Ion homeostasis	DST (1)	0.226329	1	0
Reactome	R-HSA-5339562	Uptake and actions of bacterial toxins	DST (1)	0.229805	1	0
Reactome	R-HSA-176417	Phosphorylation of Emi1	DNM2 (1)	0.23019	1	0
Reactome	R-HSA-2565942	Regulation of PLK1 Activity at G2/M Transition	DNM2 (1), DCTN1 (1), CAPZB (1)	0.232008	1	0
Reactome	R-HSA-432720	Lysosome Vesicle Biogenesis	DNM2 (1)	0.232113	1	0
Reactome	R-HSA-68877	Mitotic Prometaphase	DNM2 (1), DCTN1 (1), CAPZB (1)	0.232272	1	0
Reactome	R-HSA-2187338	Visual phototransduction	DST (1)	0.234415	1	0
Reactome	R-HSA-72202	Transport of Mature Transcript to Cytoplasm	DNM2 (1), IMPDH2 (1)	0.238978	1	0
Reactome	R-HSA-168928	DDX58/IFIH1-mediated induction of interferon-alpha/beta	CFLAR (2)	0.244321	1	0
Reactome	R-HSA-203615	eNOS activation	DST (1)	0.24469	1	0
Reactome	R-HSA-380972	Energy dependent regulation of mTOR by LKB1-AMPK	LIMS1 (1)	0.246201	1	0
Reactome	R-HSA-416572	Sema4D induced cell migration and growth-cone collapse	TPM1 (1)	0.247332	1	0
Reactome	R-HSA-111933	Calmodulin induced events	DST (1)	0.247332	1	0
Reactome	R-HSA-111997	CaM pathway	DST (1)	0.247332	1	0
Reactome	R-HSA-1474151	Tetrahydrobiopterin (BH4) synthesis, recycling, salvage and regulation	DST (1)	0.248085	1	0
Reactome	R-HSA-72706	GTP hydrolysis and joining of the 60S ribosomal subunit	TMED2 (1), IMPDH2 (1)	0.249117	1	0
Reactome	R-HSA-5627117	RHO GTPases Activate ROCKs	TPM1 (1)	0.249589	1	0
Reactome	R-HSA-204005	COPII-mediated vesicle transport	TMED2 (1)	0.25109	1	0
Reactome	R-HSA-73856	RNA Polymerase II Transcription Termination	DNM2 (1), IMPDH2 (1)	0.252439	1	0
Reactome	R-HSA-109688	Cleavage of Growing Transcript in the Termination Region	DNM2 (1), IMPDH2 (1)	0.252439	1	0
Reactome	R-HSA-8978934	Metabolism of cofactors	DST (1)	0.256321	1	0
Reactome	R-HSA-204998	Cell death signalling via NRAGE, NRIF and NADE	DNM2 (1), CFLAR (1)	0.257241	1	0
Reactome	R-HSA-451326	Activation of kainate receptors upon glutamate binding	DST (1)	0.259664	1	0
Reactome	R-HSA-442982	Ras activation upon Ca2+ influx through NMDA receptor	DST (1)	0.262254	1	0
Reactome	R-HSA-156711	Polo-like kinase mediated events	DNM2 (1)	0.264099	1	0
Reactome	R-HSA-156827	L13a-mediated translational silencing of Ceruloplasmin expression	TMED2 (1), IMPDH2 (1)	0.268697	1	0
Reactome	R-HSA-5625900	RHO GTPases activate CIT	TPM1 (1)	0.27289	1	0
Reactome	R-HSA-5626467	RHO GTPases activate IQGAPs	DST (1)	0.277971	1	0
Reactome	R-HSA-72737	Cap-dependent Translation Initiation	TMED2 (1), IMPDH2 (1)	0.280156	1	0
Reactome	R-HSA-72613	Eukaryotic Translation Initiation	TMED2 (1), IMPDH2 (1)	0.280156	1	0
Reactome	R-HSA-432722	Golgi Associated Vesicle Biogenesis	DNM2 (1)	0.287671	1	0
Reactome	R-HSA-167238	Pausing and recovery of Tat-mediated HIV elongation	DNM2 (1)	0.291231	1	0
Reactome	R-HSA-167243	Tat-mediated HIV elongation arrest and recovery	DNM2 (1)	0.291231	1	0
Reactome	R-HSA-3928663	EPHA-mediated growth cone collapse	TPM1 (1)	0.293713	1	0
Reactome	R-HSA-167290	Pausing and recovery of HIV elongation	DNM2 (1)	0.299353	1	0
Reactome	R-HSA-167287	HIV elongation arrest and recovery	DNM2 (1)	0.299353	1	0
Reactome	R-HSA-1483249	Inositol phosphate metabolism	DST (1)	0.301806	1	0
Reactome	R-HSA-1489509	DAG and IP3 signaling	DST (1)	0.301806	1	0
Reactome	R-HSA-5689896	Ovarian tumor domain proteases	CFLAR (2)	0.303958	1	0
Reactome	R-HSA-400685	Sema4D in semaphorin signaling	TPM1 (1)	0.304948	1	0
Reactome	R-HSA-8856828	Clathrin-mediated endocytosis	DNM2 (3)	0.307993	1	0
Reactome	R-HSA-111996	Ca-dependent events	DST (1)	0.310155	1	0
Reactome	R-HSA-162658	Golgi Cisternae Pericentriolar Stack Reorganization	DNM2 (1)	0.319429	1	0
Reactome	R-HSA-187037	Signaling by NTRK1 (TRKA)	DNM2 (3)	0.319502	1	0
Reactome	R-HSA-2028269	Signaling by Hippo	CFLAR (1)	0.321814	1	0
Reactome	R-HSA-176412	Phosphorylation of the APC/C	DNM2 (1)	0.322833	1	0
Reactome	R-HSA-180024	DARPP-32 events	DST (1)	0.323172	1	0
Reactome	R-HSA-1839117	Signaling by cytosolic FGFR1 fusion mutants	TPM1 (1)	0.337944	1	0
Reactome	R-HSA-193648	NRAGE signals death through JNK	DNM2 (1)	0.339934	1	0
Reactome	R-HSA-199992	trans-Golgi Network Vesicle Budding	DNM2 (1)	0.342248	1	0
Reactome	R-HSA-421837	Clathrin derived vesicle budding	DNM2 (1)	0.342248	1	0
Reactome	R-HSA-167246	Tat-mediated elongation of the HIV-1 transcript	DNM2 (1)	0.352399	1	0
Reactome	R-HSA-167169	HIV Transcription Elongation	DNM2 (1)	0.352399	1	0
Reactome	R-HSA-167200	Formation of HIV-1 elongation complex containing HIV-1 Tat	DNM2 (1)	0.352399	1	0
Reactome	R-HSA-167152	Formation of HIV elongation complex in the absence of HIV Tat	DNM2 (1)	0.359831	1	0
Reactome	R-HSA-1445148	Translocation of GLUT4 to the plasma membrane	DST (1)	0.363036	1	0
Reactome	R-HSA-196854	Metabolism of vitamins and cofactors	DST (1)	0.365907	1	0
Reactome	R-HSA-8852276	The role of GTSE1 in G2/M progression after G2 checkpoint	DNM2 (1)	0.366543	1	0
Reactome	R-HSA-5357905	Regulation of TNFR1 signaling	CFLAR (1)	0.367814	1	0
Reactome	R-HSA-2980766	Nuclear Envelope Breakdown	DNM2 (1)	0.375385	1	0
Reactome	R-HSA-429914	Deadenylation-dependent mRNA decay	IMPDH2 (1)	0.376012	1	0
Reactome	R-HSA-1839124	FGFR1 mutant receptor activation	TPM1 (1)	0.379761	1	0
Reactome	R-HSA-112043	PLC beta mediated events	DST (1)	0.381005	1	0
Reactome	R-HSA-112040	G-protein mediated events	DST (1)	0.381316	1	0
Reactome	R-HSA-166520	Signaling by NTRKs	DNM2 (3)	0.386007	1	0
Reactome	R-HSA-75955	RNA Polymerase II Transcription Elongation	DNM2 (1)	0.389955	1	0
Reactome	R-HSA-112382	Formation of RNA Pol II elongation complex	DNM2 (1)	0.389955	1	0
Reactome	R-HSA-1500931	Cell-Cell communication	LIMS1 (2)	0.390157	1	0
Reactome	R-HSA-389960	Formation of tubulin folding intermediates by CCT/TriC	ASB8 (1)	0.392402	1	0
Reactome	R-HSA-72695	Formation of the ternary complex, and subsequently, the 43S complex	TMED2 (1)	0.396357	1	0
Reactome	R-HSA-9020702	Interleukin-1 signaling	CFLAR (2)	0.412445	1	0
Reactome	R-HSA-389957	Prefoldin mediated transfer of substrate to CCT/TriC	ASB8 (1)	0.4181	1	0
Reactome	R-HSA-1430728	Metabolism	DNM2 (2), DST (1), LIMS1 (1), IMPDH2 (2)	0.424544	1	0
Reactome	R-HSA-75893	TNF signaling	CFLAR (1)	0.431118	1	0
Reactome	R-HSA-389958	Cooperation of Prefoldin and TriC/CCT in actin and tubulin folding	ASB8 (1)	0.431976	1	0
Reactome	R-HSA-1660499	Synthesis of PIPs at the plasma membrane	DNM2 (1)	0.435109	1	0
Reactome	R-HSA-2871809	FCERI mediated Ca+2 mobilization	DST (1)	0.437095	1	0
Reactome	R-HSA-114608	Platelet degranulation	DST (1)	0.439919	1	0
Reactome	R-HSA-69275	G2/M Transition	DNM2 (1), DCTN1 (1), CAPZB (1)	0.444929	1	0
Reactome	R-HSA-180292	GAB1 signalosome	LIMS1 (1)	0.446919	1	0
Reactome	R-HSA-71387	Metabolism of carbohydrates	DST (1)	0.446919	1	0
Reactome	R-HSA-453274	Mitotic G2-G2/M phases	DNM2 (1), DCTN1 (1), CAPZB (1)	0.448095	1	0
Reactome	R-HSA-442742	CREB phosphorylation through the activation of Ras	DST (1)	0.450524	1	0
Reactome	R-HSA-4086398	Ca2+ pathway	DST (1)	0.452181	1	0
Reactome	R-HSA-202424	Downstream TCR signaling	CFLAR (1)	0.453832	1	0
Reactome	R-HSA-72766	Translation	TMED2 (1), IMPDH2 (1)	0.454308	1	0
Reactome	R-HSA-8849471	PTK6 Regulates RHO GTPases, RAS GTPase and MAP kinases	LIMS1 (1)	0.457121	1	0
Reactome	R-HSA-69273	Cyclin A/B1/B2 associated events during G2/M transition	DNM2 (1)	0.457667	1	0
Reactome	R-HSA-1483255	PI Metabolism	DNM2 (1)	0.468477	1	0
Reactome	R-HSA-167172	Transcription of the HIV genome	DNM2 (1)	0.471679	1	0
Reactome	R-HSA-418346	Platelet homeostasis	DST (1)	0.476973	1	0
Reactome	R-HSA-5218920	VEGFR2 mediated vascular permeability	DST (1)	0.485853	1	0
Reactome	R-HSA-438064	Post NMDA receptor activation events	DST (1)	0.486371	1	0
Reactome	R-HSA-76005	Response to elevated platelet cytosolic Ca2+	DST (1)	0.488694	1	0
Reactome	R-HSA-674695	RNA Polymerase II Pre-transcription Events	DNM2 (1)	0.49382	1	0
Reactome	R-HSA-983695	Antigen activates B Cell Receptor (BCR) leading to generation of second messengers	DST (1)	0.497885	1	0
Reactome	R-HSA-442755	Activation of NMDA receptor and postsynaptic events	DST (1)	0.497885	1	0
Reactome	R-HSA-168164	Toll Like Receptor 3 (TLR3) Cascade	CFLAR (3)	0.504953	1	0
Reactome	R-HSA-1474244	Extracellular matrix organization	CFLAR (1)	0.515049	1	0
Reactome	R-HSA-937061	TRIF(TICAM1)-mediated TLR4 signaling	CFLAR (3)	0.518444	1	0
Reactome	R-HSA-166166	MyD88-independent TLR4 cascade	CFLAR (3)	0.518444	1	0
Reactome	R-HSA-597592	Post-translational protein modification	DNM2 (1), TMED2 (4), DST (1), ASB8 (1), CFLAR (2), DCTN1 (1), CAPZB (2)	0.518621	1	0
Reactome	R-HSA-193639	p75NTR signals via NF-kB	CFLAR (1)	0.522089	1	0
Reactome	R-HSA-73762	RNA Polymerase I Transcription Initiation	LIMS1 (1)	0.524973	1	0
Reactome	R-HSA-5218921	VEGFR2 mediated cell proliferation	DST (1)	0.529029	1	0
Reactome	R-HSA-163685	Integration of energy metabolism	LIMS1 (1)	0.529504	1	0
Reactome	R-HSA-2672351	Stimuli-sensing channels	DST (1)	0.536104	1	0
Reactome	R-HSA-6804760	Regulation of TP53 Activity through Methylation	LIMS1 (1)	0.541919	1	0
Reactome	R-HSA-416482	G alpha (12/13) signalling events	DNM2 (1)	0.554688	1	0
Reactome	R-HSA-194840	Rho GTPase cycle	DNM2 (1)	0.564254	1	0
Reactome	R-HSA-72689	Formation of a pool of free 40S subunits	TMED2 (1)	0.570374	1	0
Reactome	R-HSA-141444	Amplification of signal from unattached kinetochores via a MAD2 inhibitory signal	DNM2 (1)	0.576196	1	0
Reactome	R-HSA-141424	Amplification of signal from the kinetochores	DNM2 (1)	0.576196	1	0
Reactome	R-HSA-2173796	SMAD2/SMAD3:SMAD4 heterotrimer regulates transcription	DNM2 (1)	0.577906	1	0
Reactome	R-HSA-1483257	Phospholipid metabolism	DNM2 (1)	0.587816	1	0
Reactome	R-HSA-111885	Opioid Signalling	DST (1)	0.590102	1	0
Reactome	R-HSA-373755	Semaphorin interactions	TPM1 (1)	0.596885	1	0
Reactome	R-HSA-448424	Interleukin-17 signaling	CFLAR (2)	0.596909	1	0
Reactome	R-HSA-450294	MAP kinase activation	CFLAR (2)	0.596909	1	0
Reactome	R-HSA-5655302	Signaling by FGFR1 in disease	TPM1 (1)	0.60536	1	0
Reactome	R-HSA-2262749	Cellular response to hypoxia	ASB8 (1)	0.607748	1	0
Reactome	R-HSA-983712	Ion channel transport	DST (1)	0.61755	1	0
Reactome	R-HSA-2500257	Resolution of Sister Chromatid Cohesion	DNM2 (1)	0.623887	1	0
Reactome	R-HSA-202403	TCR signaling	CFLAR (1)	0.624458	1	0
Reactome	R-HSA-1226099	Signaling by FGFR in disease	TPM1 (1)	0.626165	1	0
Reactome	R-HSA-174178	APC/C:Cdh1 mediated degradation of Cdc20 and other APC/C:Cdh1 targeted proteins in late mitosis/early G1	DNM2 (1)	0.629745	1	0
Reactome	R-HSA-176814	Activation of APC/C and APC/C:Cdc20 mediated degradation of mitotic proteins	DNM2 (1)	0.629933	1	0
Reactome	R-HSA-1168372	Downstream signaling events of B Cell Receptor (BCR)	DST (1)	0.639554	1	0
Reactome	R-HSA-4420097	VEGFA-VEGFR2 Pathway	DST (1), LIMS1 (1)	0.643966	1	0
Reactome	R-HSA-194138	Signaling by VEGF	DST (1), LIMS1 (1)	0.650932	1	0
Reactome	R-HSA-168176	Toll Like Receptor 5 (TLR5) Cascade	CFLAR (2)	0.654865	1	0
Reactome	R-HSA-975871	MyD88 cascade initiated on plasma membrane	CFLAR (2)	0.654865	1	0
Reactome	R-HSA-168142	Toll Like Receptor 10 (TLR10) Cascade	CFLAR (2)	0.654865	1	0
Reactome	R-HSA-975138	TRAF6 mediated induction of NFkB and MAP kinases upon TLR7/8 or 9 activation	CFLAR (2)	0.655477	1	0
Reactome	R-HSA-168181	Toll Like Receptor 7/8 (TLR7/8) Cascade	CFLAR (2)	0.6584	1	0
Reactome	R-HSA-975155	MyD88 dependent cascade initiated on endosome	CFLAR (2)	0.6584	1	0
Reactome	R-HSA-69618	Mitotic Spindle Checkpoint	DNM2 (1)	0.661001	1	0
Reactome	R-HSA-168138	Toll Like Receptor 9 (TLR9) Cascade	CFLAR (2)	0.663829	1	0
Reactome	R-HSA-168179	Toll Like Receptor TLR1:TLR2 Cascade	CFLAR (2)	0.670726	1	0
Reactome	R-HSA-181438	Toll Like Receptor 2 (TLR2) Cascade	CFLAR (2)	0.670726	1	0
Reactome	R-HSA-168188	Toll Like Receptor TLR6:TLR2 Cascade	CFLAR (2)	0.670726	1	0
Reactome	R-HSA-166058	MyD88:Mal cascade initiated on plasma membrane	CFLAR (2)	0.670726	1	0
Reactome	R-HSA-2173793	Transcriptional activity of SMAD2/SMAD3:SMAD4 heterotrimer	DNM2 (1)	0.67399	1	0
Reactome	R-HSA-392499	Metabolism of proteins	DNM2 (1), TMED2 (5), DST (1), ASB8 (1), IMPDH2 (1), CFLAR (2), DCTN1 (1), CAPZB (2)	0.708941	1	0
Reactome	R-HSA-422475	Axon guidance	DNM2 (3), TPM1 (1)	0.710184	1	0
Reactome	R-HSA-112314	Neurotransmitter receptors and postsynaptic signal transmission	DST (1)	0.711122	1	0
Reactome	R-HSA-2682334	EPH-Ephrin signaling	TPM1 (1)	0.711562	1	0
Reactome	R-HSA-3700989	Transcriptional Regulation by TP53	DNM2 (1), LIMS1 (2), CFLAR (1)	0.71255	1	0
Reactome	R-HSA-418594	G alpha (i) signalling events	DST (1)	0.723207	1	0
Reactome	R-HSA-176408	Regulation of APC/C activators between G1/S and early anaphase	DNM2 (1)	0.739614	1	0
Reactome	R-HSA-390466	Chaperonin-mediated protein folding	ASB8 (1)	0.748098	1	0
Reactome	R-HSA-391251	Protein folding	ASB8 (1)	0.749635	1	0
Reactome	R-HSA-168256	Immune System	DNM2 (3), DST (1), IMPDH2 (2), CFLAR (5), CAPZB (1)	0.760389	1	0
Reactome	R-HSA-162599	Late Phase of HIV Life Cycle	DNM2 (1)	0.76498	1	0
Reactome	R-HSA-112315	Transmission across Chemical Synapses	DST (1)	0.770902	1	0
Reactome	R-HSA-174143	APC/C-mediated degradation of cell cycle proteins	DNM2 (1)	0.779624	1	0
Reactome	R-HSA-453276	Regulation of mitotic cell cycle	DNM2 (1)	0.779624	1	0
Reactome	R-HSA-162909	Host Interactions of HIV factors	DNM2 (1)	0.780859	1	0
Reactome	R-HSA-6798695	Neutrophil degranulation	IMPDH2 (2)	0.78104	1	0
Reactome	R-HSA-162587	HIV Life Cycle	DNM2 (1)	0.783972	1	0
Reactome	R-HSA-9006934	Signaling by Receptor Tyrosine Kinases	DNM2 (3), DST (1), LIMS1 (1)	0.794458	1	0
Reactome	R-HSA-2467813	Separation of Sister Chromatids	DNM2 (1)	0.794949	1	0
Reactome	R-HSA-194315	Signaling by Rho GTPases	DNM2 (3), TPM1 (1), DST (1)	0.801596	1	0
Reactome	R-HSA-68882	Mitotic Anaphase	DNM2 (1)	0.806768	1	0
Reactome	R-HSA-5689901	Metalloprotease DUBs	DNM2 (1)	0.806867	1	0
Reactome	R-HSA-2555396	Mitotic Metaphase and Anaphase	DNM2 (1)	0.808148	1	0
Reactome	R-HSA-5663205	Infectious disease	DNM2 (1), DST (1)	0.816507	1	0
Reactome	R-HSA-983705	Signaling by the B Cell Receptor (BCR)	DST (1)	0.820234	1	0
Reactome	R-HSA-112316	Neuronal System	DST (1)	0.832002	1	0
Reactome	R-HSA-170834	Signaling by TGF-beta Receptor Complex	DNM2 (1)	0.832002	1	0
Reactome	R-HSA-2299718	Condensation of Prophase Chromosomes	DNM2 (2)	0.834142	1	0
Reactome	R-HSA-177929	Signaling by EGFR	LIMS1 (1)	0.838928	1	0
Reactome	R-HSA-449147	Signaling by Interleukins	CFLAR (3)	0.842345	1	0
Reactome	R-HSA-68886	M Phase	DNM2 (2), DCTN1 (1), CAPZB (1)	0.844156	1	0
Reactome	R-HSA-382551	Transport of small molecules	DST (1)	0.844217	1	0
Reactome	R-HSA-1280218	Adaptive Immune System	DNM2 (3), DST (1), CFLAR (1)	0.844707	1	0
Reactome	R-HSA-5633007	Regulation of TP53 Activity	LIMS1 (2)	0.850081	1	0
Reactome	R-HSA-2454202	Fc epsilon receptor (FCERI) signaling	DST (1)	0.856003	1	0
Reactome	R-HSA-9006936	Signaling by TGF-beta family members	DNM2 (1)	0.858864	1	0
Reactome	R-HSA-195258	RHO GTPase Effectors	DNM2 (2), TPM1 (1), DST (1)	0.860389	1	0
Reactome	R-HSA-388396	GPCR downstream signalling	DNM2 (1), DST (1)	0.861126	1	0
Reactome	R-HSA-427389	ERCC6 (CSB) and EHMT2 (G9a) positively regulate rRNA expression	DNM2 (1), LIMS1 (1)	0.862699	1	0
Reactome	R-HSA-372790	Signaling by GPCR	DNM2 (1), DST (1)	0.865852	1	0
Reactome	R-HSA-3214841	PKMTs methylate histone lysines	LIMS1 (1)	0.865879	1	0
Reactome	R-HSA-556833	Metabolism of lipids	DNM2 (1)	0.873271	1	0
Reactome	R-HSA-5625740	RHO GTPases activate PKNs	DNM2 (1), TPM1 (1)	0.874614	1	0
Reactome	R-HSA-6804756	Regulation of TP53 Activity through Phosphorylation	LIMS1 (1)	0.878456	1	0
Reactome	R-HSA-1266738	Developmental Biology	DNM2 (3), TPM1 (1)	0.880307	1	0
Reactome	R-HSA-9006927	Signaling by Non-Receptor Tyrosine Kinases	LIMS1 (1)	0.881614	1	0
Reactome	R-HSA-162906	HIV Infection	DNM2 (1)	0.885344	1	0
Reactome	R-HSA-73854	RNA Polymerase I Promoter Clearance	DNM2 (1), LIMS1 (1)	0.889922	1	0
Reactome	R-HSA-73864	RNA Polymerase I Transcription	DNM2 (1), LIMS1 (1)	0.890744	1	0
Reactome	R-HSA-171306	Packaging Of Telomere Ends	DNM2 (1)	0.893291	1	0
Reactome	R-HSA-68875	Mitotic Prophase	DNM2 (2)	0.901712	1	0
Reactome	R-HSA-162582	Signal Transduction	DNM2 (7), TPM1 (1), DST (1), LIMS1 (2), IMPDH2 (1), CFLAR (5)	0.910748	1	0
Reactome	R-HSA-5250913	Positive epigenetic regulation of rRNA expression	DNM2 (1), LIMS1 (1)	0.910952	1	0
Reactome	R-HSA-157579	Telomere Maintenance	DNM2 (1)	0.91371	1	0
Reactome	R-HSA-72203	Processing of Capped Intron-Containing Pre-mRNA	DNM2 (1), IMPDH2 (1)	0.918904	1	0
Reactome	R-HSA-9018519	Estrogen-dependent gene expression	DNM2 (2)	0.919594	1	0
Reactome	R-HSA-5689603	UCH proteinases	DNM2 (1)	0.926357	1	0
Reactome	R-HSA-3214858	RMTs methylate histone arginines	DNM2 (1)	0.927384	1	0
Reactome	R-HSA-73886	Chromosome Maintenance	DNM2 (1)	0.933779	1	0
Reactome	R-HSA-5688426	Deubiquitination	DNM2 (1), CFLAR (2)	0.93429	1	0
Reactome	R-HSA-212165	Epigenetic regulation of gene expression	DNM2 (1), LIMS1 (1)	0.934944	1	0
Reactome	R-HSA-1280215	Cytokine Signaling in Immune system	CFLAR (3)	0.938185	1	0
Reactome	R-HSA-76002	Platelet activation, signaling and aggregation	DST (1)	0.939965	1	0
Reactome	R-HSA-9006931	Signaling by Nuclear Receptors	DNM2 (2)	0.94742	1	0
Reactome	R-HSA-912446	Meiotic recombination	DNM2 (1)	0.948248	1	0
Reactome	R-HSA-427359	SIRT1 negatively regulates rRNA expression	DNM2 (1)	0.95024	1	0
Reactome	R-HSA-5334118	DNA methylation	DNM2 (1)	0.95099	1	0
Reactome	R-HSA-73728	RNA Polymerase I Promoter Opening	DNM2 (1)	0.951374	1	0
Reactome	R-HSA-8953854	Metabolism of RNA	DNM2 (1), IMPDH2 (2)	0.954578	1	0
Reactome	R-HSA-73777	RNA Polymerase I Chain Elongation	DNM2 (1)	0.956786	1	0
Reactome	R-HSA-1500620	Meiosis	DNM2 (1)	0.959319	1	0
Reactome	R-HSA-1474165	Reproduction	DNM2 (1)	0.959829	1	0
Reactome	R-HSA-5578749	Transcriptional regulation by small RNAs	DNM2 (1)	0.961806	1	0
Reactome	R-HSA-212300	PRC2 methylates histones and DNA	DNM2 (1)	0.963381	1	0
Reactome	R-HSA-5673001	RAF/MAP kinase cascade	DST (1)	0.963631	1	0
Reactome	R-HSA-211000	Gene Silencing by RNA	DNM2 (1)	0.963974	1	0
Reactome	R-HSA-427413	NoRC negatively regulates rRNA expression	DNM2 (1)	0.964928	1	0
Reactome	R-HSA-5250941	Negative epigenetic regulation of rRNA expression	DNM2 (1)	0.965678	1	0
Reactome	R-HSA-5684996	MAPK1/MAPK3 signaling	DST (1)	0.96913	1	0
Reactome	R-HSA-5250924	B-WICH complex positively regulates rRNA expression	DNM2 (1)	0.970734	1	0
Reactome	R-HSA-3247509	Chromatin modifying enzymes	DNM2 (1), LIMS1 (1)	0.970924	1	0
Reactome	R-HSA-4839726	Chromatin organization	DNM2 (1), LIMS1 (1)	0.970924	1	0
Reactome	R-HSA-977225	Amyloid fiber formation	DNM2 (1)	0.971617	1	0
Reactome	R-HSA-69278	Cell Cycle, Mitotic	DNM2 (2), DCTN1 (1), CAPZB (1)	0.972355	1	0
Reactome	R-HSA-3214815	HDACs deacetylate histones	DNM2 (1)	0.974195	1	0
Reactome	R-HSA-3214847	HATs acetylate histones	DNM2 (1)	0.975862	1	0
Reactome	R-HSA-201722	Formation of the beta-catenin:TCF transactivating complex	DNM2 (1)	0.976766	1	0
Reactome	R-HSA-8939236	RUNX1 regulates transcription of genes involved in differentiation of HSCs	DNM2 (1)	0.977398	1	0
Reactome	R-HSA-109582	Hemostasis	DST (1), CAPZB (1)	0.977694	1	0
Reactome	R-HSA-2559583	Cellular Senescence	DNM2 (1), LIMS1 (1)	0.978753	1	0
Reactome	R-HSA-72163	mRNA Splicing - Major Pathway	IMPDH2 (1)	0.978782	1	0
Reactome	R-HSA-72172	mRNA Splicing	IMPDH2 (1)	0.979633	1	0
Reactome	R-HSA-1643685	Disease	DNM2 (1), TPM1 (1), DST (1)	0.98219	1	0
Reactome	R-HSA-5683057	MAPK family signaling cascades	DST (1)	0.984033	1	0
Reactome	R-HSA-2262752	Cellular responses to stress	DNM2 (1), LIMS1 (1), ASB8 (1)	0.984186	1	0
Reactome	R-HSA-195721	Signaling by WNT	DNM2 (1), DST (1)	0.988853	1	0
Reactome	R-HSA-8953897	Cellular responses to external stimuli	DNM2 (1), LIMS1 (1), ASB8 (1)	0.989259	1	0
Reactome	R-HSA-73857	RNA Polymerase II Transcription	DNM2 (3), LIMS1 (2), IMPDH2 (1), CFLAR (1)	0.989989	1	0
Reactome	R-HSA-5689880	Ub-specific processing proteases	DNM2 (1)	0.991244	1	0
Reactome	R-HSA-9006925	Intracellular signaling by second messengers	DST (1)	0.992501	1	0
Reactome	R-HSA-74160	Gene expression (Transcription)	DNM2 (3), LIMS1 (2), IMPDH2 (1), CFLAR (1)	0.994324	1	0
Reactome	R-HSA-5663202	Diseases of signal transduction	TPM1 (1)	0.994339	1	0
Reactome	R-HSA-212436	Generic Transcription Pathway	DNM2 (2), LIMS1 (2), CFLAR (1)	0.997402	1	0
Reactome	R-HSA-68962	Activation of the pre-replicative complex		1	1	0
Reactome	R-HSA-5173214	O-glycosylation of TSR domain-containing proteins		1	1	0
Reactome	R-HSA-388479	Vasopressin-like receptors		1	1	0
Reactome	R-HSA-1912408	Pre-NOTCH Transcription and Translation		1	1	0
Reactome	R-HSA-8849470	PTK6 Regulates Cell Cycle		1	1	0
Reactome	R-HSA-8857538	PTK6 promotes HIF1A stabilization		1	1	0
Reactome	R-HSA-400042	Adrenaline,noradrenaline inhibits insulin secretion		1	1	0
Reactome	R-HSA-390648	Muscarinic acetylcholine receptors		1	1	0
Reactome	R-HSA-428359	Insulin-like Growth Factor-2 mRNA Binding Proteins (IGF2BPs/IMPs/VICKZs) bind RNA		1	1	0
Reactome	R-HSA-433692	Proton-coupled monocarboxylate transport		1	1	0
Reactome	R-HSA-8849469	PTK6 Regulates RTKs and Their Effectors AKT1 and DOK1		1	1	0
Reactome	R-HSA-1912420	Pre-NOTCH Processing in Golgi		1	1	0
Reactome	R-HSA-5654219	Phospholipase C-mediated cascade: FGFR1		1	1	0
Reactome	R-HSA-9026357	NTF4 activates NTRK2 (TRKB) signaling		1	1	0
Reactome	R-HSA-444473	Formyl peptide receptors bind formyl peptides and many other ligands		1	1	0
Reactome	R-HSA-8875555	MET activates RAP1 and RAC1		1	1	0
Reactome	R-HSA-1482788	Acyl chain remodelling of PC		1	1	0
Reactome	R-HSA-389397	Orexin and neuropeptides FF and QRFP bind to their respective receptors		1	1	0
Reactome	R-HSA-6802952	Signaling by BRAF and RAF fusions		1	1	0
Reactome	R-HSA-6802957	Oncogenic MAPK signaling		1	1	0
Reactome	R-HSA-8849468	PTK6 Regulates Proteins Involved in RNA Processing		1	1	0
Reactome	R-HSA-429593	Inositol transporters		1	1	0
Reactome	R-HSA-1912399	Pre-NOTCH Processing in the Endoplasmic Reticulum		1	1	0
Reactome	R-HSA-1169408	ISG15 antiviral mechanism		1	1	0
Reactome	R-HSA-1169410	Antiviral mechanism by IFN-stimulated genes		1	1	0
Reactome	R-HSA-196108	Pregnenolone biosynthesis		1	1	0
Reactome	R-HSA-110328	Recognition and association of DNA glycosylase with site containing an affected pyrimidine		1	1	0
Reactome	R-HSA-426486	Small interfering RNA (siRNA) biogenesis		1	1	0
Reactome	R-HSA-444821	Relaxin receptors		1	1	0
Reactome	R-HSA-375276	Peptide ligand-binding receptors		1	1	0
Reactome	R-HSA-199220	Vitamin B5 (pantothenate) metabolism		1	1	0
Reactome	R-HSA-433137	Sodium-coupled sulphate, di- and tri-carboxylate transporters		1	1	0
Reactome	R-HSA-447038	NrCAM interactions		1	1	0
Reactome	R-HSA-73772	RNA Polymerase I Promoter Escape		1	1	0
Reactome	R-HSA-8849472	PTK6 Down-Regulation		1	1	0
Reactome	R-HSA-180689	APOBEC3G mediated resistance to HIV-1 infection		1	1	0
Reactome	R-HSA-156584	Cytosolic sulfonation of small molecules		1	1	0
Reactome	R-HSA-419812	Calcitonin-like ligand receptors		1	1	0
Reactome	R-HSA-1462054	Alpha-defensins		1	1	0
Reactome	R-HSA-1461973	Defensins		1	1	0
Reactome	R-HSA-6785470	tRNA processing in the mitochondrion		1	1	0
Reactome	R-HSA-5362798	Release of Hh-Np from the secreting cell		1	1	0
Reactome	R-HSA-5358346	Hedgehog ligand biogenesis		1	1	0
Reactome	R-HSA-5668914	Diseases of metabolism		1	1	0
Reactome	R-HSA-1299316	TWIK-releated acid-sensitive K+ channel (TASK)		1	1	0
Reactome	R-HSA-1614603	Cysteine formation from homocysteine		1	1	0
Reactome	R-HSA-420092	Glucagon-type ligand receptors		1	1	0
Reactome	R-HSA-72165	mRNA Splicing - Minor Pathway		1	1	0
Reactome	R-HSA-373080	Class B/2 (Secretin family receptors)		1	1	0
Reactome	R-HSA-2978092	Abnormal conversion of 2-oxoglutarate to 2-hydroxyglutarate		1	1	0
Reactome	R-HSA-456926	Thrombin signalling through proteinase activated receptors (PARs)		1	1	0
Reactome	R-HSA-1592389	Activation of Matrix Metalloproteinases		1	1	0
Reactome	R-HSA-73614	Pyrimidine salvage		1	1	0
Reactome	R-HSA-8956321	Nucleotide salvage		1	1	0
Reactome	R-HSA-444209	Free fatty acid receptors		1	1	0
Reactome	R-HSA-373076	Class A/1 (Rhodopsin-like receptors)		1	1	0
Reactome	R-HSA-2142789	Ubiquinol biosynthesis		1	1	0
Reactome	R-HSA-1236975	Antigen processing-Cross presentation		1	1	0
Reactome	R-HSA-983169	Class I MHC mediated antigen processing & presentation		1	1	0
Reactome	R-HSA-73776	RNA Polymerase II Promoter Escape		1	1	0
Reactome	R-HSA-212718	EGFR interacts with phospholipase C-gamma		1	1	0
Reactome	R-HSA-9013508	NOTCH3 Intracellular Domain Regulates Transcription		1	1	0
Reactome	R-HSA-389542	NADPH regeneration		1	1	0
Reactome	R-HSA-157118	Signaling by NOTCH		1	1	0
Reactome	R-HSA-2214320	Anchoring fibril formation		1	1	0
Reactome	R-HSA-1247673	Erythrocytes take up oxygen and release carbon dioxide		1	1	0
Reactome	R-HSA-69091	Polymerase switching		1	1	0
Reactome	R-HSA-69109	Leading Strand Synthesis		1	1	0
Reactome	R-HSA-4641263	Regulation of FZD by ubiquitination		1	1	0
Reactome	R-HSA-913531	Interferon Signaling		1	1	0
Reactome	R-HSA-5661231	Metallothioneins bind metals		1	1	0
Reactome	R-HSA-69166	Removal of the Flap Intermediate		1	1	0
Reactome	R-HSA-201688	WNT mediated activation of DVL		1	1	0
Reactome	R-HSA-1221632	Meiotic synapsis		1	1	0
Reactome	R-HSA-114604	GPVI-mediated activation cascade		1	1	0
Reactome	R-HSA-6787639	GDP-fucose biosynthesis		1	1	0
Reactome	R-HSA-182971	EGFR downregulation		1	1	0
Reactome	R-HSA-68911	G2 Phase		1	1	0
Reactome	R-HSA-5576886	Phase 4 - resting membrane potential		1	1	0
Reactome	R-HSA-392023	Adrenaline signalling through Alpha-2 adrenergic receptor		1	1	0
Reactome	R-HSA-6781823	Formation of TC-NER Pre-Incision Complex		1	1	0
Reactome	R-HSA-76009	Platelet Aggregation (Plug Formation)		1	1	0
Reactome	R-HSA-5651801	PCNA-Dependent Long Patch Base Excision Repair		1	1	0
Reactome	R-HSA-110373	Resolution of AP sites via the multiple-nucleotide patch replacement pathway		1	1	0
Reactome	R-HSA-73933	Resolution of Abasic Sites (AP sites)		1	1	0
Reactome	R-HSA-73884	Base Excision Repair		1	1	0
Reactome	R-HSA-774815	Nucleosome assembly		1	1	0
Reactome	R-HSA-194313	VEGF ligand-receptor interactions		1	1	0
Reactome	R-HSA-2468052	Establishment of Sister Chromatid Cohesion		1	1	0
Reactome	R-HSA-1483213	Synthesis of PE		1	1	0
Reactome	R-HSA-1299503	TWIK related potassium channel (TREK)		1	1	0
Reactome	R-HSA-69183	Processive synthesis on the lagging strand		1	1	0
Reactome	R-HSA-69186	Lagging Strand Synthesis		1	1	0
Reactome	R-HSA-69190	DNA strand elongation		1	1	0
Reactome	R-HSA-69239	Synthesis of DNA		1	1	0
Reactome	R-HSA-5660526	Response to metal ions		1	1	0
Reactome	R-HSA-110362	POLB-Dependent Long Patch Base Excision Repair		1	1	0
Reactome	R-HSA-69229	Ubiquitin-dependent degradation of Cyclin D1		1	1	0
Reactome	R-HSA-75815	Ubiquitin-dependent degradation of Cyclin D		1	1	0
Reactome	R-HSA-420499	Class C/3 (Metabotropic glutamate/pheromone receptors)		1	1	0
Reactome	R-HSA-500792	GPCR ligand binding		1	1	0
Reactome	R-HSA-381426	Regulation of Insulin-like Growth Factor (IGF) transport and uptake by Insulin-like Growth Factor Binding Proteins (IGFBPs)		1	1	0
Reactome	R-HSA-2990846	SUMOylation		1	1	0
Reactome	R-HSA-73980	RNA Polymerase III Transcription Termination		1	1	0
Reactome	R-HSA-937039	IRAK1 recruits IKK complex		1	1	0
Reactome	R-HSA-5661270	Catabolism of glucuronate to xylulose-5-phosphate		1	1	0
Reactome	R-HSA-1461957	Beta defensins		1	1	0
Reactome	R-HSA-1482798	Acyl chain remodeling of CL		1	1	0
Reactome	R-HSA-5205647	Mitophagy		1	1	0
Reactome	R-HSA-3215018	Processing and activation of SUMO		1	1	0
Reactome	R-HSA-197264	Nicotinamide salvaging		1	1	0
Reactome	R-HSA-196807	Nicotinate metabolism		1	1	0
Reactome	R-HSA-1483196	PI and PC transport between ER and Golgi membranes		1	1	0
Reactome	R-HSA-390666	Serotonin receptors		1	1	0
Reactome	R-HSA-375280	Amine ligand-binding receptors		1	1	0
Reactome	R-HSA-390650	Histamine receptors		1	1	0
Reactome	R-HSA-1299287	Tandem pore domain halothane-inhibited K+ channel (THIK)		1	1	0
Reactome	R-HSA-2197563	NOTCH2 intracellular domain regulates transcription		1	1	0
Reactome	R-HSA-425397	Transport of vitamins, nucleosides, and related molecules		1	1	0
Reactome	R-HSA-5263617	Metabolism of ingested MeSeO2H into MeSeH		1	1	0
Reactome	R-HSA-2408522	Selenoamino acid metabolism		1	1	0
Reactome	R-HSA-5205685	Pink/Parkin Mediated Mitophagy		1	1	0
Reactome	R-HSA-381676	Glucagon-like Peptide-1 (GLP1) regulates insulin secretion		1	1	0
Reactome	R-HSA-428542	Regulation of commissural axon pathfinding by SLIT and ROBO		1	1	0
Reactome	R-HSA-1296346	Tandem pore domain potassium channels		1	1	0
Reactome	R-HSA-193993	Mineralocorticoid biosynthesis		1	1	0
Reactome	R-HSA-453279	Mitotic G1-G1/S phases		1	1	0
Reactome	R-HSA-390696	Adrenoceptors		1	1	0
Reactome	R-HSA-203927	MicroRNA (miRNA) biogenesis		1	1	0
Reactome	R-HSA-399997	Acetylcholine regulates insulin secretion		1	1	0
Reactome	R-HSA-400451	Free fatty acids regulate insulin secretion		1	1	0
Reactome	R-HSA-425366	Transport of bile salts and organic acids, metal ions and amine compounds		1	1	0
Reactome	R-HSA-390651	Dopamine receptors		1	1	0
Reactome	R-HSA-428540	Activation of RAC1		1	1	0
Reactome	R-HSA-1483191	Synthesis of PC		1	1	0
Reactome	R-HSA-8849473	PTK6 Expression		1	1	0
Reactome	R-HSA-113510	E2F mediated regulation of DNA replication		1	1	0
Reactome	R-HSA-5620916	VxPx cargo-targeting to cilium		1	1	0
Reactome	R-HSA-983168	Antigen processing: Ubiquitination & Proteasome degradation		1	1	0
Reactome	R-HSA-1296071	Potassium Channels		1	1	0
Reactome	R-HSA-422356	Regulation of insulin secretion		1	1	0
Reactome	R-HSA-8849474	PTK6 Activates STAT3		1	1	0
Reactome	R-HSA-198725	Nuclear Events (kinase and transcription factor activation)		1	1	0
Reactome	R-HSA-69656	Cyclin A:Cdk2-associated events at S phase entry		1	1	0
Reactome	R-HSA-77111	Synthesis of Ketone Bodies		1	1	0
Reactome	R-HSA-391903	Eicosanoid ligand-binding receptors		1	1	0
Reactome	R-HSA-418038	Nucleotide-like (purinergic) receptors		1	1	0
Reactome	R-HSA-75892	Platelet Adhesion to exposed collagen		1	1	0
Reactome	R-HSA-1253288	Downregulation of ERBB4 signaling		1	1	0
Reactome	R-HSA-3296197	Hydroxycarboxylic acid-binding receptors		1	1	0
Reactome	R-HSA-9017802	Noncanonical activation of NOTCH3		1	1	0
Reactome	R-HSA-9013507	NOTCH3 Activation and Transmission of Signal to the Nucleus		1	1	0
Reactome	R-HSA-69052	Switching of origins to a post-replicative state		1	1	0
Reactome	R-HSA-77108	Utilization of Ketone Bodies		1	1	0
Reactome	R-HSA-74182	Ketone body metabolism		1	1	0
Reactome	R-HSA-419408	Lysosphingolipid and LPA receptors		1	1	0
Reactome	R-HSA-8849932	Synaptic adhesion-like molecules		1	1	0
Reactome	R-HSA-419771	Opsins		1	1	0
Reactome	R-HSA-428559	Proton-coupled neutral amino acid transporters		1	1	0
Reactome	R-HSA-176974	Unwinding of DNA		1	1	0
Reactome	R-HSA-1236977	Endosomal/Vacuolar pathway		1	1	0
Reactome	R-HSA-430116	GP1b-IX-V activation signalling		1	1	0
Reactome	R-HSA-392518	Signal amplification		1	1	0
Reactome	R-HSA-4641262	Disassembly of the destruction complex and recruitment of AXIN to the membrane		1	1	0
Reactome	R-HSA-68949	Orc1 removal from chromatin		1	1	0
Reactome	R-HSA-8957322	Metabolism of steroids		1	1	0
Reactome	R-HSA-193144	Estrogen biosynthesis		1	1	0
Reactome	R-HSA-375281	Hormone ligand-binding receptors		1	1	0
Reactome	R-HSA-193048	Androgen biosynthesis		1	1	0
Reactome	R-HSA-1299344	TWIK-related spinal cord K+ channel (TRESK)		1	1	0
Reactome	R-HSA-428543	Inactivation of CDC42 and RAC1		1	1	0
Reactome	R-HSA-1299361	TWIK-related alkaline pH activated K+ channel (TALK)		1	1	0
Reactome	R-HSA-110329	Cleavage of the damaged pyrimidine		1	1	0
Reactome	R-HSA-73928	Depyrimidination		1	1	0
Reactome	R-HSA-73929	Base-Excision Repair, AP Site Formation		1	1	0
Reactome	R-HSA-112303	Electric Transmission Across Gap Junctions		1	1	0
Reactome	R-HSA-112307	Transmission across Electrical Synapses		1	1	0
Reactome	R-HSA-68952	DNA replication initiation		1	1	0
Reactome	R-HSA-8934903	Receptor Mediated Mitophagy		1	1	0
Reactome	R-HSA-391908	Prostanoid ligand receptors		1	1	0
Reactome	R-HSA-947581	Molybdenum cofactor biosynthesis		1	1	0
Reactome	R-HSA-196849	Metabolism of water-soluble vitamins and cofactors		1	1	0
Reactome	R-HSA-174490	Membrane binding and targetting of GAG proteins		1	1	0
Reactome	R-HSA-174495	Synthesis And Processing Of GAG, GAGPOL Polyproteins		1	1	0
Reactome	R-HSA-5690714	CD22 mediated BCR regulation		1	1	0
Reactome	R-HSA-196071	Metabolism of steroid hormones		1	1	0
Reactome	R-HSA-2173795	Downregulation of SMAD2/3:SMAD4 transcriptional activity		1	1	0
Reactome	R-HSA-5578768	Physiological factors		1	1	0
Reactome	R-HSA-5336415	Uptake and function of diphtheria toxin		1	1	0
Reactome	R-HSA-70635	Urea cycle		1	1	0
Reactome	R-HSA-8942233	Intestinal infectious diseases		1	1	0
Reactome	R-HSA-5696398	Nucleotide Excision Repair		1	1	0
Reactome	R-HSA-6781827	Transcription-Coupled Nucleotide Excision Repair (TC-NER)		1	1	0
Reactome	R-HSA-8866652	Synthesis of active ubiquitin: roles of E1 and E2 enzymes		1	1	0
Reactome	R-HSA-203754	NOSIP mediated eNOS trafficking		1	1	0
Reactome	R-HSA-389887	Beta-oxidation of pristanoyl-CoA		1	1	0
Reactome	R-HSA-6782210	Gap-filling DNA repair synthesis and ligation in TC-NER		1	1	0
Reactome	R-HSA-71182	Phenylalanine and tyrosine catabolism		1	1	0
Reactome	R-HSA-209943	Steroid hormones		1	1	0
Reactome	R-HSA-5545619	XAV939 inhibits tankyrase, stabilizing AXIN		1	1	0
Reactome	R-HSA-8848584	Wax biosynthesis		1	1	0
Reactome	R-HSA-500657	Presynaptic function of Kainate receptors		1	1	0
Reactome	R-HSA-444411	Rhesus glycoproteins mediate ammonium transport.		1	1	0
Reactome	R-HSA-3322077	Glycogen synthesis		1	1	0
Reactome	R-HSA-71384	Ethanol oxidation		1	1	0
Reactome	R-HSA-390247	Beta-oxidation of very long chain fatty acids		1	1	0
Reactome	R-HSA-209952	Peptide hormone biosynthesis		1	1	0
Reactome	R-HSA-77042	Formation of editosomes by ADAR proteins		1	1	0
Reactome	R-HSA-8964026	Chylomicron clearance		1	1	0
Reactome	R-HSA-1482883	Acyl chain remodeling of DAG and TAG		1	1	0
Reactome	R-HSA-975144	IRAK1 recruits IKK complex upon TLR7/8 or 9 stimulation		1	1	0
Reactome	R-HSA-389599	Alpha-oxidation of phytanate		1	1	0
Reactome	R-HSA-8876493	InlA-mediated entry of Listeria monocytogenes into host cells		1	1	0
Reactome	R-HSA-75102	C6 deamination of adenosine		1	1	0
Reactome	R-HSA-75064	mRNA Editing: A to I Conversion		1	1	0
Reactome	R-HSA-1222352	Latent infection of Homo sapiens with Mycobacterium tuberculosis		1	1	0
Reactome	R-HSA-9012546	Interleukin-18 signaling		1	1	0
Reactome	R-HSA-75072	mRNA Editing		1	1	0
Reactome	R-HSA-190840	Microtubule-dependent trafficking of connexons from Golgi to the plasma membrane		1	1	0
Reactome	R-HSA-1222499	Response of Mtb to phagocytosis		1	1	0
Reactome	R-HSA-442380	Zinc influx into cells by the SLC39 gene family		1	1	0
Reactome	R-HSA-211958	Miscellaneous substrates		1	1	0
Reactome	R-HSA-211897	Cytochrome P450 - arranged by substrate type		1	1	0
Reactome	R-HSA-141430	Inactivation of APC/C via direct inhibition of the APC/C complex		1	1	0
Reactome	R-HSA-141405	Inhibition of the proteolytic activity of APC/C required for the onset of anaphase by mitotic spindle checkpoint components		1	1	0
Reactome	R-HSA-1222449	Mtb iron assimilation by chelation		1	1	0
Reactome	R-HSA-210745	Regulation of gene expression in beta cells		1	1	0
Reactome	R-HSA-211163	AKT-mediated inactivation of FOXO1A		1	1	0
Reactome	R-HSA-1368108	BMAL1:CLOCK,NPAS2 activates circadian gene expression		1	1	0
Reactome	R-HSA-211916	Vitamins		1	1	0
Reactome	R-HSA-390918	Peroxisomal lipid metabolism		1	1	0
Reactome	R-HSA-1362409	Mitochondrial iron-sulfur cluster biogenesis		1	1	0
Reactome	R-HSA-9018896	Biosynthesis of E-series 18(S)-resolvins		1	1	0
Reactome	R-HSA-8964038	LDL clearance		1	1	0
Reactome	R-HSA-5654693	FRS-mediated FGFR1 signaling		1	1	0
Reactome	R-HSA-3928662	EPHB-mediated forward signaling		1	1	0
Reactome	R-HSA-70614	Amino acid synthesis and interconversion (transamination)		1	1	0
Reactome	R-HSA-390471	Association of TriC/CCT with target proteins during biosynthesis		1	1	0
Reactome	R-HSA-9027604	Biosynthesis of electrophilic ?-3 PUFA oxo-derivatives		1	1	0
Reactome	R-HSA-399710	Activation of AMPA receptors		1	1	0
Reactome	R-HSA-173107	Binding and entry of HIV virion		1	1	0
Reactome	R-HSA-6782135	Dual incision in TC-NER		1	1	0
Reactome	R-HSA-211728	Regulation of PAK-2p34 activity by PS-GAP/RHG10		1	1	0
Reactome	R-HSA-169911	Regulation of Apoptosis		1	1	0
Reactome	R-HSA-73863	RNA Polymerase I Transcription Termination		1	1	0
Reactome	R-HSA-2453902	The canonical retinoid cycle in rods (twilight vision)		1	1	0
Reactome	R-HSA-198933	Immunoregulatory interactions between a Lymphoid and a non-Lymphoid cell		1	1	0
Reactome	R-HSA-427975	Proton/oligopeptide cotransporters		1	1	0
Reactome	R-HSA-211859	Biological oxidations		1	1	0
Reactome	R-HSA-1538133	G0 and Early G1		1	1	0
Reactome	R-HSA-5654688	SHC-mediated cascade:FGFR1		1	1	0
Reactome	R-HSA-352238	Breakdown of the nuclear lamina		1	1	0
Reactome	R-HSA-3249367	STAT6-mediated induction of chemokines		1	1	0
Reactome	R-HSA-2161517	Abacavir transmembrane transport		1	1	0
Reactome	R-HSA-170984	ARMS-mediated activation		1	1	0
Reactome	R-HSA-8985947	Interleukin-9 signaling		1	1	0
Reactome	R-HSA-2142700	Synthesis of Lipoxins (LX)		1	1	0
Reactome	R-HSA-977347	Serine biosynthesis		1	1	0
Reactome	R-HSA-1362300	Transcription of E2F targets under negative control by p107 (RBL1) and p130 (RBL2) in complex with HDAC1		1	1	0
Reactome	R-HSA-1362277	Transcription of E2F targets under negative control by DREAM complex		1	1	0
Reactome	R-HSA-6803157	Antimicrobial peptides		1	1	0
Reactome	R-HSA-2122948	Activated NOTCH1 Transmits Signal to the Nucleus		1	1	0
Reactome	R-HSA-196741	Cobalamin (Cbl, vitamin B12) transport and metabolism		1	1	0
Reactome	R-HSA-8983432	Interleukin-15 signaling		1	1	0
Reactome	R-HSA-2161541	Abacavir metabolism		1	1	0
Reactome	R-HSA-2161522	Abacavir transport and metabolism		1	1	0
Reactome	R-HSA-71737	Pyrophosphate hydrolysis		1	1	0
Reactome	R-HSA-2730905	Role of LAT2/NTAL/LAB on calcium mobilization		1	1	0
Reactome	R-HSA-5693579	Homologous DNA Pairing and Strand Exchange		1	1	0
Reactome	R-HSA-5693616	Presynaptic phase of homologous DNA pairing and strand exchange		1	1	0
Reactome	R-HSA-1480926	O2/CO2 exchange in erythrocytes		1	1	0
Reactome	R-HSA-5635838	Activation of SMO		1	1	0
Reactome	R-HSA-5601884	PIWI-interacting RNA (piRNA) biogenesis		1	1	0
Reactome	R-HSA-77348	Beta oxidation of octanoyl-CoA to hexanoyl-CoA		1	1	0
Reactome	R-HSA-139910	Activation of BMF and translocation to mitochondria		1	1	0
Reactome	R-HSA-114452	Activation of BH3-only proteins		1	1	0
Reactome	R-HSA-450513	Tristetraprolin (TTP, ZFP36) binds and destabilizes mRNA		1	1	0
Reactome	R-HSA-77350	Beta oxidation of hexanoyl-CoA to butanoyl-CoA		1	1	0
Reactome	R-HSA-5250955	Toxicity of botulinum toxin type D (BoNT/D)		1	1	0
Reactome	R-HSA-159782	Removal of aminoterminal propeptides from gamma-carboxylated proteins		1	1	0
Reactome	R-HSA-159854	Gamma-carboxylation, transport, and amino-terminal cleavage of proteins		1	1	0
Reactome	R-HSA-1222556	ROS, RNS production in phagocytes		1	1	0
Reactome	R-HSA-1655829	Regulation of cholesterol biosynthesis by SREBP (SREBF)		1	1	0
Reactome	R-HSA-77588	SLBP Dependent Processing of Replication-Dependent Histone Pre-mRNAs		1	1	0
Reactome	R-HSA-5693554	Resolution of D-loop Structures through Synthesis-Dependent Strand Annealing (SDSA)		1	1	0
Reactome	R-HSA-114294	Activation, translocation and oligomerization of BAX		1	1	0
Reactome	R-HSA-77352	Beta oxidation of butanoyl-CoA to acetyl-CoA		1	1	0
Reactome	R-HSA-77286	mitochondrial fatty acid beta-oxidation of saturated fatty acids		1	1	0
Reactome	R-HSA-5250981	Toxicity of botulinum toxin type F (BoNT/F)		1	1	0
Reactome	R-HSA-5654227	Phospholipase C-mediated cascade; FGFR3		1	1	0
Reactome	R-HSA-2871796	FCERI mediated MAPK activation		1	1	0
Reactome	R-HSA-611105	Respiratory electron transport		1	1	0
Reactome	R-HSA-211957	Aromatic amines can be N-hydroxylated or N-dealkylated by CYP1A2		1	1	0
Reactome	R-HSA-111452	Activation and oligomerization of BAK protein		1	1	0
Reactome	R-HSA-5693537	Resolution of D-Loop Structures		1	1	0
Reactome	R-HSA-77346	Beta oxidation of decanoyl-CoA to octanoyl-CoA-CoA		1	1	0
Reactome	R-HSA-5654228	Phospholipase C-mediated cascade; FGFR4		1	1	0
Reactome	R-HSA-8876384	Listeria monocytogenes entry into host cells		1	1	0
Reactome	R-HSA-8875360	InlB-mediated entry of Listeria monocytogenes into host cell		1	1	0
Reactome	R-HSA-512988	Interleukin-3, 5 and GM-CSF signaling		1	1	0
Reactome	R-HSA-354192	Integrin alphaIIb beta3 signaling		1	1	0
Reactome	R-HSA-912631	Regulation of signaling by CBL		1	1	0
Reactome	R-HSA-6799990	Metal sequestration by antimicrobial proteins		1	1	0
Reactome	R-HSA-111446	Activation of BIM and translocation to mitochondria		1	1	0
Reactome	R-HSA-5620924	Intraflagellar transport		1	1	0
Reactome	R-HSA-159740	Gamma-carboxylation of protein precursors		1	1	0
Reactome	R-HSA-5685942	HDR through Homologous Recombination (HRR)		1	1	0
Reactome	R-HSA-372708	p130Cas linkage to MAPK signaling for integrins		1	1	0
Reactome	R-HSA-5693568	Resolution of D-loop Structures through Holliday Junction Intermediates		1	1	0
Reactome	R-HSA-77595	Processing of Intronless Pre-mRNAs		1	1	0
Reactome	R-HSA-6806664	Metabolism of vitamin K		1	1	0
Reactome	R-HSA-211935	Fatty acids		1	1	0
Reactome	R-HSA-5654736	Signaling by FGFR1		1	1	0
Reactome	R-HSA-1663150	The activation of arylsulfatases		1	1	0
Reactome	R-HSA-163841	Gamma carboxylation, hypusine formation and arylsulfatase activation		1	1	0
Reactome	R-HSA-5676934	Protein repair		1	1	0
Reactome	R-HSA-5654726	Negative regulation of FGFR1 signaling		1	1	0
Reactome	R-HSA-6803211	TP53 Regulates Transcription of Death Receptors and Ligands		1	1	0
Reactome	R-HSA-2142670	Synthesis of epoxy (EET) and dihydroxyeicosatrienoic acids (DHET)		1	1	0
Reactome	R-HSA-75094	Formation of the Editosome		1	1	0
Reactome	R-HSA-72200	mRNA Editing: C to U Conversion		1	1	0
Reactome	R-HSA-8850843	Phosphate bond hydrolysis by NTPDase proteins		1	1	0
Reactome	R-HSA-211979	Eicosanoids		1	1	0
Reactome	R-HSA-8964011	HDL clearance		1	1	0
Reactome	R-HSA-425986	Sodium/Proton exchangers		1	1	0
Reactome	R-HSA-5654687	Downstream signaling of activated FGFR1		1	1	0
Reactome	R-HSA-5654689	PI-3K cascade:FGFR1		1	1	0
Reactome	R-HSA-9014325	TICAM1,TRAF6-dependent induction of TAK1 complex		1	1	0
Reactome	R-HSA-1428517	The citric acid (TCA) cycle and respiratory electron transport		1	1	0
Reactome	R-HSA-75067	Processing of Capped Intronless Pre-mRNA		1	1	0
Reactome	R-HSA-71288	Creatine metabolism		1	1	0
Reactome	R-HSA-111457	Release of apoptotic factors from the mitochondria		1	1	0
Reactome	R-HSA-176187	Activation of ATR in response to replication stress		1	1	0
Reactome	R-HSA-69481	G2/M Checkpoints		1	1	0
Reactome	R-HSA-5358565	Mismatch repair (MMR) directed by MSH2:MSH6 (MutSalpha)		1	1	0
Reactome	R-HSA-5682910	LGI-ADAM interactions		1	1	0
Reactome	R-HSA-77288	mitochondrial fatty acid beta-oxidation of unsaturated fatty acids		1	1	0
Reactome	R-HSA-1839128	FGFR4 mutant receptor activation		1	1	0
Reactome	R-HSA-194306	Neurophilin interactions with VEGF and VEGFR		1	1	0
Reactome	R-HSA-5250989	Toxicity of botulinum toxin type G (BoNT/G)		1	1	0
Reactome	R-HSA-168799	Neurotoxicity of clostridium toxins		1	1	0
Reactome	R-HSA-211981	Xenobiotics		1	1	0
Reactome	R-HSA-71032	Propionyl-CoA catabolism		1	1	0
Reactome	R-HSA-77289	Mitochondrial Fatty Acid Beta-Oxidation		1	1	0
Reactome	R-HSA-5358493	Synthesis of diphthamide-EEF2		1	1	0
Reactome	R-HSA-111458	Formation of apoptosome		1	1	0
Reactome	R-HSA-8851680	Butyrophilin (BTN) family interactions		1	1	0
Reactome	R-HSA-163210	Formation of ATP by chemiosmotic coupling		1	1	0
Reactome	R-HSA-156988	Receptor-ligand binding initiates the second proteolytic cleavage of Notch receptor		1	1	0
Reactome	R-HSA-8964046	VLDL clearance		1	1	0
Reactome	R-HSA-350054	Notch-HLH transcription pathway		1	1	0
Reactome	R-HSA-6798163	Choline catabolism		1	1	0
Reactome	R-HSA-426496	Post-transcriptional silencing by small RNAs		1	1	0
Reactome	R-HSA-352230	Amino acid transport across the plasma membrane		1	1	0
Reactome	R-HSA-425374	Amino acid and oligopeptide SLC transporters		1	1	0
Reactome	R-HSA-9026286	Biosynthesis of DPAn-3-derived protectins and resolvins		1	1	0
Reactome	R-HSA-9033241	Peroxisomal protein import		1	1	0
Reactome	R-HSA-380108	Chemokine receptors bind chemokines		1	1	0
Reactome	R-HSA-5620922	BBSome-mediated cargo-targeting to cilium		1	1	0
Reactome	R-HSA-1566977	Fibronectin matrix formation		1	1	0
Reactome	R-HSA-2404192	Signaling by Type 1 Insulin-like Growth Factor 1 Receptor (IGF1R)		1	1	0
Reactome	R-HSA-2122947	NOTCH1 Intracellular Domain Regulates Transcription		1	1	0
Reactome	R-HSA-539107	Activation of E2F1 target genes at G1/S		1	1	0
Reactome	R-HSA-69205	G1/S-Specific Transcription		1	1	0
Reactome	R-HSA-5669034	TNFs bind their physiological receptors		1	1	0
Reactome	R-HSA-110331	Cleavage of the damaged purine		1	1	0
Reactome	R-HSA-73927	Depurination		1	1	0
Reactome	R-HSA-190370	FGFR1b ligand binding and activation		1	1	0
Reactome	R-HSA-159418	Recycling of bile acids and salts		1	1	0
Reactome	R-HSA-194068	Bile acid and bile salt metabolism		1	1	0
Reactome	R-HSA-2129379	Molecules associated with elastic fibres		1	1	0
Reactome	R-HSA-6809371	Formation of the cornified envelope		1	1	0
Reactome	R-HSA-1566948	Elastic fibre formation		1	1	0
Reactome	R-HSA-9026403	Biosynthesis of DPAn-3-derived 13-series resolvins		1	1	0
Reactome	R-HSA-162585	Uncoating of the HIV Virion		1	1	0
Reactome	R-HSA-182218	Nef Mediated CD8 Down-regulation		1	1	0
Reactome	R-HSA-804914	Transport of fatty acids		1	1	0
Reactome	R-HSA-927802	Nonsense-Mediated Decay (NMD)		1	1	0
Reactome	R-HSA-448706	Interleukin-1 processing		1	1	0
Reactome	R-HSA-4411364	Binding of TCF/LEF:CTNNB1 to target gene promoters		1	1	0
Reactome	R-HSA-5693607	Processing of DNA double-strand break ends		1	1	0
Reactome	R-HSA-8866654	E3 ubiquitin ligases ubiquitinate target proteins		1	1	0
Reactome	R-HSA-9025094	Biosynthesis of DPAn-3 SPMs		1	1	0
Reactome	R-HSA-9018683	Biosynthesis of DPA-derived SPMs		1	1	0
Reactome	R-HSA-9018678	Biosynthesis of specialized proresolving mediators (SPMs)		1	1	0
Reactome	R-HSA-8978868	Fatty acid metabolism		1	1	0
Reactome	R-HSA-198693	AKT phosphorylates targets in the nucleus		1	1	0
Reactome	R-HSA-167826	The fatty acid cycling model		1	1	0
Reactome	R-HSA-5173105	O-linked glycosylation		1	1	0
Reactome	R-HSA-913709	O-linked glycosylation of mucins		1	1	0
Reactome	R-HSA-167827	The proton buffering model		1	1	0
Reactome	R-HSA-166187	Mitochondrial Uncoupling Proteins		1	1	0
Reactome	R-HSA-9014843	Interleukin-33 signaling		1	1	0
Reactome	R-HSA-162589	Reverse Transcription of HIV RNA		1	1	0
Reactome	R-HSA-380095	Tachykinin receptors bind tachykinins		1	1	0
Reactome	R-HSA-9014826	Interleukin-36 pathway		1	1	0
Reactome	R-HSA-1059683	Interleukin-6 signaling		1	1	0
Reactome	R-HSA-5624958	ARL13B-mediated ciliary trafficking of INPP5E		1	1	0
Reactome	R-HSA-8939245	RUNX1 regulates transcription of genes involved in BCR signaling		1	1	0
Reactome	R-HSA-5658623	FGFRL1 modulation of FGFR1 signaling		1	1	0
Reactome	R-HSA-3928665	EPH-ephrin mediated repulsion of cells		1	1	0
Reactome	R-HSA-5655253	Signaling by FGFR2 in disease		1	1	0
Reactome	R-HSA-9020265	Biosynthesis of aspirin-triggered D-series resolvins		1	1	0
Reactome	R-HSA-3270619	IRF3-mediated induction of type I IFN		1	1	0
Reactome	R-HSA-69236	G1 Phase		1	1	0
Reactome	R-HSA-162594	Early Phase of HIV Life Cycle		1	1	0
Reactome	R-HSA-159227	Transport of the SLBP independent Mature mRNA		1	1	0
Reactome	R-HSA-9018681	Biosynthesis of protectins		1	1	0
Reactome	R-HSA-5674499	Negative feedback regulation of MAPK pathway		1	1	0
Reactome	R-HSA-159230	Transport of the SLBP Dependant Mature mRNA		1	1	0
Reactome	R-HSA-8874211	CREB3 factors activate genes		1	1	0
Reactome	R-HSA-162592	Integration of provirus		1	1	0
Reactome	R-HSA-177539	Autointegration results in viral DNA circles		1	1	0
Reactome	R-HSA-69231	Cyclin D associated events in G1		1	1	0
Reactome	R-HSA-3928664	Ephrin signaling		1	1	0
Reactome	R-HSA-5658442	Regulation of RAS by GAPs		1	1	0
Reactome	R-HSA-4641257	Degradation of AXIN		1	1	0
Reactome	R-HSA-5662702	Melanin biosynthesis		1	1	0
Reactome	R-HSA-193368	Synthesis of bile acids and bile salts via 7alpha-hydroxycholesterol		1	1	0
Reactome	R-HSA-5663213	RHO GTPases Activate WASPs and WAVEs		1	1	0
Reactome	R-HSA-8866427	VLDLR internalisation and degradation		1	1	0
Reactome	R-HSA-8964043	Plasma lipoprotein clearance		1	1	0
Reactome	R-HSA-174577	Activation of C3 and C5		1	1	0
Reactome	R-HSA-392517	Rap1 signalling		1	1	0
Reactome	R-HSA-434316	Fatty Acids bound to GPR40 (FFAR1) regulate insulin secretion		1	1	0
Reactome	R-HSA-193670	p75NTR negatively regulates cell cycle via SC1		1	1	0
Reactome	R-HSA-912526	Interleukin receptor SHC signaling		1	1	0
Reactome	R-HSA-451927	Interleukin-2 family signaling		1	1	0
Reactome	R-HSA-5620920	Cargo trafficking to the periciliary membrane		1	1	0
Reactome	R-HSA-9018676	Biosynthesis of D-series resolvins		1	1	0
Reactome	R-HSA-157052	NICD traffics to nucleus		1	1	0
Reactome	R-HSA-8851708	Signaling by FGFR2 IIIa TM		1	1	0
Reactome	R-HSA-9007892	Interleukin-38 signaling		1	1	0
Reactome	R-HSA-192105	Synthesis of bile acids and bile salts		1	1	0
Reactome	R-HSA-190373	FGFR1c ligand binding and activation		1	1	0
Reactome	R-HSA-6811440	Retrograde transport at the Trans-Golgi-Network		1	1	0
Reactome	R-HSA-110330	Recognition and association of DNA glycosylase with site containing an affected purine		1	1	0
Reactome	R-HSA-9026766	Biosynthesis of protectin and resolvin conjugates in tissue regeneration (PCTR and RCTR)		1	1	0
Reactome	R-HSA-9026395	Biosynthesis of DHA-derived sulfido conjugates		1	1	0
Reactome	R-HSA-9018677	Biosynthesis of DHA-derived SPMs		1	1	0
Reactome	R-HSA-964975	Vitamins B6 activation to pyridoxal phosphate		1	1	0
Reactome	R-HSA-8949664	Processing of SMDT1		1	1	0
Reactome	R-HSA-6783589	Interleukin-6 family signaling		1	1	0
Reactome	R-HSA-9025106	Biosynthesis of DPAn-6 SPMs		1	1	0
Reactome	R-HSA-193807	Synthesis of bile acids and bile salts via 27-hydroxycholesterol		1	1	0
Reactome	R-HSA-9026762	Biosynthesis of maresin conjugates in tissue regeneration (MCTR)		1	1	0
Reactome	R-HSA-196757	Metabolism of folate and pterines		1	1	0
Reactome	R-HSA-918233	TRAF3-dependent IRF activation pathway		1	1	0
Reactome	R-HSA-428643	Organic anion transporters		1	1	0
Reactome	R-HSA-5666185	RHO GTPases Activate Rhotekin and Rhophilins		1	1	0
Reactome	R-HSA-8868766	rRNA processing in the mitochondrion		1	1	0
Reactome	R-HSA-193775	Synthesis of bile acids and bile salts via 24-hydroxycholesterol		1	1	0
Reactome	R-HSA-159231	Transport of Mature mRNA Derived from an Intronless Transcript		1	1	0
Reactome	R-HSA-159234	Transport of Mature mRNAs Derived from Intronless Transcripts		1	1	0
Reactome	R-HSA-187577	SCF(Skp2)-mediated degradation of p27/p21		1	1	0
Reactome	R-HSA-175567	Integration of viral DNA into host genomic DNA		1	1	0
Reactome	R-HSA-5624138	Trafficking of myristoylated proteins to the cilium		1	1	0
Reactome	R-HSA-69200	Phosphorylation of proteins involved in G1/S transition by active Cyclin E:Cdk2 complexes		1	1	0
Reactome	R-HSA-69202	Cyclin E associated events during G1/S transition		1	1	0
Reactome	R-HSA-381753	Olfactory Signaling Pathway		1	1	0
Reactome	R-HSA-418555	G alpha (s) signalling events		1	1	0
Reactome	R-HSA-191647	c-src mediated regulation of Cx43 function and closure of gap junctions		1	1	0
Reactome	R-HSA-9027307	Biosynthesis of maresin-like SPMs		1	1	0
Reactome	R-HSA-9018682	Biosynthesis of maresins		1	1	0
Reactome	R-HSA-9008059	Interleukin-37 signaling		1	1	0
Reactome	R-HSA-190242	FGFR1 ligand binding and activation		1	1	0
Reactome	R-HSA-190374	FGFR1c and Klotho ligand binding and activation		1	1	0
Reactome	R-HSA-2173791	TGF-beta receptor signaling in EMT (epithelial to mesenchymal transition)		1	1	0
Reactome	R-HSA-170145	Phosphorylation of proteins involved in the G2/M transition by Cyclin A:Cdc2 complexes		1	1	0
Reactome	R-HSA-73779	RNA Polymerase II Transcription Pre-Initiation And Promoter Opening		1	1	0
Reactome	R-HSA-110312	Translesion synthesis by REV1		1	1	0
Reactome	R-HSA-977442	GABA A (rho) receptor activation		1	1	0
Reactome	R-HSA-977443	GABA receptor activation		1	1	0
Reactome	R-HSA-936964	Activation of IRF3/IRF7 mediated by TBK1/IKK epsilon		1	1	0
Reactome	R-HSA-1660517	Synthesis of PIPs at the late endosome membrane		1	1	0
Reactome	R-HSA-8853333	Signaling by FGFR2 fusions		1	1	0
Reactome	R-HSA-1839126	FGFR2 mutant receptor activation		1	1	0
Reactome	R-HSA-198765	Signalling to ERK5		1	1	0
Reactome	R-HSA-111995	phospho-PLA2 pathway		1	1	0
Reactome	R-HSA-435368	Zinc efflux and compartmentalization by the SLC30 family		1	1	0
Reactome	R-HSA-209776	Amine-derived hormones		1	1	0
Reactome	R-HSA-3000170	Syndecan interactions		1	1	0
Reactome	R-HSA-170660	Adenylate cyclase activating pathway		1	1	0
Reactome	R-HSA-209931	Serotonin and melatonin biosynthesis		1	1	0
Reactome	R-HSA-428890	Role of ABL in ROBO-SLIT signaling		1	1	0
Reactome	R-HSA-2187335	The retinoid cycle in cones (daylight vision)		1	1	0
Reactome	R-HSA-72086	mRNA Capping		1	1	0
Reactome	R-HSA-198323	AKT phosphorylates targets in the cytosol		1	1	0
Reactome	R-HSA-435354	Zinc transporters		1	1	0
Reactome	R-HSA-163200	Respiratory electron transport, ATP synthesis by chemiosmotic coupling, and heat production by uncoupling proteins.		1	1	0
Reactome	R-HSA-977444	GABA B receptor activation		1	1	0
Reactome	R-HSA-8866911	TFAP2 (AP-2) family regulates transcription of cell cycle factors		1	1	0
Reactome	R-HSA-179812	GRB2 events in EGFR signaling		1	1	0
Reactome	R-HSA-163765	ChREBP activates metabolic gene expression		1	1	0
Reactome	R-HSA-110056	MAPK3 (ERK1) activation		1	1	0
Reactome	R-HSA-416993	Trafficking of GluR2-containing AMPA receptors		1	1	0
Reactome	R-HSA-399719	Trafficking of AMPA receptors		1	1	0
Reactome	R-HSA-8866907	Activation of the TFAP2 (AP-2) family of transcription factors		1	1	0
Reactome	R-HSA-1475029	Reversible hydration of carbon dioxide		1	1	0
Reactome	R-HSA-202040	G-protein activation		1	1	0
Reactome	R-HSA-1660516	Synthesis of PIPs at the early endosome membrane		1	1	0
Reactome	R-HSA-6811438	Intra-Golgi traffic		1	1	0
Reactome	R-HSA-419037	NCAM1 interactions		1	1	0
Reactome	R-HSA-1296052	Ca2+ activated K+ channels		1	1	0
Reactome	R-HSA-9020558	Interleukin-2 signaling		1	1	0
Reactome	R-HSA-399721	Glutamate binding, activation of AMPA receptors and synaptic plasticity		1	1	0
Reactome	R-HSA-2466712	Biosynthesis of A2E, implicated in retinal degradation		1	1	0
Reactome	R-HSA-392851	Prostacyclin signalling through prostacyclin receptor		1	1	0
Reactome	R-HSA-8869496	TFAP2A acts as a transcriptional repressor during retinoic acid induced cell differentiation		1	1	0
Reactome	R-HSA-5368598	Negative regulation of TCF-dependent signaling by DVL-interacting proteins		1	1	0
Reactome	R-HSA-113418	Formation of the Early Elongation Complex		1	1	0
Reactome	R-HSA-209968	Thyroxine biosynthesis		1	1	0
Reactome	R-HSA-9026290	Biosynthesis of DPAn-3-derived maresins		1	1	0
Reactome	R-HSA-6807062	Cholesterol biosynthesis via lathosterol		1	1	0
Reactome	R-HSA-110320	Translesion Synthesis by POLH		1	1	0
Reactome	R-HSA-8853334	Signaling by FGFR3 fusions in cancer		1	1	0
Reactome	R-HSA-5655332	Signaling by FGFR3 in disease		1	1	0
Reactome	R-HSA-75896	Plasmalogen biosynthesis		1	1	0
Reactome	R-HSA-9020591	Interleukin-12 signaling		1	1	0
Reactome	R-HSA-446107	Type I hemidesmosome assembly		1	1	0
Reactome	R-HSA-2173782	Binding and Uptake of Ligands by Scavenger Receptors		1	1	0
Reactome	R-HSA-211999	CYP2E1 reactions		1	1	0
Reactome	R-HSA-8866904	Negative regulation of activity of TFAP2 (AP-2) family transcription factors		1	1	0
Reactome	R-HSA-180746	Nuclear import of Rev protein		1	1	0
Reactome	R-HSA-3000497	Scavenging by Class H Receptors		1	1	0
Reactome	R-HSA-418597	G alpha (z) signalling events		1	1	0
Reactome	R-HSA-2470946	Cohesin Loading onto Chromatin		1	1	0
Reactome	R-HSA-2485179	Activation of the phototransduction cascade		1	1	0
Reactome	R-HSA-8853659	RET signaling		1	1	0
Reactome	R-HSA-166658	Complement cascade		1	1	0
Reactome	R-HSA-8866910	TFAP2 (AP-2) family regulates transcription of growth factors and their receptors		1	1	0
Reactome	R-HSA-6814848	Glycerophospholipid catabolism		1	1	0
Reactome	R-HSA-8866906	TFAP2 (AP-2) family regulates transcription of other transcription factors		1	1	0
Reactome	R-HSA-2855086	Ficolins bind to repetitive carbohydrate structures on the target cell surface		1	1	0
Reactome	R-HSA-166662	Lectin pathway of complement activation		1	1	0
Reactome	R-HSA-166786	Creation of C4 and C2 activators		1	1	0
Reactome	R-HSA-8853338	Signaling by FGFR3 point mutants in cancer		1	1	0
Reactome	R-HSA-1483101	Synthesis of PS		1	1	0
Reactome	R-HSA-1483206	Glycerophospholipid biosynthesis		1	1	0
Reactome	R-HSA-8852405	Signaling by MST1		1	1	0
Reactome	R-HSA-3000171	Non-integrin membrane-ECM interactions		1	1	0
Reactome	R-HSA-2995383	Initiation of Nuclear Envelope Reformation		1	1	0
Reactome	R-HSA-2995410	Nuclear Envelope Reassembly		1	1	0
Reactome	R-HSA-166665	Terminal pathway of complement		1	1	0
Reactome	R-HSA-1643713	Signaling by EGFR in Cancer		1	1	0
Reactome	R-HSA-5637812	Signaling by EGFRvIII in Cancer		1	1	0
Reactome	R-HSA-1296053	Classical Kir channels		1	1	0
Reactome	R-HSA-379397	Enzymatic degradation of dopamine by COMT		1	1	0
Reactome	R-HSA-6802949	Signaling by RAS mutants		1	1	0
Reactome	R-HSA-6807047	Cholesterol biosynthesis via desmosterol		1	1	0
Reactome	R-HSA-139853	Elevation of cytosolic Ca2+ levels		1	1	0
Reactome	R-HSA-190827	Transport of connexins along the secretory pathway		1	1	0
Reactome	R-HSA-977606	Regulation of Complement cascade		1	1	0
Reactome	R-HSA-379398	Enzymatic degradation of Dopamine by monoamine oxidase		1	1	0
Reactome	R-HSA-379401	Dopamine clearance from the synaptic cleft		1	1	0
Reactome	R-HSA-380612	Metabolism of serotonin		1	1	0
Reactome	R-HSA-380615	Serotonin clearance from the synaptic cleft		1	1	0
Reactome	R-HSA-112311	Neurotransmitter clearance		1	1	0
Reactome	R-HSA-427652	Sodium-coupled phosphate cotransporters		1	1	0
Reactome	R-HSA-193634	Axonal growth inhibition (RHOA activation)		1	1	0
Reactome	R-HSA-193697	p75NTR regulates axonogenesis		1	1	0
Reactome	R-HSA-112313	Neurotransmitter uptake and metabolism In glial cells		1	1	0
Reactome	R-HSA-1296025	ATP sensitive Potassium channels		1	1	0
Reactome	R-HSA-209563	Axonal growth stimulation		1	1	0
Reactome	R-HSA-113507	E2F-enabled inhibition of pre-replication complex formation		1	1	0
Reactome	R-HSA-196299	Beta-catenin phosphorylation cascade		1	1	0
Reactome	R-HSA-193681	Ceramide signalling		1	1	0
Reactome	R-HSA-4419969	Depolymerisation of the Nuclear Lamina		1	1	0
Reactome	R-HSA-2408522	Selenoamino acid metabolism		1	1	0
Reactome	R-HSA-8981373	Intestinal hexose absorption		1	1	0
Reactome	R-HSA-8963676	Intestinal absorption		1	1	0
Reactome	R-HSA-5250958	Toxicity of botulinum toxin type B (BoNT/B)		1	1	0
Reactome	R-HSA-916853	Degradation of GABA		1	1	0
Reactome	R-HSA-888590	GABA synthesis, release, reuptake and degradation		1	1	0
Reactome	R-HSA-112310	Neurotransmitter release cycle		1	1	0
Reactome	R-HSA-190704	Oligomerization of connexins into connexons		1	1	0
Reactome	R-HSA-2564830	Cytosolic iron-sulfur cluster assembly		1	1	0
Reactome	R-HSA-181430	Norepinephrine Neurotransmitter Release Cycle		1	1	0
Reactome	R-HSA-2514853	Condensation of Prometaphase Chromosomes		1	1	0
Reactome	R-HSA-5250992	Toxicity of botulinum toxin type E (BoNT/E)		1	1	0
Reactome	R-HSA-432030	Transport of glycerol from adipocytes to the liver by Aquaporins		1	1	0
Reactome	R-HSA-196819	Vitamin B1 (thiamin) metabolism		1	1	0
Reactome	R-HSA-6804758	Regulation of TP53 Activity through Acetylation		1	1	0
Reactome	R-HSA-6811558	PI5P, PP2A and IER3 Regulate PI3K/AKT Signaling		1	1	0
Reactome	R-HSA-199418	Negative regulation of the PI3K/AKT network		1	1	0
Reactome	R-HSA-388844	Receptor-type tyrosine-protein phosphatases		1	1	0
Reactome	R-HSA-5686938	Regulation of TLR by endogenous ligand		1	1	0
Reactome	R-HSA-622323	Presynaptic nicotinic acetylcholine receptors		1	1	0
Reactome	R-HSA-1236973	Cross-presentation of particulate exogenous antigens (phagosomes)		1	1	0
Reactome	R-HSA-77310	Beta oxidation of lauroyl-CoA to decanoyl-CoA-CoA		1	1	0
Reactome	R-HSA-195399	VEGF binds to VEGFR leading to receptor dimerization		1	1	0
Reactome	R-HSA-5419276	Mitochondrial translation termination		1	1	0
Reactome	R-HSA-110314	Recognition of DNA damage by PCNA-containing replication complex		1	1	0
Reactome	R-HSA-176033	Interactions of Vpr with host cellular proteins		1	1	0
Reactome	R-HSA-5696395	Formation of Incision Complex in GG-NER		1	1	0
Reactome	R-HSA-1268020	Mitochondrial protein import		1	1	0
Reactome	R-HSA-186763	Downstream signal transduction		1	1	0
Reactome	R-HSA-392154	Nitric oxide stimulates guanylate cyclase		1	1	0
Reactome	R-HSA-193692	Regulated proteolysis of p75NTR		1	1	0
Reactome	R-HSA-418457	cGMP effects		1	1	0
Reactome	R-HSA-209822	Glycoprotein hormones		1	1	0
Reactome	R-HSA-391160	Signal regulatory protein family interactions		1	1	0
Reactome	R-HSA-445144	Signal transduction by L1		1	1	0
Reactome	R-HSA-181429	Serotonin Neurotransmitter Release Cycle		1	1	0
Reactome	R-HSA-727802	Transport of nucleotide sugars		1	1	0
Reactome	R-HSA-6794361	Neurexins and neuroligins		1	1	0
Reactome	R-HSA-975634	Retinoid metabolism and transport		1	1	0
Reactome	R-HSA-9010553	Regulation of expression of SLITs and ROBOs		1	1	0
Reactome	R-HSA-3295583	TRP channels		1	1	0
Reactome	R-HSA-9028731	Activated NTRK2 signals through FRS2 and FRS3		1	1	0
Reactome	R-HSA-3000480	Scavenging by Class A Receptors		1	1	0
Reactome	R-HSA-8856825	Cargo recognition for clathrin-mediated endocytosis		1	1	0
Reactome	R-HSA-3645790	TGFBR2 Kinase Domain Mutants in Cancer		1	1	0
Reactome	R-HSA-1433557	Signaling by SCF-KIT		1	1	0
Reactome	R-HSA-5637810	Constitutive Signaling by EGFRvIII		1	1	0
Reactome	R-HSA-3315487	SMAD2/3 MH2 Domain Mutants in Cancer		1	1	0
Reactome	R-HSA-8851907	MET activates PI3K/AKT signaling		1	1	0
Reactome	R-HSA-176407	Conversion from APC/C:Cdc20 to APC/C:Cdh1 in late anaphase		1	1	0
Reactome	R-HSA-8949613	Cristae formation		1	1	0
Reactome	R-HSA-937041	IKK complex recruitment mediated by RIP1		1	1	0
Reactome	R-HSA-8876198	RAB GEFs exchange GTP for GDP on RABs		1	1	0
Reactome	R-HSA-399956	CRMPs in Sema3A signaling		1	1	0
Reactome	R-HSA-5696394	DNA Damage Recognition in GG-NER		1	1	0
Reactome	R-HSA-5368287	Mitochondrial translation		1	1	0
Reactome	R-HSA-1614635	Sulfur amino acid metabolism		1	1	0
Reactome	R-HSA-1839122	Signaling by activated point mutants of FGFR1		1	1	0
Reactome	R-HSA-1251985	Nuclear signaling by ERBB4		1	1	0
Reactome	R-HSA-8851805	MET activates RAS signaling		1	1	0
Reactome	R-HSA-432040	Vasopressin regulates renal water homeostasis via Aquaporins		1	1	0
Reactome	R-HSA-3304349	Loss of Function of SMAD2/3 in Cancer		1	1	0
Reactome	R-HSA-3642278	Loss of Function of TGFBR2 in Cancer		1	1	0
Reactome	R-HSA-1296041	Activation of G protein gated Potassium channels		1	1	0
Reactome	R-HSA-173736	Alternative complement activation		1	1	0
Reactome	R-HSA-210991	Basigin interactions		1	1	0
Reactome	R-HSA-1236974	ER-Phagosome pathway		1	1	0
Reactome	R-HSA-5656169	Termination of translesion DNA synthesis		1	1	0
Reactome	R-HSA-110313	Translesion synthesis by Y family DNA polymerases bypasses lesions on DNA template		1	1	0
Reactome	R-HSA-73893	DNA Damage Bypass		1	1	0
Reactome	R-HSA-192456	Digestion of dietary lipid		1	1	0
Reactome	R-HSA-8935690	Digestion		1	1	0
Reactome	R-HSA-8963743	Digestion and absorption		1	1	0
Reactome	R-HSA-1483148	Synthesis of PG		1	1	0
Reactome	R-HSA-432047	Passive transport by Aquaporins		1	1	0
Reactome	R-HSA-5657655	MGMT-mediated DNA damage reversal		1	1	0
Reactome	R-HSA-174048	APC/C:Cdc20 mediated degradation of Cyclin B		1	1	0
Reactome	R-HSA-174154	APC/C:Cdc20 mediated degradation of Securin		1	1	0
Reactome	R-HSA-176409	APC/C:Cdc20 mediated degradation of mitotic proteins		1	1	0
Reactome	R-HSA-1369007	Mitochondrial ABC transporters		1	1	0
Reactome	R-HSA-2691232	Constitutive Signaling by NOTCH1 HD Domain Mutants		1	1	0
Reactome	R-HSA-2691230	Signaling by NOTCH1 HD Domain Mutants in Cancer		1	1	0
Reactome	R-HSA-75876	Synthesis of very long-chain fatty acyl-CoAs		1	1	0
Reactome	R-HSA-1483152	Hydrolysis of LPE		1	1	0
Reactome	R-HSA-5423646	Aflatoxin activation and detoxification		1	1	0
Reactome	R-HSA-421270	Cell-cell junction organization		1	1	0
Reactome	R-HSA-445717	Aquaporin-mediated transport		1	1	0
Reactome	R-HSA-73942	DNA Damage Reversal		1	1	0
Reactome	R-HSA-5638303	Inhibition of Signaling by Overexpressed EGFR		1	1	0
Reactome	R-HSA-2644603	Signaling by NOTCH1 in Cancer		1	1	0
Reactome	R-HSA-73930	Abasic sugar-phosphate removal via the single-nucleotide replacement pathway		1	1	0
Reactome	R-HSA-2894858	Signaling by NOTCH1 HD+PEST Domain Mutants in Cancer		1	1	0
Reactome	R-HSA-2894862	Constitutive Signaling by NOTCH1 HD+PEST Domain Mutants		1	1	0
Reactome	R-HSA-381771	Synthesis, secretion, and inactivation of Glucagon-like Peptide-1 (GLP-1)		1	1	0
Reactome	R-HSA-6799198	Complex I biogenesis		1	1	0
Reactome	R-HSA-2644606	Constitutive Signaling by NOTCH1 PEST Domain Mutants		1	1	0
Reactome	R-HSA-2644602	Signaling by NOTCH1 PEST Domain Mutants in Cancer		1	1	0
Reactome	R-HSA-110381	Resolution of AP sites via the single-nucleotide replacement pathway		1	1	0
Reactome	R-HSA-917937	Iron uptake and transport		1	1	0
Reactome	R-HSA-450531	Regulation of mRNA stability by proteins that bind AU-rich elements		1	1	0
Reactome	R-HSA-204626	Hypusine synthesis from eIF5A-lysine		1	1	0
Reactome	R-HSA-156902	Peptide chain elongation		1	1	0
Reactome	R-HSA-156842	Eukaryotic Translation Elongation		1	1	0
Reactome	R-HSA-532668	N-glycan trimming in the ER and Calnexin/Calreticulin cycle		1	1	0
Reactome	R-HSA-6806942	MET Receptor Activation		1	1	0
Reactome	R-HSA-8873719	RAB geranylgeranylation		1	1	0
Reactome	R-HSA-390450	Folding of actin by CCT/TriC		1	1	0
Reactome	R-HSA-1483166	Synthesis of PA		1	1	0
Reactome	R-HSA-73943	Reversal of alkylation damage by DNA dioxygenases		1	1	0
Reactome	R-HSA-379726	Mitochondrial tRNA aminoacylation		1	1	0
Reactome	R-HSA-112126	ALKBH3 mediated reversal of alkylation damage		1	1	0
Reactome	R-HSA-2428928	IRS-related events triggered by IGF1R		1	1	0
Reactome	R-HSA-373756	SDK interactions		1	1	0
Reactome	R-HSA-428157	Sphingolipid metabolism		1	1	0
Reactome	R-HSA-112122	ALKBH2 mediated reversal of alkylation damage		1	1	0
Reactome	R-HSA-8939246	RUNX1 regulates transcription of genes involved in differentiation of myeloid cells		1	1	0
Reactome	R-HSA-174084	Autodegradation of Cdh1 by Cdh1:APC/C		1	1	0
Reactome	R-HSA-2023837	Signaling by FGFR2 amplification mutants		1	1	0
Reactome	R-HSA-5693548	Sensing of DNA Double Strand Breaks		1	1	0
Reactome	R-HSA-2428933	SHC-related events triggered by IGF1R		1	1	0
Reactome	R-HSA-6794362	Protein-protein interactions at synapses		1	1	0
Reactome	R-HSA-3304356	SMAD2/3 Phosphorylation Motif Mutants in Cancer		1	1	0
Reactome	R-HSA-1834949	Cytosolic sensors of pathogen-associated DNA		1	1	0
Reactome	R-HSA-420029	Tight junction interactions		1	1	0
Reactome	R-HSA-379716	Cytosolic tRNA aminoacylation		1	1	0
Reactome	R-HSA-166020	Transfer of LPS from LBP carrier to CD14		1	1	0
Reactome	R-HSA-1839120	Signaling by FGFR1 amplification mutants		1	1	0
Reactome	R-HSA-2428924	IGF1R signaling cascade		1	1	0
Reactome	R-HSA-888593	Reuptake of GABA		1	1	0
Reactome	R-HSA-179409	APC-Cdc20 mediated degradation of Nek2A		1	1	0
Reactome	R-HSA-8963899	Plasma lipoprotein remodeling		1	1	0
Reactome	R-HSA-68827	CDT1 association with the CDC6:ORC:origin complex		1	1	0
Reactome	R-HSA-68867	Assembly of the pre-replicative complex		1	1	0
Reactome	R-HSA-912694	Regulation of IFNA signaling		1	1	0
Reactome	R-HSA-5387390	Hh mutants abrogate ligand secretion		1	1	0
Reactome	R-HSA-5362768	Hh mutants that don,t undergo autocatalytic processing are degraded by ERAD		1	1	0
Reactome	R-HSA-69002	DNA Replication Pre-Initiation		1	1	0
Reactome	R-HSA-8866376	Reelin signalling pathway		1	1	0
Reactome	R-HSA-3000471	Scavenging by Class B Receptors		1	1	0
Reactome	R-HSA-180534	Vpu mediated degradation of CD4		1	1	0
Reactome	R-HSA-8853336	Signaling by plasma membrane FGFR1 fusions		1	1	0
Reactome	R-HSA-70326	Glucose metabolism		1	1	0
Reactome	R-HSA-111367	SLBP independent Processing of Histone Pre-mRNAs		1	1	0
Reactome	R-HSA-844615	The AIM2 inflammasome		1	1	0
Reactome	R-HSA-1483115	Hydrolysis of LPC		1	1	0
Reactome	R-HSA-4791275	Signaling by WNT in cancer		1	1	0
Reactome	R-HSA-5340573	WNT ligand secretion is abrogated by the PORCN inhibitor LGK974		1	1	0
Reactome	R-HSA-9020956	Interleukin-27 signaling		1	1	0
Reactome	R-HSA-68874	M/G1 Transition		1	1	0
Reactome	R-HSA-174403	Glutathione synthesis and recycling		1	1	0
Reactome	R-HSA-4641258	Degradation of DVL		1	1	0
Reactome	R-HSA-442720	CREB phosphorylation through the activation of Adenylate Cyclase		1	1	0
Reactome	R-HSA-8985801	Regulation of cortical dendrite branching		1	1	0
Reactome	R-HSA-5655291	Signaling by FGFR4 in disease		1	1	0
Reactome	R-HSA-6806834	Signaling by MET		1	1	0
Reactome	R-HSA-5655862	Translesion synthesis by POLK		1	1	0
Reactome	R-HSA-6807004	Negative regulation of MET activity		1	1	0
Reactome	R-HSA-8852135	Protein ubiquitination		1	1	0
Reactome	R-HSA-68616	Assembly of the ORC complex at the origin of replication		1	1	0
Reactome	R-HSA-2168880	Scavenging of heme from plasma		1	1	0
Reactome	R-HSA-418217	G beta:gamma signalling through PLC beta		1	1	0
Reactome	R-HSA-909733	Interferon alpha/beta signaling		1	1	0
Reactome	R-HSA-180585	Vif-mediated degradation of APOBEC3G		1	1	0
Reactome	R-HSA-68689	CDC6 association with the ORC:origin complex		1	1	0
Reactome	R-HSA-2453864	Retinoid cycle disease events		1	1	0
Reactome	R-HSA-2474795	Diseases associated with visual transduction		1	1	0
Reactome	R-HSA-844623	The IPAF inflammasome		1	1	0
Reactome	R-HSA-2393930	Phosphate bond hydrolysis by NUDT proteins		1	1	0
Reactome	R-HSA-74259	Purine catabolism		1	1	0
Reactome	R-HSA-69017	CDK-mediated phosphorylation and removal of Cdc6		1	1	0
Reactome	R-HSA-8934593	Regulation of RUNX1 Expression and Activity		1	1	0
Reactome	R-HSA-174184	Cdc20:Phospho-APC/C mediated degradation of Cyclin A		1	1	0
Reactome	R-HSA-164378	PKA activation in glucagon signalling		1	1	0
Reactome	R-HSA-2871837	FCERI mediated NF-kB activation		1	1	0
Reactome	R-HSA-1236978	Cross-presentation of soluble exogenous antigens (endosomes)		1	1	0
Reactome	R-HSA-8874081	MET activates PTK2 signaling		1	1	0
Reactome	R-HSA-3304351	Signaling by TGF-beta Receptor Complex in Cancer		1	1	0
Reactome	R-HSA-6785631	ERBB2 Regulates Cell Motility		1	1	0
Reactome	R-HSA-3238698	WNT ligand biogenesis and trafficking		1	1	0
Reactome	R-HSA-1250347	SHC1 events in ERBB4 signaling		1	1	0
Reactome	R-HSA-5674400	Constitutive Signaling by AKT1 E17K in Cancer		1	1	0
Reactome	R-HSA-2219528	PI3K/AKT Signaling in Cancer		1	1	0
Reactome	R-HSA-438066	Unblocking of NMDA receptor, glutamate binding and activation		1	1	0
Reactome	R-HSA-3656534	Loss of Function of TGFBR1 in Cancer		1	1	0
Reactome	R-HSA-2660826	Constitutive Signaling by NOTCH1 t(7;9)(NOTCH1:M1580_K2555) Translocation Mutant		1	1	0
Reactome	R-HSA-2660825	Signaling by NOTCH1 t(7;9)(NOTCH1:M1580_K2555) Translocation Mutant		1	1	0
Reactome	R-HSA-111453	BH3-only proteins associate with and inactivate anti-apoptotic BCL-2 members		1	1	0
Reactome	R-HSA-1250342	PI3K events in ERBB4 signaling		1	1	0
Reactome	R-HSA-3656532	TGFBR1 KD Mutants in Cancer		1	1	0
Reactome	R-HSA-8877627	Vitamin E		1	1	0
Reactome	R-HSA-179419	APC:Cdc20 mediated degradation of cell cycle proteins prior to satisfation of the cell cycle checkpoint		1	1	0
Reactome	R-HSA-444257	RSK activation		1	1	0
Reactome	R-HSA-8875878	MET promotes cell motility		1	1	0
Reactome	R-HSA-2151209	Activation of PPARGC1A (PGC-1alpha) by phosphorylation		1	1	0
Reactome	R-HSA-70350	Fructose catabolism		1	1	0
Reactome	R-HSA-5656121	Translesion synthesis by POLI		1	1	0
Reactome	R-HSA-3000178	ECM proteoglycans		1	1	0
Reactome	R-HSA-391906	Leukotriene receptors		1	1	0
Reactome	R-HSA-2219530	Constitutive Signaling by Aberrant PI3K in Cancer		1	1	0
Reactome	R-HSA-110357	Displacement of DNA glycosylase by APEX1		1	1	0
Reactome	R-HSA-174113	SCF-beta-TrCP mediated degradation of Emi1		1	1	0
Reactome	R-HSA-937072	TRAF6-mediated induction of TAK1 complex within TLR4 complex		1	1	0
Reactome	R-HSA-418990	Adherens junctions interactions		1	1	0
Reactome	R-HSA-1482839	Acyl chain remodelling of PE		1	1	0
Reactome	R-HSA-1660661	Sphingolipid de novo biosynthesis		1	1	0
Reactome	R-HSA-1963642	PI3K events in ERBB2 signaling		1	1	0
Reactome	R-HSA-1251932	PLCG1 events in ERBB2 signaling		1	1	0
Reactome	R-HSA-420597	Nectin/Necl trans heterodimerization		1	1	0
Reactome	R-HSA-1306955	GRB7 events in ERBB2 signaling		1	1	0
Reactome	R-HSA-1227986	Signaling by ERBB2		1	1	0
Reactome	R-HSA-191273	Cholesterol biosynthesis		1	1	0
Reactome	R-HSA-888568	GABA synthesis		1	1	0
Reactome	R-HSA-8963678	Intestinal lipid absorption		1	1	0
Reactome	R-HSA-418890	Role of second messengers in netrin-1 signaling		1	1	0
Reactome	R-HSA-140834	Extrinsic Pathway of Fibrin Clot Formation		1	1	0
Reactome	R-HSA-74217	Purine salvage		1	1	0
Reactome	R-HSA-189200	Cellular hexose transport		1	1	0
Reactome	R-HSA-76066	RNA Polymerase III Transcription Initiation From Type 2 Promoter		1	1	0
Reactome	R-HSA-8939256	RUNX1 regulates transcription of genes involved in WNT signaling		1	1	0
Reactome	R-HSA-164939	Nef mediated downregulation of CD28 cell surface expression		1	1	0
Reactome	R-HSA-9025046	NTF3 activates NTRK2 (TRKB) signaling		1	1	0
Reactome	R-HSA-5099900	WNT5A-dependent internalization of FZD4		1	1	0
Reactome	R-HSA-5140745	WNT5A-dependent internalization of FZD2, FZD5 and ROR2		1	1	0
Reactome	R-HSA-4086400	PCP/CE pathway		1	1	0
Reactome	R-HSA-9026519	Activated NTRK2 signals through RAS		1	1	0
Reactome	R-HSA-4085001	Sialic acid metabolism		1	1	0
Reactome	R-HSA-1483248	Synthesis of PIPs at the ER membrane		1	1	0
Reactome	R-HSA-5637815	Signaling by Ligand-Responsive EGFR Variants in Cancer		1	1	0
Reactome	R-HSA-447041	CHL1 interactions		1	1	0
Reactome	R-HSA-9026527	Activated NTRK2 signals through PLCG1		1	1	0
Reactome	R-HSA-1296059	G protein gated Potassium channels		1	1	0
Reactome	R-HSA-429958	mRNA decay by 3, to 5, exoribonuclease		1	1	0
Reactome	R-HSA-1296061	HCN channels		1	1	0
Reactome	R-HSA-446205	Synthesis of GDP-mannose		1	1	0
Reactome	R-HSA-6804116	TP53 Regulates Transcription of Genes Involved in G1 Cell Cycle Arrest		1	1	0
Reactome	R-HSA-5635851	GLI proteins bind promoters of Hh responsive genes to promote transcription		1	1	0
Reactome	R-HSA-5358351	Signaling by Hedgehog		1	1	0
Reactome	R-HSA-162699	Synthesis of dolichyl-phosphate mannose		1	1	0
Reactome	R-HSA-975163	IRAK2 mediated activation of TAK1 complex upon TLR7/8 or 9 stimulation		1	1	0
Reactome	R-HSA-169893	Prolonged ERK activation events		1	1	0
Reactome	R-HSA-187687	Signalling to ERKs		1	1	0
Reactome	R-HSA-480985	Synthesis of dolichyl-phosphate-glucose		1	1	0
Reactome	R-HSA-167021	PLC-gamma1 signalling		1	1	0
Reactome	R-HSA-418885	DCC mediated attractive signaling		1	1	0
Reactome	R-HSA-425381	Bicarbonate transporters		1	1	0
Reactome	R-HSA-1296067	Potassium transport channels		1	1	0
Reactome	R-HSA-202670	ERKs are inactivated		1	1	0
Reactome	R-HSA-8935964	RUNX1 regulates expression of components of tight junctions		1	1	0
Reactome	R-HSA-418886	Netrin mediated repulsion signals		1	1	0
Reactome	R-HSA-9024909	BDNF activates NTRK2 (TRKB) signaling		1	1	0
Reactome	R-HSA-389661	Glyoxylate metabolism and glycine degradation		1	1	0
Reactome	R-HSA-6804114	TP53 Regulates Transcription of Genes Involved in G2 Cell Cycle Arrest		1	1	0
Reactome	R-HSA-164940	Nef mediated downregulation of MHC class I complex cell surface expression		1	1	0
Reactome	R-HSA-75109	Triglyceride biosynthesis		1	1	0
Reactome	R-HSA-9032500	Activated NTRK2 signals through FYN		1	1	0
Reactome	R-HSA-166663	Initial triggering of complement		1	1	0
Reactome	R-HSA-5649702	APEX1-Independent Resolution of AP Sites via the Single Nucleotide Replacement Pathway		1	1	0
Reactome	R-HSA-198753	ERK/MAPK targets		1	1	0
Reactome	R-HSA-164944	Nef and signal transduction		1	1	0
Reactome	R-HSA-163560	Triglyceride catabolism		1	1	0
Reactome	R-HSA-8979227	Triglyceride metabolism		1	1	0
Reactome	R-HSA-9010642	ROBO receptors bind AKAP5		1	1	0
Reactome	R-HSA-6802946	Signaling by moderate kinase activity BRAF mutants		1	1	0
Reactome	R-HSA-140837	Intrinsic Pathway of Fibrin Clot Formation		1	1	0
Reactome	R-HSA-168315	Inhibition of Host mRNA Processing and RNA Silencing		1	1	0
Reactome	R-HSA-964827	Progressive trimming of alpha-1,2-linked mannose residues from Man9/8/7GlcNAc2 to produce Man5GlcNAc2		1	1	0
Reactome	R-HSA-5626978	TNFR1-mediated ceramide production		1	1	0
Reactome	R-HSA-76061	RNA Polymerase III Transcription Initiation From Type 1 Promoter		1	1	0
Reactome	R-HSA-450341	Activation of the AP-1 family of transcription factors		1	1	0
Reactome	R-HSA-450282	MAPK targets/ Nuclear events mediated by MAP kinases		1	1	0
Reactome	R-HSA-8875791	MET activates STAT3		1	1	0
Reactome	R-HSA-1296065	Inwardly rectifying K+ channels		1	1	0
Reactome	R-HSA-964739	N-glycan trimming and elongation in the cis-Golgi		1	1	0
Reactome	R-HSA-6804115	TP53 regulates transcription of additional cell cycle genes whose exact role in the p53 pathway remain uncertain		1	1	0
Reactome	R-HSA-1236382	Constitutive Signaling by Ligand-Responsive EGFR Cancer Variants		1	1	0
Reactome	R-HSA-5684264	MAP3K8 (TPL2)-dependent MAPK1/3 activation		1	1	0
Reactome	R-HSA-446219	Synthesis of substrates in N-glycan biosythesis		1	1	0
Reactome	R-HSA-446193	Biosynthesis of the N-glycan precursor (dolichol lipid-linked oligosaccharide, LLO) and transfer to a nascent protein		1	1	0
Reactome	R-HSA-199920	CREB phosphorylation		1	1	0
Reactome	R-HSA-8931987	RUNX1 regulates estrogen receptor mediated transcription		1	1	0
Reactome	R-HSA-9032845	Activated NTRK2 signals through CDK5		1	1	0
Reactome	R-HSA-9006115	Signaling by NTRK2 (TRKB)		1	1	0
Reactome	R-HSA-447043	Neurofascin interactions		1	1	0
Reactome	R-HSA-5357956	TNFR1-induced NFkappaB signaling pathway		1	1	0
Reactome	R-HSA-977068	Termination of O-glycan biosynthesis		1	1	0
Reactome	R-HSA-416550	Sema4D mediated inhibition of cell attachment and migration		1	1	0
Reactome	R-HSA-112409	RAF-independent MAPK1/3 activation		1	1	0
Reactome	R-HSA-180786	Extension of Telomeres		1	1	0
Reactome	R-HSA-549127	Organic cation transport		1	1	0
Reactome	R-HSA-1299308	Tandem of pore domain in a weak inwardly rectifying K+ channels (TWIK)		1	1	0
Reactome	R-HSA-937042	IRAK2 mediated activation of TAK1 complex		1	1	0
Reactome	R-HSA-75944	Transcription from mitochondrial promoters		1	1	0
Reactome	R-HSA-163316	Mitochondrial transcription termination		1	1	0
Reactome	R-HSA-174430	Telomere C-strand synthesis initiation		1	1	0
Reactome	R-HSA-1296072	Voltage gated Potassium channels		1	1	0
Reactome	R-HSA-430039	mRNA decay by 5, to 3, exoribonuclease		1	1	0
Reactome	R-HSA-8939242	RUNX1 regulates transcription of genes involved in differentiation of keratinocytes		1	1	0
Reactome	R-HSA-163282	Mitochondrial transcription initiation		1	1	0
Reactome	R-HSA-1855183	Synthesis of IP2, IP, and Ins in the cytosol		1	1	0
Reactome	R-HSA-171007	p38MAPK events		1	1	0
Reactome	R-HSA-5576890	Phase 3 - rapid repolarisation		1	1	0
Reactome	R-HSA-167060	NGF processing		1	1	0
Reactome	R-HSA-9036866	Expression and Processing of Neurotrophins		1	1	0
Reactome	R-HSA-5610783	Degradation of GLI2 by the proteasome		1	1	0
Reactome	R-HSA-3769402	Deactivation of the beta-catenin transactivating complex		1	1	0
Reactome	R-HSA-114508	Effects of PIP2 hydrolysis		1	1	0
Reactome	R-HSA-187042	TRKA activation by NGF		1	1	0
Reactome	R-HSA-5576894	Phase 1 - inactivation of fast Na+ channels		1	1	0
Reactome	R-HSA-114516	Disinhibition of SNARE formation		1	1	0
Reactome	R-HSA-8981607	Intracellular oxygen transport		1	1	0
Reactome	R-HSA-1181150	Signaling by NODAL		1	1	0
Reactome	R-HSA-171319	Telomere Extension By Telomerase		1	1	0
Reactome	R-HSA-5610780	Degradation of GLI1 by the proteasome		1	1	0
Reactome	R-HSA-5576893	Phase 2 - plateau phase		1	1	0
Reactome	R-HSA-73780	RNA Polymerase III Chain Elongation		1	1	0
Reactome	R-HSA-1358803	Downregulation of ERBB2:ERBB3 signaling		1	1	0
Reactome	R-HSA-8863795	Downregulation of ERBB2 signaling		1	1	0
Reactome	R-HSA-167044	Signalling to RAS		1	1	0
Reactome	R-HSA-451307	Activation of Na-permeable kainate receptors		1	1	0
Reactome	R-HSA-170822	Regulation of Glucokinase by Glucokinase Regulatory Protein		1	1	0
Reactome	R-HSA-8964572	Lipid particle organization		1	1	0
Reactome	R-HSA-9020933	Interleukin-23 signaling		1	1	0
Reactome	R-HSA-1433559	Regulation of KIT signaling		1	1	0
Reactome	R-HSA-5668599	RHO GTPases Activate NADPH Oxidases		1	1	0
Reactome	R-HSA-76046	RNA Polymerase III Transcription Initiation		1	1	0
Reactome	R-HSA-170968	Frs2-mediated activation		1	1	0
Reactome	R-HSA-446210	Synthesis of UDP-N-acetyl-glucosamine		1	1	0
Reactome	R-HSA-3301854	Nuclear Pore Complex (NPC) Disassembly		1	1	0
Reactome	R-HSA-76071	RNA Polymerase III Transcription Initiation From Type 3 Promoter		1	1	0
Reactome	R-HSA-174437	Removal of the Flap Intermediate from the C-strand		1	1	0
Reactome	R-HSA-174414	Processive synthesis on the C-strand of the telomere		1	1	0
Reactome	R-HSA-174417	Telomere C-strand (Lagging Strand) Synthesis		1	1	0
Reactome	R-HSA-2173789	TGF-beta receptor signaling activates SMADs		1	1	0
Reactome	R-HSA-112411	MAPK1 (ERK2) activation		1	1	0
Reactome	R-HSA-549132	Organic cation/anion/zwitterion transport		1	1	0
Reactome	R-HSA-446199	Synthesis of Dolichyl-phosphate		1	1	0
Reactome	R-HSA-5627083	RHO GTPases regulate CFTR trafficking		1	1	0
Reactome	R-HSA-6802955	Paradoxical activation of RAF signaling by kinase inactive BRAF		1	1	0
Reactome	R-HSA-2408508	Metabolism of ingested SeMet, Sec, MeSec into H2Se		1	1	0
Reactome	R-HSA-1810476	RIP-mediated NFkB activation via ZBP1		1	1	0
Reactome	R-HSA-5223345	Miscellaneous transport and binding events		1	1	0
Reactome	R-HSA-8865999	MET activates PTPN11		1	1	0
Reactome	R-HSA-6784531	tRNA processing in the nucleus		1	1	0
Reactome	R-HSA-157212	A third proteolytic cleavage releases NICD		1	1	0
Reactome	R-HSA-4608870	Asymmetric localization of PCP proteins		1	1	0
Reactome	R-HSA-1632852	Macroautophagy		1	1	0
Reactome	R-HSA-187706	Signalling to p38 via RIT and RIN		1	1	0
Reactome	R-HSA-1483226	Synthesis of PI		1	1	0
Reactome	R-HSA-6803205	TP53 regulates transcription of several additional cell death genes whose specific roles in p53-dependent apoptosis remain uncertain		1	1	0
Reactome	R-HSA-74158	RNA Polymerase III Transcription		1	1	0
Reactome	R-HSA-375170	CDO in myogenesis		1	1	0
Reactome	R-HSA-525793	Myogenesis		1	1	0
Reactome	R-HSA-5632681	Ligand-receptor interactions		1	1	0
Reactome	R-HSA-6803204	TP53 Regulates Transcription of Genes Involved in Cytochrome C Release		1	1	0
Reactome	R-HSA-397795	G-protein beta:gamma signalling		1	1	0
Reactome	R-HSA-8943723	Regulation of PTEN mRNA translation		1	1	0
Reactome	R-HSA-1257604	PIP3 activates AKT signaling		1	1	0
Reactome	R-HSA-210500	Glutamate Neurotransmitter Release Cycle		1	1	0
Reactome	R-HSA-205043	NRIF signals cell death from the nucleus		1	1	0
Reactome	R-HSA-167590	Nef Mediated CD4 Down-regulation		1	1	0
Reactome	R-HSA-1237044	Erythrocytes take up carbon dioxide and release oxygen		1	1	0
Reactome	R-HSA-209905	Catecholamine biosynthesis		1	1	0
Reactome	R-HSA-5696400	Dual Incision in GG-NER		1	1	0
Reactome	R-HSA-198203	PI3K/AKT activation		1	1	0
Reactome	R-HSA-2408517	SeMet incorporation into proteins		1	1	0
Reactome	R-HSA-9007101	Rab regulation of trafficking		1	1	0
Reactome	R-HSA-194002	Glucocorticoid biosynthesis		1	1	0
Reactome	R-HSA-427589	Type II Na+/Pi cotransporters		1	1	0
Reactome	R-HSA-450520	HuR (ELAVL1) binds and stabilizes mRNA		1	1	0
Reactome	R-HSA-5675221	Negative regulation of MAPK pathway		1	1	0
Reactome	R-HSA-194441	Metabolism of non-coding RNA		1	1	0
Reactome	R-HSA-6804757	Regulation of TP53 Degradation		1	1	0
Reactome	R-HSA-8854050	FBXL7 down-regulates AURKA during mitotic entry and in early mitosis		1	1	0
Reactome	R-HSA-416700	Other semaphorin interactions		1	1	0
Reactome	R-HSA-975957	Nonsense Mediated Decay (NMD) enhanced by the Exon Junction Complex (EJC)		1	1	0
Reactome	R-HSA-5619084	ABC transporter disorders		1	1	0
Reactome	R-HSA-606279	Deposition of new CENPA-containing nucleosomes at the centromere		1	1	0
Reactome	R-HSA-1483249	Inositol phosphate metabolism		1	1	0
Reactome	R-HSA-425410	Metal ion SLC transporters		1	1	0
Reactome	R-HSA-190861	Gap junction assembly		1	1	0
Reactome	R-HSA-190872	Transport of connexons to the plasma membrane		1	1	0
Reactome	R-HSA-69206	G1/S Transition		1	1	0
Reactome	R-HSA-140875	Common Pathway of Fibrin Clot Formation		1	1	0
Reactome	R-HSA-140877	Formation of Fibrin Clot (Clotting Cascade)		1	1	0
Reactome	R-HSA-8854521	Interaction between PHLDA1 and AURKA		1	1	0
Reactome	R-HSA-2993913	Clearance of Nuclear Envelope Membranes from Chromatin		1	1	0
Reactome	R-HSA-1300645	Acrosome Reaction		1	1	0
Reactome	R-HSA-70370	Galactose catabolism		1	1	0
Reactome	R-HSA-427601	Multifunctional anion exchangers		1	1	0
Reactome	R-HSA-1300652	Sperm:Oocyte Membrane Binding		1	1	0
Reactome	R-HSA-5362517	Signaling by Retinoic Acid		1	1	0
Reactome	R-HSA-209560	NF-kB is activated and signals survival		1	1	0
Reactome	R-HSA-373752	Netrin-1 signaling		1	1	0
Reactome	R-HSA-1660514	Synthesis of PIPs at the Golgi membrane		1	1	0
Reactome	R-HSA-264642	Acetylcholine Neurotransmitter Release Cycle		1	1	0
Reactome	R-HSA-1300642	Sperm Motility And Taxes		1	1	0
Reactome	R-HSA-164938	Nef-mediates down modulation of cell surface receptors by recruiting them to clathrin adapters		1	1	0
Reactome	R-HSA-2142753	Arachidonic acid metabolism		1	1	0
Reactome	R-HSA-164952	The role of Nef in HIV-1 replication and disease pathogenesis		1	1	0
Reactome	R-HSA-1963640	GRB2 events in ERBB2 signaling		1	1	0
Reactome	R-HSA-2979096	NOTCH2 Activation and Transmission of Signal to the Nucleus		1	1	0
Reactome	R-HSA-2029482	Regulation of actin dynamics for phagocytic cup formation		1	1	0
Reactome	R-HSA-2179392	EGFR Transactivation by Gastrin		1	1	0
Reactome	R-HSA-212676	Dopamine Neurotransmitter Release Cycle		1	1	0
Reactome	R-HSA-375165	NCAM signaling for neurite out-growth		1	1	0
Reactome	R-HSA-1483076	Synthesis of CL		1	1	0
Reactome	R-HSA-5693606	DNA Double Strand Break Response		1	1	0
Reactome	R-HSA-77305	Beta oxidation of palmitoyl-CoA to myristoyl-CoA		1	1	0
Reactome	R-HSA-5693565	Recruitment and ATM-mediated phosphorylation of repair and signaling proteins at DNA double strand breaks		1	1	0
Reactome	R-HSA-2586552	Signaling by Leptin		1	1	0
Reactome	R-HSA-5389840	Mitochondrial translation elongation		1	1	0
Reactome	R-HSA-3772470	Negative regulation of TCF-dependent signaling by WNT ligand antagonists		1	1	0
Reactome	R-HSA-392451	G beta:gamma signalling through PI3Kgamma		1	1	0
Reactome	R-HSA-6802948	Signaling by high-kinase activity BRAF mutants		1	1	0
Reactome	R-HSA-6790901	rRNA modification in the nucleus and cytosol		1	1	0
Reactome	R-HSA-6804754	Regulation of TP53 Expression		1	1	0
Reactome	R-HSA-191650	Regulation of gap junction activity		1	1	0
Reactome	R-HSA-8939247	RUNX1 regulates transcription of genes involved in interleukin signaling		1	1	0
Reactome	R-HSA-749476	RNA Polymerase III Abortive And Retractive Initiation		1	1	0
Reactome	R-HSA-210990	PECAM1 interactions		1	1	0
Reactome	R-HSA-382556	ABC-family proteins mediated transport		1	1	0
Reactome	R-HSA-264876	Insulin processing		1	1	0
Reactome	R-HSA-373753	Nephrin family interactions		1	1	0
Reactome	R-HSA-399955	SEMA3A-Plexin repulsion signaling by inhibiting Integrin adhesion		1	1	0
Reactome	R-HSA-442660	Na+/Cl- dependent neurotransmitter transporters		1	1	0
Reactome	R-HSA-975956	Nonsense Mediated Decay (NMD) independent of the Exon Junction Complex (EJC)		1	1	0
Reactome	R-HSA-201451	Signaling by BMP		1	1	0
Reactome	R-HSA-426048	Arachidonate production from DAG		1	1	0
Reactome	R-HSA-418592	ADP signalling through P2Y purinoceptor 1		1	1	0
Reactome	R-HSA-1855191	Synthesis of IPs in the nucleus		1	1	0
Reactome	R-HSA-9033500	TYSND1 cleaves peroxisomal proteins		1	1	0
Reactome	R-HSA-170670	Adenylate cyclase inhibitory pathway		1	1	0
Reactome	R-HSA-997269	Inhibition of adenylate cyclase pathway		1	1	0
Reactome	R-HSA-2173788	Downregulation of TGF-beta receptor signaling		1	1	0
Reactome	R-HSA-8849175	Threonine catabolism		1	1	0
Reactome	R-HSA-3000484	Scavenging by Class F Receptors		1	1	0
Reactome	R-HSA-445095	Interaction between L1 and Ankyrins		1	1	0
Reactome	R-HSA-196791	Vitamin D (calciferol) metabolism		1	1	0
Reactome	R-HSA-210993	Tie2 Signaling		1	1	0
Reactome	R-HSA-83936	Transport of nucleosides and free purine and pyrimidine bases across the plasma membrane		1	1	0
Reactome	R-HSA-9006921	Integrin signaling		1	1	0
Reactome	R-HSA-416476	G alpha (q) signalling events		1	1	0
Reactome	R-HSA-997272	Inhibition of voltage gated Ca2+ channels via Gbeta/gamma subunits		1	1	0
Reactome	R-HSA-991365	Activation of GABAB receptors		1	1	0
Reactome	R-HSA-881907	Gastrin-CREB signalling pathway via PKC and MAPK		1	1	0
Reactome	R-HSA-8868773	rRNA processing in the nucleus and cytosol		1	1	0
Reactome	R-HSA-1839130	Signaling by activated point mutants of FGFR3		1	1	0
Reactome	R-HSA-5696399	Global Genome Nucleotide Excision Repair (GG-NER)		1	1	0
Reactome	R-HSA-1855167	Synthesis of pyrophosphates in the cytosol		1	1	0
Reactome	R-HSA-173623	Classical antibody-mediated complement activation		1	1	0
Reactome	R-HSA-202733	Cell surface interactions at the vascular wall		1	1	0
Reactome	R-HSA-198745	Signalling to STAT3		1	1	0
Reactome	R-HSA-936440	Negative regulators of DDX58/IFIH1 signaling		1	1	0
Reactome	R-HSA-1855231	Synthesis of IPs in the ER lumen		1	1	0
Reactome	R-HSA-8951664	Neddylation		1	1	0
Reactome	R-HSA-983170	Antigen Presentation: Folding, assembly and peptide loading of class I MHC		1	1	0
Reactome	R-HSA-112308	Presynaptic depolarization and calcium channel opening		1	1	0
Reactome	R-HSA-629597	Highly calcium permeable nicotinic acetylcholine receptors		1	1	0
Reactome	R-HSA-8943724	Regulation of PTEN gene transcription		1	1	0
Reactome	R-HSA-1482801	Acyl chain remodelling of PS		1	1	0
Reactome	R-HSA-5696397	Gap-filling DNA repair synthesis and ligation in GG-NER		1	1	0
Reactome	R-HSA-181431	Acetylcholine binding and downstream events		1	1	0
Reactome	R-HSA-629602	Activation of Nicotinic Acetylcholine Receptors		1	1	0
Reactome	R-HSA-8963889	Assembly of active LPL and LIPC lipase complexes		1	1	0
Reactome	R-HSA-622327	Postsynaptic nicotinic acetylcholine receptors		1	1	0
Reactome	R-HSA-629594	Highly calcium permeable postsynaptic nicotinic acetylcholine receptors		1	1	0
Reactome	R-HSA-432142	Platelet sensitization by LDL		1	1	0
Reactome	R-HSA-8949215	Mitochondrial calcium ion transport		1	1	0
Reactome	R-HSA-879518	Transport of organic anions		1	1	0
Reactome	R-HSA-71262	Carnitine synthesis		1	1	0
Reactome	R-HSA-399954	Sema3A PAK dependent Axon repulsion		1	1	0
Reactome	R-HSA-205017	NFG and proNGF binds to p75NTR		1	1	0
Reactome	R-HSA-5250971	Toxicity of botulinum toxin type C (BoNT/C)		1	1	0
Reactome	R-HSA-5638302	Signaling by Overexpressed Wild-Type EGFR in Cancer		1	1	0
Reactome	R-HSA-8875513	MET interacts with TNS proteins		1	1	0
Reactome	R-HSA-3134973	LRR FLII-interacting protein 1 (LRRFIP1) activates type I IFN production		1	1	0
Reactome	R-HSA-202427	Phosphorylation of CD3 and TCR zeta chains		1	1	0
Reactome	R-HSA-163767	PP2A-mediated dephosphorylation of key metabolic factors		1	1	0
Reactome	R-HSA-162588	Budding and maturation of HIV virion		1	1	0
Reactome	R-HSA-177243	Interactions of Rev with host cellular proteins		1	1	0
Reactome	R-HSA-74713	IRS activation		1	1	0
Reactome	R-HSA-191859	snRNP Assembly		1	1	0
Reactome	R-HSA-202430	Translocation of ZAP-70 to Immunological synapse		1	1	0
Reactome	R-HSA-72731	Recycling of eIF2:GDP		1	1	0
Reactome	R-HSA-5625970	RHO GTPases activate KTN1		1	1	0
Reactome	R-HSA-2022928	HS-GAG biosynthesis		1	1	0
Reactome	R-HSA-844456	The NLRP3 inflammasome		1	1	0
Reactome	R-HSA-162791	Attachment of GPI anchor to uPAR		1	1	0
Reactome	R-HSA-417957	P2Y receptors		1	1	0
Reactome	R-HSA-2559584	Formation of Senescence-Associated Heterochromatin Foci (SAHF)		1	1	0
Reactome	R-HSA-2559586	DNA Damage/Telomere Stress Induced Senescence		1	1	0
Reactome	R-HSA-167162	RNA Polymerase II HIV Promoter Escape		1	1	0
Reactome	R-HSA-168275	Entry of Influenza Virion into Host Cell via Endocytosis		1	1	0
Reactome	R-HSA-450604	KSRP (KHSRP) binds and destabilizes mRNA		1	1	0
Reactome	R-HSA-164525	Plus-strand DNA synthesis		1	1	0
Reactome	R-HSA-5668541	TNFR2 non-canonical NF-kB pathway		1	1	0
Reactome	R-HSA-187024	NGF-independant TRKA activation		1	1	0
Reactome	R-HSA-163359	Glucagon signaling in metabolic regulation		1	1	0
Reactome	R-HSA-177162	Conjugation of phenylacetate with glutamine		1	1	0
Reactome	R-HSA-3065676	SUMO is conjugated to E1 (UBA2:SAE1)		1	1	0
Reactome	R-HSA-75105	Fatty acyl-CoA biosynthesis		1	1	0
Reactome	R-HSA-164516	Minus-strand DNA synthesis		1	1	0
Reactome	R-HSA-163358	PKA-mediated phosphorylation of key metabolic factors		1	1	0
Reactome	R-HSA-163754	Insulin effects increased synthesis of Xylulose-5-Phosphate		1	1	0
Reactome	R-HSA-177128	Conjugation of salicylate with glycine		1	1	0
Reactome	R-HSA-159424	Conjugation of carboxylic acids		1	1	0
Reactome	R-HSA-156587	Amino Acid conjugation		1	1	0
Reactome	R-HSA-3065678	SUMO is transferred from E1 to E2 (UBE2I, UBC9)		1	1	0
Reactome	R-HSA-1971475	A tetrasaccharide linker sequence is required for GAG synthesis		1	1	0
Reactome	R-HSA-901032	ER Quality Control Compartment (ERQC)		1	1	0
Reactome	R-HSA-901042	Calnexin/calreticulin cycle		1	1	0
Reactome	R-HSA-844455	The NLRP1 inflammasome		1	1	0
Reactome	R-HSA-4641265	Repression of WNT target genes		1	1	0
Reactome	R-HSA-3065679	SUMO is proteolytically processed		1	1	0
Reactome	R-HSA-171286	Synthesis and processing of ENV and VPU		1	1	0
Reactome	R-HSA-175474	Assembly Of The HIV Virion		1	1	0
Reactome	R-HSA-977441	GABA A receptor activation		1	1	0
Reactome	R-HSA-156580	Phase II - Conjugation of compounds		1	1	0
Reactome	R-HSA-5676590	NIK-->noncanonical NF-kB signaling		1	1	0
Reactome	R-HSA-73621	Pyrimidine catabolism		1	1	0
Reactome	R-HSA-2024101	CS/DS degradation		1	1	0
Reactome	R-HSA-1793185	Chondroitin sulfate/dermatan sulfate metabolism		1	1	0
Reactome	R-HSA-2142816	Synthesis of (16-20)-hydroxyeicosatetraenoic acids (HETE)		1	1	0
Reactome	R-HSA-168330	Viral RNP Complexes in the Host Cell Nucleus		1	1	0
Reactome	R-HSA-9018679	Biosynthesis of EPA-derived SPMs		1	1	0
Reactome	R-HSA-1630316	Glycosaminoglycan metabolism		1	1	0
Reactome	R-HSA-164843	2-LTR circle formation		1	1	0
Reactome	R-HSA-1614517	Sulfide oxidation to sulfate		1	1	0
Reactome	R-HSA-70895	Branched-chain amino acid catabolism		1	1	0
Reactome	R-HSA-168271	Transport of Ribonucleoproteins into the Host Nucleus		1	1	0
Reactome	R-HSA-76042	RNA Polymerase II Transcription Initiation And Promoter Clearance		1	1	0
Reactome	R-HSA-3232118	SUMOylation of transcription factors		1	1	0
Reactome	R-HSA-2142691	Synthesis of Leukotrienes (LT) and Eoxins (EX)		1	1	0
Reactome	R-HSA-192905	vRNP Assembly		1	1	0
Reactome	R-HSA-5693538	Homology Directed Repair		1	1	0
Reactome	R-HSA-6783984	Glycine degradation		1	1	0
Reactome	R-HSA-77075	RNA Pol II CTD phosphorylation and interaction with CE		1	1	0
Reactome	R-HSA-622312	Inflammasomes		1	1	0
Reactome	R-HSA-204174	Regulation of pyruvate dehydrogenase (PDH) complex		1	1	0
Reactome	R-HSA-2142688	Synthesis of 5-eicosatetraenoic acids		1	1	0
Reactome	R-HSA-3899300	SUMOylation of transcription cofactors		1	1	0
Reactome	R-HSA-8956319	Nucleobase catabolism		1	1	0
Reactome	R-HSA-75953	RNA Polymerase II Transcription Initiation		1	1	0
Reactome	R-HSA-1679131	Trafficking and processing of endosomal TLR		1	1	0
Reactome	R-HSA-2024096	HS-GAG degradation		1	1	0
Reactome	R-HSA-1638091	Heparan sulfate/heparin (HS-GAG) metabolism		1	1	0
Reactome	R-HSA-2162123	Synthesis of Prostaglandins (PG) and Thromboxanes (TX)		1	1	0
Reactome	R-HSA-210455	Astrocytic Glutamate-Glutamine Uptake And Metabolism		1	1	0
Reactome	R-HSA-202433	Generation of second messenger molecules		1	1	0
Reactome	R-HSA-9013973	TICAM1-dependent activation of IRF3/IRF7		1	1	0
Reactome	R-HSA-168927	TICAM1, RIP1-mediated IKK complex recruitment		1	1	0
Reactome	R-HSA-5687128	MAPK6/MAPK4 signaling		1	1	0
Reactome	R-HSA-2022870	Chondroitin sulfate biosynthesis		1	1	0
Reactome	R-HSA-70921	Histidine catabolism		1	1	0
Reactome	R-HSA-216083	Integrin cell surface interactions		1	1	0
Reactome	R-HSA-1369062	ABC transporters in lipid homeostasis		1	1	0
Reactome	R-HSA-2022923	Dermatan sulfate biosynthesis		1	1	0
Reactome	R-HSA-3108214	SUMOylation of DNA damage response and repair proteins		1	1	0
Reactome	R-HSA-1606341	IRF3 mediated activation of type 1 IFN		1	1	0
Reactome	R-HSA-1606322	ZBP1(DAI) mediated induction of type I IFNs		1	1	0
Reactome	R-HSA-6787450	tRNA modification in the mitochondrion		1	1	0
Reactome	R-HSA-180910	Vpr-mediated nuclear import of PICs		1	1	0
Reactome	R-HSA-5676594	TNF receptor superfamily (TNFSF) members mediating non-canonical NF-kB pathway		1	1	0
Reactome	R-HSA-381119	Unfolded Protein Response (UPR)		1	1	0
Reactome	R-HSA-8951936	RUNX3 regulates p14-ARF		1	1	0
Reactome	R-HSA-376172	DSCAM interactions		1	1	0
Reactome	R-HSA-8952158	RUNX3 regulates BCL2L11 (BIM) transcription		1	1	0
Reactome	R-HSA-5678895	Defective CFTR causes cystic fibrosis		1	1	0
Reactome	R-HSA-3371568	Attenuation phase		1	1	0
Reactome	R-HSA-3371571	HSF1-dependent transactivation		1	1	0
Reactome	R-HSA-8963888	Chylomicron assembly		1	1	0
Reactome	R-HSA-190239	FGFR3 ligand binding and activation		1	1	0
Reactome	R-HSA-1295596	Spry regulation of FGF signaling		1	1	0
Reactome	R-HSA-400511	Synthesis, secretion, and inactivation of Glucose-dependent Insulinotropic Polypeptide (GIP)		1	1	0
Reactome	R-HSA-2980736	Peptide hormone metabolism		1	1	0
Reactome	R-HSA-8937144	Aryl hydrocarbon receptor signalling		1	1	0
Reactome	R-HSA-450385	Butyrate Response Factor 1 (BRF1) binds and destabilizes mRNA		1	1	0
Reactome	R-HSA-5610785	GLI3 is processed to GLI3R by the proteasome		1	1	0
Reactome	R-HSA-211945	Phase I - Functionalization of compounds		1	1	0
Reactome	R-HSA-190236	Signaling by FGFR		1	1	0
Reactome	R-HSA-5654733	Negative regulation of FGFR4 signaling		1	1	0
Reactome	R-HSA-173599	Formation of the active cofactor, UDP-glucuronate		1	1	0
Reactome	R-HSA-113501	Inhibition of replication initiation of damaged DNA by RB1/E2F1		1	1	0
Reactome	R-HSA-8951430	RUNX3 regulates WNT signaling		1	1	0
Reactome	R-HSA-5654719	SHC-mediated cascade:FGFR4		1	1	0
Reactome	R-HSA-8951671	RUNX3 regulates YAP1-mediated transcription		1	1	0
Reactome	R-HSA-1482925	Acyl chain remodelling of PG		1	1	0
Reactome	R-HSA-8951911	RUNX3 regulates RUNX1-mediated transcription		1	1	0
Reactome	R-HSA-5654743	Signaling by FGFR4		1	1	0
Reactome	R-HSA-5693571	Nonhomologous End-Joining (NHEJ)		1	1	0
Reactome	R-HSA-5654720	PI-3K cascade:FGFR4		1	1	0
Reactome	R-HSA-5654716	Downstream signaling of activated FGFR4		1	1	0
Reactome	R-HSA-3371511	HSF1 activation		1	1	0
Reactome	R-HSA-75205	Dissolution of Fibrin Clot		1	1	0
Reactome	R-HSA-8847453	Synthesis of PIPs in the nucleus		1	1	0
Reactome	R-HSA-196783	Coenzyme A biosynthesis		1	1	0
Reactome	R-HSA-2424491	DAP12 signaling		1	1	0
Reactome	R-HSA-2172127	DAP12 interactions		1	1	0
Reactome	R-HSA-5693532	DNA Double-Strand Break Repair		1	1	0
Reactome	R-HSA-177135	Conjugation of benzoate with glycine		1	1	0
Reactome	R-HSA-2395516	Electron transport from NADPH to Ferredoxin		1	1	0
Reactome	R-HSA-8963901	Chylomicron remodeling		1	1	0
Reactome	R-HSA-8948751	Regulation of PTEN stability and activity		1	1	0
Reactome	R-HSA-8964041	LDL remodeling		1	1	0
Reactome	R-HSA-8847993	ERBB2 Activates PTK6 Signaling		1	1	0
Reactome	R-HSA-2473224	Antagonism of Activin by Follistatin		1	1	0
Reactome	R-HSA-1502540	Signaling by Activin		1	1	0
Reactome	R-HSA-71336	Pentose phosphate pathway (hexose monophosphate shunt)		1	1	0
Reactome	R-HSA-8948216	Collagen chain trimerization		1	1	0
Reactome	R-HSA-1650814	Collagen biosynthesis and modifying enzymes		1	1	0
Reactome	R-HSA-180897	Vpr-mediated induction of apoptosis by mitochondrial outer membrane permeabilization		1	1	0
Reactome	R-HSA-8853383	Lysosomal oligosaccharide catabolism		1	1	0
Reactome	R-HSA-3371453	Regulation of HSF1-mediated heat shock response		1	1	0
Reactome	R-HSA-2022854	Keratan sulfate biosynthesis		1	1	0
Reactome	R-HSA-8957275	Post-translational protein phosphorylation		1	1	0
Reactome	R-HSA-8964058	HDL remodeling		1	1	0
Reactome	R-HSA-156590	Glutathione conjugation		1	1	0
Reactome	R-HSA-2022857	Keratan sulfate degradation		1	1	0
Reactome	R-HSA-1638074	Keratan sulfate/keratin metabolism		1	1	0
Reactome	R-HSA-165054	Rev-mediated nuclear export of HIV RNA		1	1	0
Reactome	R-HSA-217271	FMO oxidises nucleophiles		1	1	0
Reactome	R-HSA-381070	IRE1alpha activates chaperones		1	1	0
Reactome	R-HSA-5365859	RA biosynthesis pathway		1	1	0
Reactome	R-HSA-6788467	IL-6-type cytokine receptor ligand interactions		1	1	0
Reactome	R-HSA-156582	Acetylation		1	1	0
Reactome	R-HSA-379724	tRNA Aminoacylation		1	1	0
Reactome	R-HSA-2408552	Methylation of MeSeH for excretion		1	1	0
Reactome	R-HSA-162710	Synthesis of glycosylphosphatidylinositol (GPI)		1	1	0
Reactome	R-HSA-8866423	VLDL assembly		1	1	0
Reactome	R-HSA-8963898	Plasma lipoprotein assembly		1	1	0
Reactome	R-HSA-975110	TRAF6 mediated IRF7 activation in TLR7/8 or 9 signaling		1	1	0
Reactome	R-HSA-2142850	Hyaluronan biosynthesis and export		1	1	0
Reactome	R-HSA-174362	Transport and synthesis of PAPS		1	1	0
Reactome	R-HSA-917977	Transferrin endocytosis and recycling		1	1	0
Reactome	R-HSA-156581	Methylation		1	1	0
Reactome	R-HSA-8948747	Regulation of PTEN localization		1	1	0
Reactome	R-HSA-1799339	SRP-dependent cotranslational protein targeting to membrane		1	1	0
Reactome	R-HSA-5652227	Fructose biosynthesis		1	1	0
Reactome	R-HSA-5652084	Fructose metabolism		1	1	0
Reactome	R-HSA-1170546	Prolactin receptor signaling		1	1	0
Reactome	R-HSA-2160916	Hyaluronan uptake and degradation		1	1	0
Reactome	R-HSA-2142845	Hyaluronan metabolism		1	1	0
Reactome	R-HSA-8854214	TBC/RABGAPs		1	1	0
Reactome	R-HSA-629587	Highly sodium permeable acetylcholine nicotinic receptors		1	1	0
Reactome	R-HSA-5368286	Mitochondrial translation initiation		1	1	0
Reactome	R-HSA-5250968	Toxicity of botulinum toxin type A (BoNT/A)		1	1	0
Reactome	R-HSA-5621575	CD209 (DC-SIGN) signaling		1	1	0
Reactome	R-HSA-1474290	Collagen formation		1	1	0
Reactome	R-HSA-211994	Sterols are 12-hydroxylated by CYP8B1		1	1	0
Reactome	R-HSA-211976	Endogenous sterols		1	1	0
Reactome	R-HSA-165181	Inhibition of TSC complex formation by PKB		1	1	0
Reactome	R-HSA-6811555	PI5P Regulates TP53 Acetylation		1	1	0
Reactome	R-HSA-1237112	Methionine salvage pathway		1	1	0
Reactome	R-HSA-169131	Inhibition of PKR		1	1	0
Reactome	R-HSA-167161	HIV Transcription Initiation		1	1	0
Reactome	R-HSA-168277	Influenza Virus Induced Apoptosis		1	1	0
Reactome	R-HSA-168253	Host Interactions with Influenza Factors		1	1	0
Reactome	R-HSA-168254	Influenza Infection		1	1	0
Reactome	R-HSA-354194	GRB2:SOS provides linkage to MAPK signaling for Integrins		1	1	0
Reactome	R-HSA-69473	G2/M DNA damage checkpoint		1	1	0
Reactome	R-HSA-111447	Activation of BAD and translocation to mitochondria		1	1	0
Reactome	R-HSA-69478	G2/M DNA replication checkpoint		1	1	0
Reactome	R-HSA-5250982	Toxicity of tetanus toxin (TeNT)		1	1	0
Reactome	R-HSA-450408	AUF1 (hnRNP D0) binds and destabilizes mRNA		1	1	0
Reactome	R-HSA-139915	Activation of PUMA and translocation to mitochondria		1	1	0
Reactome	R-HSA-111448	Activation of NOXA and translocation to mitochondria		1	1	0
Reactome	R-HSA-349425	Autodegradation of the E3 ubiquitin ligase COP1		1	1	0
Reactome	R-HSA-69541	Stabilization of p53		1	1	0
Reactome	R-HSA-69895	Transcriptional activation of cell cycle inhibitor p21		1	1	0
Reactome	R-HSA-69560	Transcriptional activation of p53 responsive genes		1	1	0
Reactome	R-HSA-69563	p53-Dependent G1 DNA Damage Response		1	1	0
Reactome	R-HSA-69580	p53-Dependent G1/S DNA damage checkpoint		1	1	0
Reactome	R-HSA-77285	Beta oxidation of myristoyl-CoA to lauroyl-CoA		1	1	0
Reactome	R-HSA-5653890	Lactose synthesis		1	1	0
Reactome	R-HSA-69601	Ubiquitin Mediated Degradation of Phosphorylated Cdc25A		1	1	0
Reactome	R-HSA-69610	p53-Independent DNA Damage Response		1	1	0
Reactome	R-HSA-69613	p53-Independent G1/S DNA damage checkpoint		1	1	0
Reactome	R-HSA-69615	G1/S DNA Damage Checkpoints		1	1	0
Reactome	R-HSA-877312	Regulation of IFNG signaling		1	1	0
Reactome	R-HSA-2029485	Role of phospholipids in phagocytosis		1	1	0
Reactome	R-HSA-2029480	Fcgamma receptor (FCGR) dependent phagocytosis		1	1	0
Reactome	R-HSA-5607761	Dectin-1 mediated noncanonical NF-kB signaling		1	1	0
Reactome	R-HSA-561048	Organic anion transport		1	1	0
Reactome	R-HSA-2033514	FGFR3 mutant receptor activation		1	1	0
Reactome	R-HSA-163125	Post-translational modification: synthesis of GPI-anchored proteins		1	1	0
Reactome	R-HSA-3108232	SUMO E3 ligases SUMOylate target proteins		1	1	0
Reactome	R-HSA-1442490	Collagen degradation		1	1	0
Reactome	R-HSA-428930	Thromboxane signalling through TP receptor		1	1	0
Reactome	R-HSA-2142753	Arachidonic acid metabolism		1	1	0
Reactome	R-HSA-933542	TRAF6 mediated NF-kB activation		1	1	0
Reactome	R-HSA-168333	NEP/NS2 Interacts with the Cellular Export Machinery		1	1	0
Reactome	R-HSA-168274	Export of Viral Ribonucleoproteins from Nucleus		1	1	0
Reactome	R-HSA-975574	Reactions specific to the hybrid N-glycan synthesis pathway		1	1	0
Reactome	R-HSA-165158	Activation of AKT2		1	1	0
Reactome	R-HSA-2033515	t(4;14) translocations of FGFR3		1	1	0
Reactome	R-HSA-165160	PDE3B signalling		1	1	0
Reactome	R-HSA-109704	PI3K Cascade		1	1	0
Reactome	R-HSA-75035	Chk1/Chk2(Cds1) mediated inactivation of Cyclin B:Cdk1 complex		1	1	0
Reactome	R-HSA-71403	Citric acid cycle (TCA cycle)		1	1	0
Reactome	R-HSA-389948	PD-1 signaling		1	1	0
Reactome	R-HSA-388841	Costimulation by the CD28 family		1	1	0
Reactome	R-HSA-112412	SOS-mediated signalling		1	1	0
Reactome	R-HSA-112399	IRS-mediated signalling		1	1	0
Reactome	R-HSA-74751	Insulin receptor signalling cascade		1	1	0
Reactome	R-HSA-2033519	Activated point mutants of FGFR2		1	1	0
Reactome	R-HSA-70688	Proline catabolism		1	1	0
Reactome	R-HSA-880009	Interconversion of 2-oxoglutarate and 2-hydroxyglutarate		1	1	0
Reactome	R-HSA-109703	PKB-mediated events		1	1	0
Reactome	R-HSA-71406	Pyruvate metabolism and Citric Acid (TCA) cycle		1	1	0
Reactome	R-HSA-5689877	Josephin domain DUBs		1	1	0
Reactome	R-HSA-72764	Eukaryotic Translation Termination		1	1	0
Reactome	R-HSA-933541	TRAF6 mediated IRF7 activation		1	1	0
Reactome	R-HSA-196836	Vitamin C (ascorbate) metabolism		1	1	0
Reactome	R-HSA-389513	CTLA4 inhibitory signaling		1	1	0
Reactome	R-HSA-4615885	SUMOylation of DNA replication proteins		1	1	0
Reactome	R-HSA-975577	N-Glycan antennae elongation		1	1	0
Reactome	R-HSA-2142770	Synthesis of 15-eicosatetraenoic acid derivatives		1	1	0
Reactome	R-HSA-74749	Signal attenuation		1	1	0
Reactome	R-HSA-8941237	Invadopodia formation		1	1	0
Reactome	R-HSA-1187000	Fertilization		1	1	0
Reactome	R-HSA-168325	Viral Messenger RNA Synthesis		1	1	0
Reactome	R-HSA-983189	Kinesins		1	1	0
Reactome	R-HSA-4570464	SUMOylation of RNA binding proteins		1	1	0
Reactome	R-HSA-389357	CD28 dependent PI3K/Akt signaling		1	1	0
Reactome	R-HSA-2142712	Synthesis of 12-eicosatetraenoic acid derivatives		1	1	0
Reactome	R-HSA-4551638	SUMOylation of chromatin organization proteins		1	1	0
Reactome	R-HSA-71064	Lysine catabolism		1	1	0
Reactome	R-HSA-2142696	Synthesis of Hepoxilins (HX) and Trioxilins (TrX)		1	1	0
Reactome	R-HSA-168273	Influenza Viral RNA Transcription and Replication		1	1	0
Reactome	R-HSA-196819	Vitamin B1 (thiamin) metabolism		1	1	0
Reactome	R-HSA-3371497	HSP90 chaperone cycle for steroid hormone receptors (SHR)		1	1	0
Reactome	R-HSA-389359	CD28 dependent Vav1 pathway		1	1	0
Reactome	R-HSA-389356	CD28 co-stimulation		1	1	0
Reactome	R-HSA-350864	Regulation of thyroid hormone activity		1	1	0
Reactome	R-HSA-3000157	Laminin interactions		1	1	0
Reactome	R-HSA-77387	Insulin receptor recycling		1	1	0
Reactome	R-HSA-74752	Signaling by Insulin receptor		1	1	0
Reactome	R-HSA-189445	Metabolism of porphyrins		1	1	0
Reactome	R-HSA-351200	Interconversion of polyamines		1	1	0
Reactome	R-HSA-73843	5-Phosphoribose 1-diphosphate biosynthesis		1	1	0
Reactome	R-HSA-186797	Signaling by PDGF		1	1	0
Reactome	R-HSA-1614558	Degradation of cysteine and homocysteine		1	1	0
Reactome	R-HSA-392170	ADP signalling through P2Y purinoceptor 12		1	1	0
Reactome	R-HSA-8985586	SLIT2:ROBO1 increases RHOA activity		1	1	0
Reactome	R-HSA-350562	Regulation of ornithine decarboxylase (ODC)		1	1	0
Reactome	R-HSA-351202	Metabolism of polyamines		1	1	0
Reactome	R-HSA-168276	NS1 Mediated Effects on Host Pathways		1	1	0
Reactome	R-HSA-189483	Heme degradation		1	1	0
Reactome	R-HSA-71291	Metabolism of amino acids and derivatives		1	1	0
Reactome	R-HSA-3214842	HDMs demethylate histones		1	1	0
Reactome	R-HSA-499943	Interconversion of nucleotide di- and triphosphates		1	1	0
Reactome	R-HSA-500753	Pyrimidine biosynthesis		1	1	0
Reactome	R-HSA-2465910	MASTL Facilitates Mitotic Progression		1	1	0
Reactome	R-HSA-200425	Import of palmitoyl-CoA into the mitochondrial matrix		1	1	0
Reactome	R-HSA-2029481	FCGR activation		1	1	0
Reactome	R-HSA-168268	Virus Assembly and Release		1	1	0
Reactome	R-HSA-168255	Influenza Life Cycle		1	1	0
Reactome	R-HSA-383280	Nuclear Receptor transcription pathway		1	1	0
Reactome	R-HSA-6793080	rRNA modification in the mitochondrion		1	1	0
Reactome	R-HSA-351143	Agmatine biosynthesis		1	1	0
Reactome	R-HSA-189451	Heme biosynthesis		1	1	0
Reactome	R-HSA-1834941	STING mediated induction of host immune responses		1	1	0
Reactome	R-HSA-975578	Reactions specific to the complex N-glycan synthesis pathway		1	1	0
Reactome	R-HSA-917729	Endosomal Sorting Complex Required For Transport (ESCRT)		1	1	0
Reactome	R-HSA-5621480	Dectin-2 family		1	1	0
Reactome	R-HSA-975576	N-glycan antennae elongation in the medial/trans-Golgi		1	1	0
Reactome	R-HSA-1169091	Activation of NF-kappaB in B cells		1	1	0
Reactome	R-HSA-2046106	alpha-linolenic acid (ALA) metabolism		1	1	0
Reactome	R-HSA-3134963	DEx/H-box helicases activate type I IFN and inflammatory cytokines production		1	1	0
Reactome	R-HSA-1169092	Activation of RAS in B cells		1	1	0
Reactome	R-HSA-2408557	Selenocysteine synthesis		1	1	0
Reactome	R-HSA-168316	Assembly of Viral Components at the Budding Site		1	1	0
Reactome	R-HSA-174411	Polymerase switching on the C-strand of the telomere		1	1	0
Reactome	R-HSA-425428	Amine compound SLC transporters		1	1	0
Reactome	R-HSA-425471	Bile salt and organic anion SLC transporters		1	1	0
Reactome	R-HSA-2022377	Metabolism of Angiotensinogen to Angiotensins		1	1	0
Reactome	R-HSA-71240	Tryptophan catabolism		1	1	0
Reactome	R-HSA-6788656	Histidine, lysine, phenylalanine, tyrosine, proline and tryptophan catabolism		1	1	0
Reactome	R-HSA-180336	SHC1 events in EGFR signaling		1	1	0
Reactome	R-HSA-3248023	Regulation by TREX1		1	1	0
Reactome	R-HSA-3134975	Regulation of innate immune responses to cytosolic DNA		1	1	0
Reactome	R-HSA-2046105	Linoleic acid (LA) metabolism		1	1	0
Reactome	R-HSA-2046104	alpha-linolenic (omega3) and linoleic (omega6) acid metabolism		1	1	0
Reactome	R-HSA-3299685	Detoxification of Reactive Oxygen Species		1	1	0
Reactome	R-HSA-167158	Formation of the HIV-1 Early Elongation Complex		1	1	0
Reactome	R-HSA-5654712	FRS-mediated FGFR4 signaling		1	1	0
Reactome	R-HSA-8940973	RUNX2 regulates osteoblast differentiation		1	1	0
Reactome	R-HSA-5685938	HDR through Single Strand Annealing (SSA)		1	1	0
Reactome	R-HSA-5693567	HDR through Homologous Recombination (HR) or Single Strand Annealing (SSA)		1	1	0
Reactome	R-HSA-5674135	MAP2K and MAPK activation		1	1	0
Reactome	R-HSA-5654699	SHC-mediated cascade:FGFR2		1	1	0
Reactome	R-HSA-5683177	Defective ABCC8 can cause hypoglycemias and hyperglycemias		1	1	0
Reactome	R-HSA-5619115	Disorders of transmembrane transporters		1	1	0
Reactome	R-HSA-8941284	RUNX2 regulates chondrocyte maturation		1	1	0
Reactome	R-HSA-8941326	RUNX2 regulates bone development		1	1	0
Reactome	R-HSA-1234176	Oxygen-dependent proline hydroxylation of Hypoxia-inducible Factor Alpha		1	1	0
Reactome	R-HSA-6785807	Interleukin-4 and 13 signaling		1	1	0
Reactome	R-HSA-1234158	Regulation of gene expression by Hypoxia-inducible Factor		1	1	0
Reactome	R-HSA-190372	FGFR3c ligand binding and activation		1	1	0
Reactome	R-HSA-5654706	FRS-mediated FGFR3 signaling		1	1	0
Reactome	R-HSA-8941332	RUNX2 regulates genes involved in cell migration		1	1	0
Reactome	R-HSA-8941333	RUNX2 regulates genes involved in differentiation of myeloid cells		1	1	0
Reactome	R-HSA-5654695	PI-3K cascade:FGFR2		1	1	0
Reactome	R-HSA-5654696	Downstream signaling of activated FGFR2		1	1	0
Reactome	R-HSA-5673000	RAF activation		1	1	0
Reactome	R-HSA-8948700	Competing endogenous RNAs (ceRNAs) regulate PTEN translation		1	1	0
Reactome	R-HSA-5654704	SHC-mediated cascade:FGFR3		1	1	0
Reactome	R-HSA-5654221	Phospholipase C-mediated cascade; FGFR2		1	1	0
Reactome	R-HSA-5358606	Mismatch repair (MMR) directed by MSH2:MSH3 (MutSbeta)		1	1	0
Reactome	R-HSA-5358508	Mismatch Repair		1	1	0
Reactome	R-HSA-6803529	FGFR2 alternative splicing		1	1	0
Reactome	R-HSA-1250196	SHC1 events in ERBB2 signaling		1	1	0
Reactome	R-HSA-6805567	Keratinization		1	1	0
Reactome	R-HSA-5221030	TET1,2,3 and TDG demethylate DNA		1	1	0
Reactome	R-HSA-190377	FGFR2b ligand binding and activation		1	1	0
Reactome	R-HSA-190241	FGFR2 ligand binding and activation		1	1	0
Reactome	R-HSA-6782861	Synthesis of wybutosine at G37 of tRNA(Phe)		1	1	0
Reactome	R-HSA-6782315	tRNA modification in the nucleus and cytosol		1	1	0
Reactome	R-HSA-72312	rRNA processing		1	1	0
Reactome	R-HSA-6803544	Ion influx/efflux at host-pathogen interface		1	1	0
Reactome	R-HSA-5654700	FRS-mediated FGFR2 signaling		1	1	0
Reactome	R-HSA-5654727	Negative regulation of FGFR2 signaling		1	1	0
Reactome	R-HSA-5654738	Signaling by FGFR2		1	1	0
Reactome	R-HSA-381033	ATF6 (ATF6-alpha) activates chaperones		1	1	0
Reactome	R-HSA-190371	FGFR3b ligand binding and activation		1	1	0
Reactome	R-HSA-72306	tRNA processing		1	1	0
Reactome	R-HSA-5654732	Negative regulation of FGFR3 signaling		1	1	0
Reactome	R-HSA-5654741	Signaling by FGFR3		1	1	0
Reactome	R-HSA-1300644	Interaction With The Zona Pellucida		1	1	0
Reactome	R-HSA-1307965	betaKlotho-mediated ligand binding		1	1	0
Reactome	R-HSA-190322	FGFR4 ligand binding and activation		1	1	0
Reactome	R-HSA-8941856	RUNX3 regulates NOTCH signaling		1	1	0
Reactome	R-HSA-189085	Digestion of dietary carbohydrate		1	1	0
Reactome	R-HSA-1433617	Regulation of signaling by NODAL		1	1	0
Reactome	R-HSA-8949275	RUNX3 Regulates Immune Response and Cell Migration		1	1	0
Reactome	R-HSA-2243919	Crosslinking of collagen fibrils		1	1	0
Reactome	R-HSA-2022090	Assembly of collagen fibrils and other multimeric structures		1	1	0
Reactome	R-HSA-8939243	RUNX1 interacts with co-factors whose precise effect on RUNX1 targets is not known		1	1	0
Reactome	R-HSA-417973	Adenosine P1 receptors		1	1	0
Reactome	R-HSA-8963896	HDL assembly		1	1	0
Reactome	R-HSA-2408550	Metabolism of ingested H2SeO4 and H2SeO3 into H2Se		1	1	0
Reactome	R-HSA-6806667	Metabolism of fat-soluble vitamins		1	1	0
Reactome	R-HSA-196780	Biotin transport and metabolism		1	1	0
Reactome	R-HSA-187015	Activation of TRKA receptors		1	1	0
Reactome	R-HSA-426117	Cation-coupled Chloride cotransporters		1	1	0
Reactome	R-HSA-381042	PERK regulates gene expression		1	1	0
Reactome	R-HSA-141333	Biogenic amines are oxidatively deaminated to aldehydes by MAOA and MAOB		1	1	0
Reactome	R-HSA-5685939	HDR through MMEJ (alt-NHEJ)		1	1	0
Reactome	R-HSA-8941858	Regulation of RUNX3 expression and activity		1	1	0
Reactome	R-HSA-6783310	Fanconi Anemia Pathway		1	1	0
Reactome	R-HSA-73894	DNA Repair		1	1	0
Reactome	R-HSA-1482922	Acyl chain remodelling of PI		1	1	0
Reactome	R-HSA-982772	Growth hormone receptor signaling		1	1	0
Reactome	R-HSA-141334	PAOs oxidise polyamines to amines		1	1	0
Reactome	R-HSA-140179	Amine Oxidase reactions		1	1	0
Reactome	R-HSA-140180	COX reactions		1	1	0
Reactome	R-HSA-5654710	PI-3K cascade:FGFR3		1	1	0
Reactome	R-HSA-5654708	Downstream signaling of activated FGFR3		1	1	0
Reactome	R-HSA-6814122	Cooperation of PDCL (PhLP1) and TRiC/CCT in G-protein beta folding		1	1	0
Reactome	R-HSA-8863678	Neurodegenerative Diseases		1	1	0
Reactome	R-HSA-8941855	RUNX3 regulates CDKN1A transcription		1	1	0
Reactome	R-HSA-167160	RNA Pol II CTD phosphorylation and interaction with CE during HIV infection		1	1	0
Reactome	R-HSA-167242	Abortive elongation of HIV-1 transcript in the absence of Tat		1	1	0
Reactome	R-HSA-8848021	Signaling by PTK6		1	1	0
Reactome	R-HSA-8848021	Signaling by PTK6		1	1	0
Reactome	R-HSA-2534343	Interaction With Cumulus Cells		1	1	0
Reactome	R-HSA-190375	FGFR2c ligand binding and activation		1	1	0
Reactome	R-HSA-9023661	Biosynthesis of E-series 18(R)-resolvins		1	1	0
