# Supplementary material for: Functional enrichment of alternative splicing events with NEASE reveals insights into tissue identity and diseases
Source: Genome Biol. 2021 Dec 2;22:327. doi: 10.1186/s13059-021-02538-1 (PMC8638120; doi:10.1186/s13059-021-02538-1)
Supplement: Supplementary file 3 — Additional file 3: Tables S8-S11. The analysis of the upregulated exons in neural. Table S8. List of spliced domains. Table S9. List of affected edges. Table S10. Gene-level enrichment. Table S11. NEASE enrichment. [file 13059_2021_2538_MOESM3_ESM.xlsx]

## Sheet: Table S8spliced domains
Gene name	NCBI gene ID	Gene stable ID	Exon stable ID	Pfam ID	Interacting domain	Interaction type	Visualization link
ATP6V0A1	535	ENSG00000033627	ENSE00002384160	PF01496	TRUE	DDI	https://exbio.wzw.tum.de/digger/ID/exon/ENSE00002384160
ATP2B1	490	ENSG00000070961	ENSE00000909420	PF12424	TRUE	DDI	https://exbio.wzw.tum.de/digger/ID/exon/ENSE00000909420
DNM1L	10059	ENSG00000087470	ENSE00003507654	PF00350	TRUE	DDI	https://exbio.wzw.tum.de/digger/ID/exon/ENSE00003507654
SH3GLB1	51100	ENSG00000097033	ENSE00001013176	PF03114	TRUE	DDI	https://exbio.wzw.tum.de/digger/ID/exon/ENSE00001013176
ABLIM1	3983	ENSG00000099204	ENSE00000811956	PF16182	FALSE
TPD52L2	7165	ENSG00000101150	ENSE00001385875	PF04201	FALSE
NRBP1	29959	ENSG00000115216	ENSE00001561634	PF07714	TRUE	DDI	https://exbio.wzw.tum.de/digger/ID/exon/ENSE00001561634
CLTA	1211	ENSG00000122705	ENSE00000699567	PF01086	TRUE	DDI	https://exbio.wzw.tum.de/digger/ID/exon/ENSE00000699567
PARP6	56965	ENSG00000137817	ENSE00003550643	PF00644	FALSE
ABI2	10152	ENSG00000138443	ENSE00003679000	PF07815	TRUE	DDI	https://exbio.wzw.tum.de/digger/ID/exon/ENSE00003679000
HERC4	26091	ENSG00000148634	ENSE00001095768	PF00632	TRUE	DDI	https://exbio.wzw.tum.de/digger/ID/exon/ENSE00001095768
NPTN	27020	ENSG00000156642	ENSE00003628659	PF13927	TRUE	DDI	https://exbio.wzw.tum.de/digger/ID/exon/ENSE00003628659
CLTB	1212	ENSG00000175416	ENSE00001196736	PF01086	TRUE	DDI	https://exbio.wzw.tum.de/digger/ID/exon/ENSE00001196736
EXOC7	23265	ENSG00000182473	ENSE00003586049	PF03081	FALSE
ASPH	444	ENSG00000198363	ENSE00001316358	PF05279	FALSE

## Sheet: Table S9 affected edges
	Gene name	NCBI gene ID	Identifier	Number of affected interactions	Affected binding
1	HERC4	26091	PF00632	10	HERC4,UBE2J2,UBE2D2,RAD23A,HERC6,USP5,BAG3,UBE2E3,UBC,UBE2L3
2	ATP6V0A1	535	PF01496	7	ATP6V1E1,ATP6V1B1,ATP6V0D1,ATP6V1D,ATP6V0E1,ATP6V0A2,ATP6V0D2
3	CLTB	1212	PF01086	6	PICALM,HIP1,HIP1R,VPS41,CLTC,CLTCL1
4	DNM1L	10059	PF00350	5	DNM1L,EIF4A3,DDX21,MYH11,DDX39B
5	SH3GLB1	51100	PF03114	4	ARHGAP17,SH3GLB2,SH3GL1,SH3GLB1
6	ABI2	10152	PF07815	4	NCKAP1,NCKAP1L,CYFIP1,CYFIP2
7	CLTA	1211	PF01086	3	CLTCL1,PICALM,CLTC
8	NRBP1	29959	PF07714	2	CD2AP,GSK3B
9	ATP2B1	490	PF12424	1	CALM1
10	NPTN	27020	PF13927	1	BSG

## Sheet: Table S10 gene-level enrichment
Gene_set	Term	Overlap	P-value	Adjusted P-value	Odds Ratio	Combined Score	Genes
KEGG_2019_Human	Endocrine and other factor-regulated calcium reabsorption	4/48	8.45462e-06	0.000574914	36.1855	422.675	CLTB;CLTA;AP2A1;ATP2B1
KEGG_2019_Human	Synaptic vesicle cycle	4/78	5.83755e-05	0.00198477	21.4832	209.432	CLTB;CLTA;AP2A1;ATP6V0A1
KEGG_2019_Human	Lysosome	4/123	0.000339658	0.00769891	13.3291	106.467	AP1B1;CLTB;CLTA;ATP6V0A1
KEGG_2019_Human	cGMP-PKG signaling pathway	4/166	0.00104781	0.0178127	9.76988	67.0317	PPP3CA;ATP2B1;MEF2D;GTF2I
KEGG_2019_Human	Huntington disease	4/193	0.00182396	0.0248058	8.36275	52.7418	DCTN4;CLTB;CLTA;AP2A1
KEGG_2019_Human	Endocytosis	4/244	0.00423935	0.0480459	6.56867	35.8869	SH3GLB1;CLTB;CLTA;AP2A1
KEGG_2019_Human	Protein processing in endoplasmic reticulum	3/165	0.0100531	0.0976588	7.18373	33.0443	SEC24B;DNAJC1;SEC24C
KEGG_2019_Human	Bacterial invasion of epithelial cells	2/74	0.0170707	0.145101	10.6165	43.2131	CLTB;CLTA
KEGG_2019_Human	Leukocyte transendothelial migration	1/112	0.261883	0.422165	3.37158	4.51744	CTNND1
KEGG_2019_Human	TNF signaling pathway	1/110	0.257859	0.422165	3.43379	4.65396	DNM1L
KEGG_2019_Human	Th17 cell differentiation	1/107	0.251782	0.422165	3.53151	4.87063	PPP3CA
KEGG_2019_Human	Pancreatic secretion	1/98	0.233256	0.422165	3.86092	5.62002	ATP2B1
KEGG_2019_Human	C-type lectin receptor signaling pathway	1/104	0.245656	0.422165	3.63491	5.10278	PPP3CA
KEGG_2019_Human	T cell receptor signaling pathway	1/101	0.239481	0.422165	3.74453	5.35198	PPP3CA
KEGG_2019_Human	Glutamatergic synapse	1/114	0.265886	0.422165	3.31157	4.3868	PPP3CA
KEGG_2019_Human	Parathyroid hormone synthesis, secretion and action	1/106	0.249745	0.422165	3.56532	4.94622	MEF2D
KEGG_2019_Human	Cell cycle	1/124	0.285583	0.422165	3.0408	3.8108	STAG2
KEGG_2019_Human	Natural killer cell mediated cytotoxicity	1/131	0.299062	0.422165	2.87605	3.4717	PPP3CA
KEGG_2019_Human	Osteoclast differentiation	1/127	0.291391	0.422165	2.96795	3.65976	PPP3CA
KEGG_2019_Human	Autophagy	1/128	0.293316	0.422165	2.94444	3.61137	SH3GLB1
KEGG_2019_Human	Aldosterone synthesis and secretion	1/98	0.233256	0.422165	3.86092	5.62002	ATP2B1
KEGG_2019_Human	Dopaminergic synapse	1/131	0.299062	0.422165	2.87605	3.4717	PPP3CA
KEGG_2019_Human	Oxidative phosphorylation	1/133	0.302867	0.422165	2.83219	3.38295	ATP6V0A1
KEGG_2019_Human	Insulin signaling pathway	1/137	0.310416	0.422165	2.74834	3.21512	EXOC7
KEGG_2019_Human	Apelin signaling pathway	1/137	0.310416	0.422165	2.74834	3.21512	MEF2D
KEGG_2019_Human	Ubiquitin mediated proteolysis	1/137	0.310416	0.422165	2.74834	3.21512	HERC4
KEGG_2019_Human	Oocyte meiosis	1/125	0.287524	0.422165	3.01613	3.75945	PPP3CA
KEGG_2019_Human	Th1 and Th2 cell differentiation	1/92	0.220657	0.422165	4.11673	6.22099	PPP3CA
KEGG_2019_Human	Glucagon signaling pathway	1/103	0.243603	0.422165	3.67074	5.18387	PPP3CA
KEGG_2019_Human	Salivary secretion	1/90	0.216412	0.422165	4.20967	6.4432	ATP2B1
KEGG_2019_Human	Collecting duct acid secretion	1/27	0.0704418	0.422165	14.4557	38.3506	ATP6V0A1
KEGG_2019_Human	Rheumatoid arthritis	1/91	0.218537	0.422165	4.16268	6.3306	ATP6V0A1
KEGG_2019_Human	Axon guidance	2/181	0.0858833	0.422165	4.24731	10.4262	PPP3CA;ABLIM1
KEGG_2019_Human	SNARE interactions in vesicular transport	1/34	0.0878947	0.422165	11.3854	27.6848	VTI1A
KEGG_2019_Human	Calcium signaling pathway	2/188	0.0915935	0.422165	4.08602	9.76721	PPP3CA;ATP2B1
KEGG_2019_Human	Human immunodeficiency virus 1 infection	2/212	0.111964	0.422165	3.61465	7.91455	PPP3CA;AP1B1
KEGG_2019_Human	Vasopressin-regulated water reabsorption	1/44	0.112271	0.422165	8.73322	19.0982	DCTN4
KEGG_2019_Human	Regulation of actin cytoskeleton	2/214	0.113713	0.422165	3.58019	7.78362	ABI2;ARHGEF7
KEGG_2019_Human	Basal transcription factors	1/45	0.114673	0.422165	8.53431	18.4825	GTF2I
KEGG_2019_Human	Vibrio cholerae infection	1/50	0.126588	0.422165	7.66153	15.835	ATP6V0A1
KEGG_2019_Human	Tuberculosis	2/179	0.0842727	0.422165	4.29574	10.6264	PPP3CA;ATP6V0A1
KEGG_2019_Human	Mineral absorption	1/51	0.128952	0.422165	7.50792	15.3786	ATP2B1
KEGG_2019_Human	VEGF signaling pathway	1/59	0.147641	0.422165	6.46975	12.3765	PPP3CA
KEGG_2019_Human	Long-term potentiation	1/67	0.165935	0.422165	5.68325	10.208	PPP3CA
KEGG_2019_Human	Amphetamine addiction	1/68	0.168195	0.422165	5.59814	9.97943	PPP3CA
KEGG_2019_Human	Epithelial cell signaling in Helicobacter pylori infection	1/68	0.168195	0.422165	5.59814	9.97943	ATP6V0A1
KEGG_2019_Human	Renin secretion	1/69	0.170448	0.422165	5.51554	9.75877	PPP3CA
KEGG_2019_Human	B cell receptor signaling pathway	1/71	0.174937	0.422165	5.35741	9.33972	PPP3CA
KEGG_2019_Human	Adherens junction	1/72	0.177173	0.422165	5.28169	9.14065	CTNND1
KEGG_2019_Human	Amyotrophic lateral sclerosis (ALS)	1/51	0.128952	0.422165	7.50792	15.3786	PPP3CA
KEGG_2019_Human	Necroptosis	1/162	0.355813	0.432058	2.31865	2.39597	DNM1L
KEGG_2019_Human	Wnt signaling pathway	1/158	0.348751	0.432058	2.3782	2.50519	PPP3CA
KEGG_2019_Human	Cellular senescence	1/160	0.352291	0.432058	2.34805	2.44971	PPP3CA
KEGG_2019_Human	Phagosome	1/152	0.338017	0.432058	2.47345	2.68285	ATP6V0A1
KEGG_2019_Human	Adrenergic signaling in cardiomyocytes	1/145	0.325274	0.432058	2.5946	2.91396	ATP2B1
KEGG_2019_Human	Oxytocin signaling pathway	1/153	0.339818	0.432058	2.45705	2.652	PPP3CA
KEGG_2019_Human	Hepatocellular carcinoma	1/168	0.366264	0.435466	2.23466	2.2445	SMARCC2
KEGG_2019_Human	Alzheimer disease	1/171	0.371427	0.435466	2.19489	2.17383	PPP3CA
KEGG_2019_Human	NOD-like receptor signaling pathway	1/178	0.383313	0.441785	2.10734	2.02074	DNM1L
KEGG_2019_Human	Kaposi sarcoma-associated herpesvirus infection	1/186	0.396628	0.442143	2.0154	1.86375	PPP3CA
KEGG_2019_Human	Transcriptional misregulation in cancer	1/186	0.396628	0.442143	2.0154	1.86375	SS18
KEGG_2019_Human	Rap1 signaling pathway	1/206	0.428693	0.47018	1.81694	1.53897	CTNND1
KEGG_2019_Human	cAMP signaling pathway	1/212	0.437982	0.472743	1.76473	1.45692	ATP2B1
KEGG_2019_Human	Human T-cell leukemia virus 1 infection	1/219	0.448632	0.476672	1.70746	1.36862	PPP3CA
KEGG_2019_Human	Human cytomegalovirus infection	1/225	0.457603	0.478723	1.66122	1.29866	PPP3CA
KEGG_2019_Human	Thermogenesis	1/231	0.466431	0.480565	1.61739	1.2335	SMARCC2
KEGG_2019_Human	MAPK signaling pathway	1/295	0.552243	0.560485	1.2612	0.748859	PPP3CA
KEGG_2019_Human	Human papillomavirus infection	1/330	0.593281	0.593281	1.12502	0.587359	ATP6V0A1

## Sheet: Table S11 NEASE enrichment
Source	Pathway ID	Pathway name	Spliced genes (number of interactions affecting the pathway)	p_value	adj p_value	Nease score
KEGG	path:hsa04721	Synaptic vesicle cycle - Homo sapiens (human)	ATP6V0A1 (7), CLTA (2), CLTB (2)	1.49463e-16	4.79777e-14	27.4105
KEGG	path:hsa04142	Lysosome - Homo sapiens (human)	ATP6V0A1 (3), CLTA (2), CLTB (2)	2.06057e-10	2.20481e-08	16.7767
KEGG	path:hsa04966	Collecting duct acid secretion - Homo sapiens (human)	ATP6V0A1 (7)	1.65104e-13	2.64992e-11	12.7822
KEGG	path:hsa05323	Rheumatoid arthritis - Homo sapiens (human)	ATP6V0A1 (7)	1.89002e-09	1.51674e-07	8.72353
KEGG	path:hsa00190	Oxidative phosphorylation - Homo sapiens (human)	ATP6V0A1 (7)	4.36546e-09	2.80263e-07	8.35997
KEGG	path:hsa05110	Vibrio cholerae infection - Homo sapiens (human)	ATP6V0A1 (7)	1.76195e-08	9.42641e-07	7.75401
KEGG	path:hsa04145	Phagosome - Homo sapiens (human)	ATP6V0A1 (7)	2.41984e-06	0.000110967	5.61621
KEGG	path:hsa04961	Endocrine and other factor-regulated calcium reabsorption - Homo sapiens (human)	CLTA (2), CLTB (2)	0.000273512	0.00975525	5.03888
KEGG	path:hsa05100	Bacterial invasion of epithelial cells - Homo sapiens (human)	NRBP1 (1), CLTA (2), CLTB (2)	0.00182475	0.0507684	4.74373
KEGG	path:hsa04144	Endocytosis - Homo sapiens (human)	SH3GLB1 (3), CLTA (2), CLTB (2)	0.00189788	0.0507684	4.71418
KEGG	path:hsa05120	Epithelial cell signaling in Helicobacter pylori infection - Homo sapiens (human)	ATP6V0A1 (7)	2.77412e-05	0.00111311	4.55688
KEGG	path:hsa05016	Huntington disease - Homo sapiens (human)	CLTA (2), CLTB (3)	0.00145979	0.0468593	4.0103
KEGG	path:hsa03013	RNA transport - Homo sapiens (human)	DNM1L (2), ABI2 (2)	0.0144619	0.33159	2.60184
KEGG	path:hsa05165	Human papillomavirus infection - Homo sapiens (human)	ATP6V0A1 (7), NRBP1 (1)	0.0112779	0.278477	1.94777
KEGG	path:hsa05152	Tuberculosis - Homo sapiens (human)	ATP6V0A1 (3), ATP2B1 (1)	0.0439229	0.939951	1.91952
KEGG	path:hsa04120	Ubiquitin mediated proteolysis - Homo sapiens (human)	HERC4 (5)	0.0683452	1	0
KEGG	path:hsa04150	mTOR signaling pathway - Homo sapiens (human)	ATP6V0A1 (3), NRBP1 (1)	0.0768493	1	0
KEGG	path:hsa04744	Phototransduction - Homo sapiens (human)	ATP2B1 (1)	0.121087	1	0
KEGG	path:hsa04810	Regulation of actin cytoskeleton - Homo sapiens (human)	ABI2 (4)	0.126017	1	0
KEGG	path:hsa05012	Parkinson disease - Homo sapiens (human)	HERC4 (2)	0.128646	1	0
KEGG	path:hsa04141	Protein processing in endoplasmic reticulum - Homo sapiens (human)	HERC4 (3)	0.138442	1	0
KEGG	path:hsa03015	mRNA surveillance pathway - Homo sapiens (human)	DNM1L (2)	0.14771	1	0
KEGG	path:hsa05010	Alzheimer disease - Homo sapiens (human)	ATP2B1 (1), NRBP1 (1)	0.168206	1	0
KEGG	path:hsa04270	Vascular smooth muscle contraction - Homo sapiens (human)	ATP2B1 (1), DNM1L (1)	0.17851	1	0
KEGG	path:hsa04740	Olfactory transduction - Homo sapiens (human)	ATP2B1 (1)	0.229198	1	0
KEGG	path:hsa03320	PPAR signaling pathway - Homo sapiens (human)	HERC4 (1)	0.242375	1	0
KEGG	path:hsa04924	Renin secretion - Homo sapiens (human)	ATP2B1 (1)	0.259869	1	0
KEGG	path:hsa04970	Salivary secretion - Homo sapiens (human)	ATP2B1 (1)	0.263585	1	0
KEGG	path:hsa03420	Nucleotide excision repair - Homo sapiens (human)	HERC4 (1)	0.284215	1	0
KEGG	path:hsa04916	Melanogenesis - Homo sapiens (human)	ATP2B1 (1), NRBP1 (1)	0.305835	1	0
KEGG	path:hsa04070	Phosphatidylinositol signaling system - Homo sapiens (human)	ATP2B1 (1)	0.323064	1	0
KEGG	path:hsa05217	Basal cell carcinoma - Homo sapiens (human)	NRBP1 (1)	0.325012	1	0
KEGG	path:hsa04728	Dopaminergic synapse - Homo sapiens (human)	ATP2B1 (1), NRBP1 (1)	0.338006	1	0
KEGG	path:hsa04971	Gastric acid secretion - Homo sapiens (human)	ATP2B1 (1)	0.341589	1	0
KEGG	path:hsa04925	Aldosterone synthesis and secretion - Homo sapiens (human)	ATP2B1 (1)	0.376942	1	0
KEGG	path:hsa05031	Amphetamine addiction - Homo sapiens (human)	ATP2B1 (1)	0.445595	1	0
KEGG	path:hsa04530	Tight junction - Homo sapiens (human)	DNM1L (1), SH3GLB1 (1)	0.45241	1	0
KEGG	path:hsa04340	Hedgehog signaling pathway - Homo sapiens (human)	NRBP1 (1)	0.460447	1	0
KEGG	path:hsa04713	Circadian entrainment - Homo sapiens (human)	ATP2B1 (1)	0.483217	1	0
KEGG	path:hsa05133	Pertussis - Homo sapiens (human)	ATP2B1 (1)	0.488437	1	0
KEGG	path:hsa04922	Glucagon signaling pathway - Homo sapiens (human)	ATP2B1 (1)	0.494155	1	0
KEGG	path:hsa05164	Influenza A - Homo sapiens (human)	DNM1L (1), NRBP1 (1)	0.501047	1	0
KEGG	path:hsa04020	Calcium signaling pathway - Homo sapiens (human)	ATP2B1 (1)	0.538553	1	0
KEGG	path:hsa04910	Insulin signaling pathway - Homo sapiens (human)	ATP2B1 (1), NRBP1 (1)	0.568525	1	0
KEGG	path:hsa03040	Spliceosome - Homo sapiens (human)	DNM1L (2)	0.57765	1	0
KEGG	path:hsa04750	Inflammatory mediator regulation of TRP channels - Homo sapiens (human)	ATP2B1 (1)	0.611292	1	0
KEGG	path:hsa04022	cGMP-PKG signaling pathway - Homo sapiens (human)	ATP2B1 (1)	0.619157	1	0
KEGG	path:hsa04261	Adrenergic signaling in cardiomyocytes - Homo sapiens (human)	ATP2B1 (1)	0.650244	1	0
KEGG	path:hsa04722	Neurotrophin signaling pathway - Homo sapiens (human)	ATP2B1 (1), NRBP1 (1)	0.654613	1	0
KEGG	path:hsa05131	Shigellosis - Homo sapiens (human)	HERC4 (1)	0.665274	1	0
KEGG	path:hsa04720	Long-term potentiation - Homo sapiens (human)	ATP2B1 (1)	0.671348	1	0
KEGG	path:hsa04932	Non-alcoholic fatty liver disease (NAFLD) - Homo sapiens (human)	NRBP1 (1)	0.676841	1	0
KEGG	path:hsa04657	IL-17 signaling pathway - Homo sapiens (human)	NRBP1 (1)	0.684682	1	0
KEGG	path:hsa04931	Insulin resistance - Homo sapiens (human)	NRBP1 (1)	0.703644	1	0
KEGG	path:hsa04668	TNF signaling pathway - Homo sapiens (human)	DNM1L (1)	0.703753	1	0
KEGG	path:hsa04934	Cushing syndrome - Homo sapiens (human)	NRBP1 (1)	0.718297	1	0
KEGG	path:hsa04621	NOD-like receptor signaling pathway - Homo sapiens (human)	DNM1L (1)	0.72241	1	0
KEGG	path:hsa05167	Kaposi sarcoma-associated herpesvirus infection - Homo sapiens (human)	ATP2B1 (1), NRBP1 (1)	0.728888	1	0
KEGG	path:hsa04662	B cell receptor signaling pathway - Homo sapiens (human)	NRBP1 (1)	0.739535	1	0
KEGG	path:hsa04371	Apelin signaling pathway - Homo sapiens (human)	ATP2B1 (1)	0.739823	1	0
KEGG	path:hsa05213	Endometrial cancer - Homo sapiens (human)	NRBP1 (1)	0.746914	1	0
KEGG	path:hsa04912	GnRH signaling pathway - Homo sapiens (human)	ATP2B1 (1)	0.757154	1	0
KEGG	path:hsa04917	Prolactin signaling pathway - Homo sapiens (human)	NRBP1 (1)	0.76802	1	0
KEGG	path:hsa04921	Oxytocin signaling pathway - Homo sapiens (human)	ATP2B1 (1)	0.771507	1	0
KEGG	path:hsa04114	Oocyte meiosis - Homo sapiens (human)	ATP2B1 (1)	0.772349	1	0
KEGG	path:hsa05162	Measles - Homo sapiens (human)	NRBP1 (1)	0.772686	1	0
KEGG	path:hsa05214	Glioma - Homo sapiens (human)	ATP2B1 (1)	0.77344	1	0
KEGG	path:hsa05163	Human cytomegalovirus infection - Homo sapiens (human)	ATP2B1 (1), NRBP1 (1)	0.774749	1	0
KEGG	path:hsa04625	C-type lectin receptor signaling pathway - Homo sapiens (human)	ATP2B1 (1)	0.779228	1	0
KEGG	path:hsa04140	Autophagy - animal - Homo sapiens (human)	SH3GLB1 (1)	0.77988	1	0
KEGG	path:hsa04024	cAMP signaling pathway - Homo sapiens (human)	ATP2B1 (1)	0.781259	1	0
KEGG	path:hsa04310	Wnt signaling pathway - Homo sapiens (human)	NRBP1 (1)	0.787874	1	0
KEGG	path:hsa05418	Fluid shear stress and atherosclerosis - Homo sapiens (human)	ATP2B1 (1)	0.788423	1	0
KEGG	path:hsa04390	Hippo signaling pathway - Homo sapiens (human)	NRBP1 (1)	0.800892	1	0
KEGG	path:hsa04550	Signaling pathways regulating pluripotency of stem cells - Homo sapiens (human)	NRBP1 (1)	0.81561	1	0
KEGG	path:hsa04360	Axon guidance - Homo sapiens (human)	NRBP1 (1)	0.818935	1	0
KEGG	path:hsa05210	Colorectal cancer - Homo sapiens (human)	NRBP1 (1)	0.82154	1	0
KEGG	path:hsa04217	Necroptosis - Homo sapiens (human)	DNM1L (1)	0.822664	1	0
KEGG	path:hsa04110	Cell cycle - Homo sapiens (human)	NRBP1 (1)	0.827284	1	0
KEGG	path:hsa04919	Thyroid hormone signaling pathway - Homo sapiens (human)	NRBP1 (1)	0.834579	1	0
KEGG	path:hsa04660	T cell receptor signaling pathway - Homo sapiens (human)	NRBP1 (1)	0.837449	1	0
KEGG	path:hsa04915	Estrogen signaling pathway - Homo sapiens (human)	ATP2B1 (1)	0.839674	1	0
KEGG	path:hsa05226	Gastric cancer - Homo sapiens (human)	NRBP1 (1)	0.858879	1	0
KEGG	path:hsa04012	ErbB signaling pathway - Homo sapiens (human)	NRBP1 (1)	0.862523	1	0
KEGG	path:hsa05215	Prostate cancer - Homo sapiens (human)	NRBP1 (1)	0.86512	1	0
KEGG	path:hsa05224	Breast cancer - Homo sapiens (human)	NRBP1 (1)	0.883544	1	0
KEGG	path:hsa04062	Chemokine signaling pathway - Homo sapiens (human)	NRBP1 (1)	0.884154	1	0
KEGG	path:hsa05203	Viral carcinogenesis - Homo sapiens (human)	ATP6V0A1 (2)	0.88608	1	0
KEGG	path:hsa04015	Rap1 signaling pathway - Homo sapiens (human)	ATP2B1 (1)	0.887413	1	0
KEGG	path:hsa05225	Hepatocellular carcinoma - Homo sapiens (human)	NRBP1 (1)	0.887413	1	0
KEGG	path:hsa04218	Cellular senescence - Homo sapiens (human)	ATP2B1 (1)	0.890665	1	0
KEGG	path:hsa05160	Hepatitis C - Homo sapiens (human)	NRBP1 (1)	0.891524	1	0
KEGG	path:hsa04510	Focal adhesion - Homo sapiens (human)	NRBP1 (1)	0.897437	1	0
KEGG	path:hsa04014	Ras signaling pathway - Homo sapiens (human)	ATP2B1 (1)	0.918744	1	0
KEGG	path:hsa05170	Human immunodeficiency virus 1 infection - Homo sapiens (human)	ATP2B1 (1)	0.935926	1	0
KEGG	path:hsa05200	Pathways in cancer - Homo sapiens (human)	ATP2B1 (1), NRBP1 (1)	0.968267	1	0
KEGG	path:hsa04151	PI3K-Akt signaling pathway - Homo sapiens (human)	NRBP1 (1)	0.970145	1	0
KEGG	path:hsa05034	Alcoholism - Homo sapiens (human)	ATP2B1 (1)	0.980575	1	0
KEGG	path:hsa00900	Terpenoid backbone biosynthesis - Homo sapiens (human)		1	1	0
KEGG	path:hsa04659	Th17 cell differentiation - Homo sapiens (human)		1	1	0
KEGG	path:hsa04658	Th1 and Th2 cell differentiation - Homo sapiens (human)		1	1	0
KEGG	path:hsa00230	Purine metabolism - Homo sapiens (human)		1	1	0
KEGG	path:hsa00290	Valine, leucine and isoleucine biosynthesis - Homo sapiens (human)		1	1	0
KEGG	path:hsa04972	Pancreatic secretion - Homo sapiens (human)		1	1	0
KEGG	path:hsa04010	MAPK signaling pathway - Homo sapiens (human)		1	1	0
KEGG	path:hsa00062	Fatty acid elongation - Homo sapiens (human)		1	1	0
KEGG	path:hsa04650	Natural killer cell mediated cytotoxicity - Homo sapiens (human)		1	1	0
KEGG	path:hsa05140	Leishmaniasis - Homo sapiens (human)		1	1	0
KEGG	path:hsa00061	Fatty acid biosynthesis - Homo sapiens (human)		1	1	0
KEGG	path:hsa04978	Mineral absorption - Homo sapiens (human)		1	1	0
KEGG	path:hsa00591	Linoleic acid metabolism - Homo sapiens (human)		1	1	0
KEGG	path:hsa04979	Cholesterol metabolism - Homo sapiens (human)		1	1	0
KEGG	path:hsa00430	Taurine and hypotaurine metabolism - Homo sapiens (human)		1	1	0
KEGG	path:hsa00120	Primary bile acid biosynthesis - Homo sapiens (human)		1	1	0
KEGG	path:hsa04071	Sphingolipid signaling pathway - Homo sapiens (human)		1	1	0
KEGG	path:hsa04072	Phospholipase D signaling pathway - Homo sapiens (human)		1	1	0
KEGG	path:hsa00232	Caffeine metabolism - Homo sapiens (human)		1	1	0
KEGG	path:hsa05130	Pathogenic Escherichia coli infection - Homo sapiens (human)		1	1	0
KEGG	path:hsa03440	Homologous recombination - Homo sapiens (human)		1	1	0
KEGG	path:hsa05205	Proteoglycans in cancer - Homo sapiens (human)		1	1	0
KEGG	path:hsa05204	Chemical carcinogenesis - Homo sapiens (human)		1	1	0
KEGG	path:hsa05206	MicroRNAs in cancer - Homo sapiens (human)		1	1	0
KEGG	path:hsa05202	Transcriptional misregulation in cancer - Homo sapiens (human)		1	1	0
KEGG	path:hsa05161	Hepatitis B - Homo sapiens (human)		1	1	0
KEGG	path:hsa05145	Toxoplasmosis - Homo sapiens (human)		1	1	0
KEGG	path:hsa00590	Arachidonic acid metabolism - Homo sapiens (human)		1	1	0
KEGG	path:hsa00592	alpha-Linolenic acid metabolism - Homo sapiens (human)		1	1	0
KEGG	path:hsa03030	DNA replication - Homo sapiens (human)		1	1	0
KEGG	path:hsa00100	Steroid biosynthesis - Homo sapiens (human)		1	1	0
KEGG	path:hsa00514	Other types of O-glycan biosynthesis - Homo sapiens (human)		1	1	0
KEGG	path:hsa04714	Thermogenesis - Homo sapiens (human)		1	1	0
KEGG	path:hsa02010	ABC transporters - Homo sapiens (human)		1	1	0
KEGG	path:hsa00970	Aminoacyl-tRNA biosynthesis - Homo sapiens (human)		1	1	0
KEGG	path:hsa05410	Hypertrophic cardiomyopathy (HCM) - Homo sapiens (human)		1	1	0
KEGG	path:hsa00740	Riboflavin metabolism - Homo sapiens (human)		1	1	0
KEGG	path:hsa03022	Basal transcription factors - Homo sapiens (human)		1	1	0
KEGG	path:hsa03020	RNA polymerase - Homo sapiens (human)		1	1	0
KEGG	path:hsa04392	Hippo signaling pathway - multiple species - Homo sapiens (human)		1	1	0
KEGG	path:hsa04211	Longevity regulating pathway - Homo sapiens (human)		1	1	0
KEGG	path:hsa05142	Chagas disease (American trypanosomiasis) - Homo sapiens (human)		1	1	0
KEGG	path:hsa00071	Fatty acid degradation - Homo sapiens (human)		1	1	0
KEGG	path:hsa05150	Staphylococcus aureus infection - Homo sapiens (human)		1	1	0
KEGG	path:hsa00072	Synthesis and degradation of ketone bodies - Homo sapiens (human)		1	1	0
KEGG	path:hsa04620	Toll-like receptor signaling pathway - Homo sapiens (human)		1	1	0
KEGG	path:hsa04964	Proximal tubule bicarbonate reclamation - Homo sapiens (human)		1	1	0
KEGG	path:hsa03430	Mismatch repair - Homo sapiens (human)		1	1	0
KEGG	path:hsa04370	VEGF signaling pathway - Homo sapiens (human)		1	1	0
KEGG	path:hsa00440	Phosphonate and phosphinate metabolism - Homo sapiens (human)		1	1	0
KEGG	path:hsa00260	Glycine, serine and threonine metabolism - Homo sapiens (human)		1	1	0
KEGG	path:hsa00980	Metabolism of xenobiotics by cytochrome P450 - Homo sapiens (human)		1	1	0
KEGG	path:hsa00983	Drug metabolism - other enzymes - Homo sapiens (human)		1	1	0
KEGG	path:hsa00982	Drug metabolism - cytochrome P450 - Homo sapiens (human)		1	1	0
KEGG	path:hsa00750	Vitamin B6 metabolism - Homo sapiens (human)		1	1	0
KEGG	path:hsa00860	Porphyrin and chlorophyll metabolism - Homo sapiens (human)		1	1	0
KEGG	path:hsa04960	Aldosterone-regulated sodium reabsorption - Homo sapiens (human)		1	1	0
KEGG	path:hsa04152	AMPK signaling pathway - Homo sapiens (human)		1	1	0
KEGG	path:hsa00603	Glycosphingolipid biosynthesis - globo and isoglobo series - Homo sapiens (human)		1	1	0
KEGG	path:hsa00601	Glycosphingolipid biosynthesis - lacto and neolacto series - Homo sapiens (human)		1	1	0
KEGG	path:hsa03050	Proteasome - Homo sapiens (human)		1	1	0
KEGG	path:hsa04622	RIG-I-like receptor signaling pathway - Homo sapiens (human)		1	1	0
KEGG	path:hsa00630	Glyoxylate and dicarboxylate metabolism - Homo sapiens (human)		1	1	0
KEGG	path:hsa00920	Sulfur metabolism - Homo sapiens (human)		1	1	0
KEGG	path:hsa05030	Cocaine addiction - Homo sapiens (human)		1	1	0
KEGG	path:hsa00040	Pentose and glucuronate interconversions - Homo sapiens (human)		1	1	0
KEGG	path:hsa04913	Ovarian steroidogenesis - Homo sapiens (human)		1	1	0
KEGG	path:hsa04911	Insulin secretion - Homo sapiens (human)		1	1	0
KEGG	path:hsa05032	Morphine addiction - Homo sapiens (human)		1	1	0
KEGG	path:hsa00730	Thiamine metabolism - Homo sapiens (human)		1	1	0
KEGG	path:hsa04670	Leukocyte transendothelial migration - Homo sapiens (human)		1	1	0
KEGG	path:hsa05168	Herpes simplex infection - Homo sapiens (human)		1	1	0
KEGG	path:hsa00531	Glycosaminoglycan degradation - Homo sapiens (human)		1	1	0
KEGG	path:hsa00532	Glycosaminoglycan biosynthesis - chondroitin sulfate / dermatan sulfate - Homo sapiens (human)		1	1	0
KEGG	path:hsa00533	Glycosaminoglycan biosynthesis - keratan sulfate - Homo sapiens (human)		1	1	0
KEGG	path:hsa00534	Glycosaminoglycan biosynthesis - heparan sulfate / heparin - Homo sapiens (human)		1	1	0
KEGG	path:hsa04914	Progesterone-mediated oocyte maturation - Homo sapiens (human)		1	1	0
KEGG	path:hsa05212	Pancreatic cancer - Homo sapiens (human)		1	1	0
KEGG	path:hsa00910	Nitrogen metabolism - Homo sapiens (human)		1	1	0
KEGG	path:hsa04080	Neuroactive ligand-receptor interaction - Homo sapiens (human)		1	1	0
KEGG	path:hsa04380	Osteoclast differentiation - Homo sapiens (human)		1	1	0
KEGG	path:hsa00053	Ascorbate and aldarate metabolism - Homo sapiens (human)		1	1	0
KEGG	path:hsa00052	Galactose metabolism - Homo sapiens (human)		1	1	0
KEGG	path:hsa00280	Valine, leucine and isoleucine degradation - Homo sapiens (human)		1	1	0
KEGG	path:hsa04640	Hematopoietic cell lineage - Homo sapiens (human)		1	1	0
KEGG	path:hsa00524	Neomycin, kanamycin and gentamicin biosynthesis - Homo sapiens (human)		1	1	0
KEGG	path:hsa00350	Tyrosine metabolism - Homo sapiens (human)		1	1	0
KEGG	path:hsa00520	Amino sugar and nucleotide sugar metabolism - Homo sapiens (human)		1	1	0
KEGG	path:hsa04210	Apoptosis - Homo sapiens (human)		1	1	0
KEGG	path:hsa04064	NF-kappa B signaling pathway - Homo sapiens (human)		1	1	0
KEGG	path:hsa00220	Arginine biosynthesis - Homo sapiens (human)		1	1	0
KEGG	path:hsa00030	Pentose phosphate pathway - Homo sapiens (human)		1	1	0
KEGG	path:hsa04060	Cytokine-cytokine receptor interaction - Homo sapiens (human)		1	1	0
KEGG	path:hsa04216	Ferroptosis - Homo sapiens (human)		1	1	0
KEGG	path:hsa04672	Intestinal immune network for IgA production - Homo sapiens (human)		1	1	0
KEGG	path:hsa00780	Biotin metabolism - Homo sapiens (human)		1	1	0
KEGG	path:hsa04725	Cholinergic synapse - Homo sapiens (human)		1	1	0
KEGG	path:hsa00785	Lipoic acid metabolism - Homo sapiens (human)		1	1	0
KEGG	path:hsa04330	Notch signaling pathway - Homo sapiens (human)		1	1	0
KEGG	path:hsa03450	Non-homologous end-joining - Homo sapiens (human)		1	1	0
KEGG	path:hsa05169	Epstein-Barr virus infection - Homo sapiens (human)		1	1	0
KEGG	path:hsa05216	Thyroid cancer - Homo sapiens (human)		1	1	0
KEGG	path:hsa04742	Taste transduction - Homo sapiens (human)		1	1	0
KEGG	path:hsa00600	Sphingolipid metabolism - Homo sapiens (human)		1	1	0
KEGG	path:hsa00340	Histidine metabolism - Homo sapiens (human)		1	1	0
KEGG	path:hsa00510	N-Glycan biosynthesis - Homo sapiens (human)		1	1	0
KEGG	path:hsa00512	Mucin type O-glycan biosynthesis - Homo sapiens (human)		1	1	0
KEGG	path:hsa04350	TGF-beta signaling pathway - Homo sapiens (human)		1	1	0
KEGG	path:hsa00330	Arginine and proline metabolism - Homo sapiens (human)		1	1	0
KEGG	path:hsa00130	Ubiquinone and other terpenoid-quinone biosynthesis - Homo sapiens (human)		1	1	0
KEGG	path:hsa05132	Salmonella infection - Homo sapiens (human)		1	1	0
KEGG	path:hsa00240	Pyrimidine metabolism - Homo sapiens (human)		1	1	0
KEGG	path:hsa00010	Glycolysis / Gluconeogenesis - Homo sapiens (human)		1	1	0
KEGG	path:hsa00051	Fructose and mannose metabolism - Homo sapiens (human)		1	1	0
KEGG	path:hsa05211	Renal cell carcinoma - Homo sapiens (human)		1	1	0
KEGG	path:hsa05134	Legionellosis - Homo sapiens (human)		1	1	0
KEGG	path:hsa00563	Glycosylphosphatidylinositol (GPI)-anchor biosynthesis - Homo sapiens (human)		1	1	0
KEGG	path:hsa00562	Inositol phosphate metabolism - Homo sapiens (human)		1	1	0
KEGG	path:hsa00561	Glycerolipid metabolism - Homo sapiens (human)		1	1	0
KEGG	path:hsa00565	Ether lipid metabolism - Homo sapiens (human)		1	1	0
KEGG	path:hsa04666	Fc gamma R-mediated phagocytosis - Homo sapiens (human)		1	1	0
KEGG	path:hsa00564	Glycerophospholipid metabolism - Homo sapiens (human)		1	1	0
KEGG	path:hsa05230	Central carbon metabolism in cancer - Homo sapiens (human)		1	1	0
KEGG	path:hsa05231	Choline metabolism in cancer - Homo sapiens (human)		1	1	0
KEGG	path:hsa04727	GABAergic synapse - Homo sapiens (human)		1	1	0
KEGG	path:hsa00480	Glutathione metabolism - Homo sapiens (human)		1	1	0
KEGG	path:hsa04726	Serotonergic synapse - Homo sapiens (human)		1	1	0
KEGG	path:hsa04520	Adherens junction - Homo sapiens (human)		1	1	0
KEGG	path:hsa05218	Melanoma - Homo sapiens (human)		1	1	0
KEGG	path:hsa05330	Allograft rejection - Homo sapiens (human)		1	1	0
KEGG	path:hsa05332	Graft-versus-host disease - Homo sapiens (human)		1	1	0
KEGG	path:hsa04260	Cardiac muscle contraction - Homo sapiens (human)		1	1	0
KEGG	path:hsa04724	Glutamatergic synapse - Homo sapiens (human)		1	1	0
KEGG	path:hsa04930	Type II diabetes mellitus - Homo sapiens (human)		1	1	0
KEGG	path:hsa04723	Retrograde endocannabinoid signaling - Homo sapiens (human)		1	1	0
KEGG	path:hsa04664	Fc epsilon RI signaling pathway - Homo sapiens (human)		1	1	0
KEGG	path:hsa04710	Circadian rhythm - Homo sapiens (human)		1	1	0
KEGG	path:hsa04920	Adipocytokine signaling pathway - Homo sapiens (human)		1	1	0
KEGG	path:hsa00250	Alanine, aspartate and glutamate metabolism - Homo sapiens (human)		1	1	0
KEGG	path:hsa00790	Folate biosynthesis - Homo sapiens (human)		1	1	0
KEGG	path:hsa04610	Complement and coagulation cascades - Homo sapiens (human)		1	1	0
KEGG	path:hsa00020	Citrate cycle (TCA cycle) - Homo sapiens (human)		1	1	0
KEGG	path:hsa04612	Antigen processing and presentation - Homo sapiens (human)		1	1	0
KEGG	path:hsa05340	Primary immunodeficiency - Homo sapiens (human)		1	1	0
KEGG	path:hsa00380	Tryptophan metabolism - Homo sapiens (human)		1	1	0
KEGG	path:hsa05020	Prion diseases - Homo sapiens (human)		1	1	0
KEGG	path:hsa03460	Fanconi anemia pathway - Homo sapiens (human)		1	1	0
KEGG	path:hsa00604	Glycosphingolipid biosynthesis - ganglio series - Homo sapiens (human)		1	1	0
KEGG	path:hsa05223	Non-small cell lung cancer - Homo sapiens (human)		1	1	0
KEGG	path:hsa04611	Platelet activation - Homo sapiens (human)		1	1	0
KEGG	path:hsa04514	Cell adhesion molecules (CAMs) - Homo sapiens (human)		1	1	0
KEGG	path:hsa05220	Chronic myeloid leukemia - Homo sapiens (human)		1	1	0
KEGG	path:hsa04512	ECM-receptor interaction - Homo sapiens (human)		1	1	0
KEGG	path:hsa03060	Protein export - Homo sapiens (human)		1	1	0
KEGG	path:hsa00620	Pyruvate metabolism - Homo sapiens (human)		1	1	0
KEGG	path:hsa04928	Parathyroid hormone synthesis, secretion and action - Homo sapiens (human)		1	1	0
KEGG	path:hsa04927	Cortisol synthesis and secretion - Homo sapiens (human)		1	1	0
KEGG	path:hsa04926	Relaxin signaling pathway - Homo sapiens (human)		1	1	0
KEGG	path:hsa04923	Regulation of lipolysis in adipocytes - Homo sapiens (human)		1	1	0
KEGG	path:hsa00830	Retinol metabolism - Homo sapiens (human)		1	1	0
KEGG	path:hsa04933	AGE-RAGE signaling pathway in diabetic complications - Homo sapiens (human)		1	1	0
KEGG	path:hsa05219	Bladder cancer - Homo sapiens (human)		1	1	0
KEGG	path:hsa00650	Butanoate metabolism - Homo sapiens (human)		1	1	0
KEGG	path:hsa00140	Steroid hormone biosynthesis - Homo sapiens (human)		1	1	0
KEGG	path:hsa04146	Peroxisome - Homo sapiens (human)		1	1	0
KEGG	path:hsa00511	Other glycan degradation - Homo sapiens (human)		1	1	0
KEGG	path:hsa03410	Base excision repair - Homo sapiens (human)		1	1	0
KEGG	path:hsa04973	Carbohydrate digestion and absorption - Homo sapiens (human)		1	1	0
KEGG	path:hsa05014	Amyotrophic lateral sclerosis (ALS) - Homo sapiens (human)		1	1	0
KEGG	path:hsa04962	Vasopressin-regulated water reabsorption - Homo sapiens (human)		1	1	0
KEGG	path:hsa01040	Biosynthesis of unsaturated fatty acids - Homo sapiens (human)		1	1	0
KEGG	path:hsa04540	Gap junction - Homo sapiens (human)		1	1	0
KEGG	path:hsa05033	Nicotine addiction - Homo sapiens (human)		1	1	0
KEGG	path:hsa04068	FoxO signaling pathway - Homo sapiens (human)		1	1	0
KEGG	path:hsa05143	African trypanosomiasis - Homo sapiens (human)		1	1	0
KEGG	path:hsa05310	Asthma - Homo sapiens (human)		1	1	0
KEGG	path:hsa05166	Human T-cell leukemia virus 1 infection - Homo sapiens (human)		1	1	0
KEGG	path:hsa03018	RNA degradation - Homo sapiens (human)		1	1	0
KEGG	path:hsa00450	Selenocompound metabolism - Homo sapiens (human)		1	1	0
KEGG	path:hsa05146	Amoebiasis - Homo sapiens (human)		1	1	0
KEGG	path:hsa00770	Pantothenate and CoA biosynthesis - Homo sapiens (human)		1	1	0
KEGG	path:hsa03010	Ribosome - Homo sapiens (human)		1	1	0
KEGG	path:hsa04130	SNARE interactions in vesicular transport - Homo sapiens (human)		1	1	0
KEGG	path:hsa00670	One carbon pool by folate - Homo sapiens (human)		1	1	0
KEGG	path:hsa05144	Malaria - Homo sapiens (human)		1	1	0
KEGG	path:hsa04136	Autophagy - other - Homo sapiens (human)		1	1	0
KEGG	path:hsa04137	Mitophagy - animal - Homo sapiens (human)		1	1	0
KEGG	path:hsa04623	Cytosolic DNA-sensing pathway - Homo sapiens (human)		1	1	0
KEGG	path:hsa04115	p53 signaling pathway - Homo sapiens (human)		1	1	0
KEGG	path:hsa04950	Maturity onset diabetes of the young - Homo sapiens (human)		1	1	0
KEGG	path:hsa00270	Cysteine and methionine metabolism - Homo sapiens (human)		1	1	0
KEGG	path:hsa00500	Starch and sucrose metabolism - Homo sapiens (human)		1	1	0
KEGG	path:hsa04940	Type I diabetes mellitus - Homo sapiens (human)		1	1	0
KEGG	path:hsa00640	Propanoate metabolism - Homo sapiens (human)		1	1	0
KEGG	path:hsa00410	beta-Alanine metabolism - Homo sapiens (human)		1	1	0
KEGG	path:hsa05414	Dilated cardiomyopathy (DCM) - Homo sapiens (human)		1	1	0
KEGG	path:hsa04066	HIF-1 signaling pathway - Homo sapiens (human)		1	1	0
KEGG	path:hsa05416	Viral myocarditis - Homo sapiens (human)		1	1	0
KEGG	path:hsa04630	JAK-STAT signaling pathway - Homo sapiens (human)		1	1	0
KEGG	path:hsa04614	Renin-angiotensin system - Homo sapiens (human)		1	1	0
KEGG	path:hsa00360	Phenylalanine metabolism - Homo sapiens (human)		1	1	0
KEGG	path:hsa05412	Arrhythmogenic right ventricular cardiomyopathy (ARVC) - Homo sapiens (human)		1	1	0
KEGG	path:hsa04918	Thyroid hormone synthesis - Homo sapiens (human)		1	1	0
KEGG	path:hsa00471	D-Glutamine and D-glutamate metabolism - Homo sapiens (human)		1	1	0
KEGG	path:hsa04213	Longevity regulating pathway - multiple species - Homo sapiens (human)		1	1	0
KEGG	path:hsa00472	D-Arginine and D-ornithine metabolism - Homo sapiens (human)		1	1	0
KEGG	path:hsa04730	Long-term depression - Homo sapiens (human)		1	1	0
KEGG	path:hsa05222	Small cell lung cancer - Homo sapiens (human)		1	1	0
KEGG	path:hsa04215	Apoptosis - multiple species - Homo sapiens (human)		1	1	0
KEGG	path:hsa05322	Systemic lupus erythematosus - Homo sapiens (human)		1	1	0
KEGG	path:hsa05221	Acute myeloid leukemia - Homo sapiens (human)		1	1	0
KEGG	path:hsa05320	Autoimmune thyroid disease - Homo sapiens (human)		1	1	0
KEGG	path:hsa05321	Inflammatory bowel disease (IBD) - Homo sapiens (human)		1	1	0
KEGG	path:hsa00515	Mannose type O-glycan biosynthesis - Homo sapiens (human)		1	1	0
KEGG	path:hsa04974	Protein digestion and absorption - Homo sapiens (human)		1	1	0
KEGG	path:hsa03008	Ribosome biogenesis in eukaryotes - Homo sapiens (human)		1	1	0
KEGG	path:hsa04975	Fat digestion and absorption - Homo sapiens (human)		1	1	0
KEGG	path:hsa00760	Nicotinate and nicotinamide metabolism - Homo sapiens (human)		1	1	0
KEGG	path:hsa04976	Bile secretion - Homo sapiens (human)		1	1	0
KEGG	path:hsa00310	Lysine degradation - Homo sapiens (human)		1	1	0
KEGG	path:hsa04977	Vitamin digestion and absorption - Homo sapiens (human)		1	1	0
KEGG	path:hsa04122	Sulfur relay system - Homo sapiens (human)		1	1	0
KEGG	path:hsa00400	Phenylalanine, tyrosine and tryptophan biosynthesis - Homo sapiens (human)		1	1	0
