# Supplementary material for: Functional enrichment of alternative splicing events with NEASE reveals insights into tissue identity and diseases
Source: Genome Biol. 2021 Dec 2;22:327. doi: 10.1186/s13059-021-02538-1 (PMC8638120; doi:10.1186/s13059-021-02538-1)
Supplement: Supplementary file 5 — Additional file 5: Tables S17-S21. Differential splicing analysis between normal-appearing white matter and acute lesion from multiple sclerosis patients. Table S17. List of spliced domains. Table S18. List of affected edges. Table S19. Gene-level enrichment. Table S20. NEASE enrichment. Table S21. Enrichment of the pathway “Neurotransmitter receptors and postsynaptic signal transmission”. [file 13059_2021_2538_MOESM5_ESM.xlsx]

## Sheet: Table S17spliced domains
Gene name	NCBI gene ID	Gene stable ID	Exon stable ID	Pfam ID	dPSI	Interacting domain	Interaction type	Visualization link
GRIA1	2890	ENSG00000155511	ENSE00003466032	PF00060	0.518941	TRUE	DDI	https://exbio.wzw.tum.de/digger/ID/exon/ENSE00003466032
PDE4DIP	9659	ENSG00000178104	ENSE00003718882	PF07989	0.410351	FALSE
MYH10	4628	ENSG00000133026	ENSE00002227801	PF00063	0.401442	TRUE	DDI	https://exbio.wzw.tum.de/digger/ID/exon/ENSE00002227801
ATP2B1	490	ENSG00000070961	ENSE00000909422	PF12424	0.393826	TRUE	DDI	https://exbio.wzw.tum.de/digger/ID/exon/ENSE00000909422
ATP2B1	490	ENSG00000070961	ENSE00000909422	PF00689	0.393826	TRUE	DDI	https://exbio.wzw.tum.de/digger/ID/exon/ENSE00000909422
BRAF	673	ENSG00000157764	ENSE00003527888	PF07714	0.390281	TRUE	DDI	https://exbio.wzw.tum.de/digger/ID/exon/ENSE00003527888
SLC25A25	114789	ENSG00000148339	ENSE00003580484	PF13499	0.379921	TRUE	DDI	https://exbio.wzw.tum.de/digger/ID/exon/ENSE00003580484
DMD	1756	ENSG00000198947	ENSE00003533177	PF00435	0.367859	TRUE	DDI	https://exbio.wzw.tum.de/digger/ID/exon/ENSE00003533177
LRRFIP2	9209	ENSG00000093167	ENSE00000966409	PF09738	0.363962	FALSE
ALDH3A2	224	ENSG00000072210	ENSE00003768857	PF00171	0.343445	TRUE	DDI	https://exbio.wzw.tum.de/digger/ID/exon/ENSE00003768857
CCNDBP1	23582	ENSG00000166946	ENSE00003523679	PF13324	0.338615	FALSE
LRRFIP1	9208	ENSG00000124831	ENSE00003625487	PF09738	0.32194	FALSE
LRRC6	23639	ENSG00000129295	ENSE00003632220	PF14580	0.315093	TRUE	DDI	https://exbio.wzw.tum.de/digger/ID/exon/ENSE00003632220
MAP2K4	6416	ENSG00000065559	ENSE00003710291	PF00069	0.314945	TRUE	DDI and DMI	https://exbio.wzw.tum.de/digger/ID/exon/ENSE00003710291
GRIN1	2902	ENSG00000176884	ENSE00003548246	PF01094	0.308774	TRUE	DDI	https://exbio.wzw.tum.de/digger/ID/exon/ENSE00003548246
GGT5	2687	ENSG00000099998	ENSE00001742378	PF01019	0.296911	FALSE
SYNE1	23345	ENSG00000131018	ENSE00003580914	PF00307	0.282537	TRUE	DDI	https://exbio.wzw.tum.de/digger/ID/exon/ENSE00003580914
BTN2A1	11120	ENSG00000112763	ENSE00003677215	PF07686	0.276245	TRUE	DDI	https://exbio.wzw.tum.de/digger/ID/exon/ENSE00003677215
SNRPA1	6627	ENSG00000131876	ENSE00003562637	PF14580	0.271745	TRUE	DDI	https://exbio.wzw.tum.de/digger/ID/exon/ENSE00003562637

## Sheet: Table S18 affected edges
Gene name	NCBI gene ID	Identifier	Number of affected interactions	Affected binding
BRAF	673	PF07714	31	RAP1A,KRAS,BRAF,LATS2,ARAF,RPS6KB2,MAP2K6,MAPK3,MRAS,IGF1R,MAP2K7,FKBP5,MAP2K1,RAP1B,MAPK1,STK11,RAF1,HRAS,MAP2K2,IQGAP1,MAP2K3,PRKCE,NRAS,PAK2,KSR1,EGFR,RAB1A,AURKA,AKT1,FGFR2,LIMK1
MAP2K4	6416	PF00069	29	MAP3K10,MAP3K7,MAP4K2,MAPK9,MAP2K6,MAP2K7,MAP3K2,NPHS1,MAP3K11,MAP3K3,BLNK,MAPK14,MAP3K4,UBC,PLEKHA4,MAPK10,MAPK1,JUN,MAPK8,LRRK2,MAP2K4,ITCH,GEMIN5,NBR1,MAP3K8,MAP3K1,EGFR,MAP3K5,AKT1
SNRPA1	6627	PF14580	28	U2AF1,SNRPD3,SNRPF,SYNCRIP,SNRPA,SNRPD1,SF3B4,SFPQ,SNRPG,LSM2,SNRPE,PPIE,SRSF1,U2AF2,SF3B6,SSB,TARDBP,SNRPD2,HTATSF1,HNRNPM,SRSF7,SNRNP70,LARP7,SNRPB2,SNRPN,TAF15,RBM14,SNRPB
MYH10	4628	PF00063	19	EED,CYLD,ACTC1,MYL6,MYO1C,MARK4,USP45,UBASH3B,MCC,MYH9,ACTA2,GRK5,IQGAP1,CDK2,PAK2,IKBKE,CDK9,WDR77,MYO19
GRIA1	2890	PF00060	9	SDCBP,GRIA4,GRIP1,CACNG2,PICK1,GRIK2,GRID2,GRIA2,DLG1
BTN2A1	11120	PF07686	9	TMX4,SLC25A14,PIK3R3,CD1B,HLA,POTEF,PDZD8,BTN2A2,SLC25A30
DMD	1756	PF00435	8	PLEKHA4,NEDD4,PAK5,MAP3K5,UTRN,SNTB1,SNTA1,MARK2
GRIN1	2902	PF01094	6	GRIN3B,GRIN3A,PRKCA,CAMK2G,GRIN2A,GRIN2B
SYNE1	23345	PF00307	4	NTRK1,SYNE1,PPEF1,MUSK
SLC25A25	114789	PF13499	3	STK38L,CD79B,SLC25A23
ATP2B1	490	PF12424	1	CALM1
ATP2B1	490	PF00689	1	ATP1A1
ALDH3A2	224	PF00171	1	ALDH3A1
LRRC6	23639	PF14580	1	PPP1R7

## Sheet: Table S19 gene-level enrichment
Gene_set	Term	Overlap	P-value	Adjusted P-value	Old P-value	Old Adjusted P-value	Odds Ratio	Combined Score	Genes
Reactome_2016	Muscle contraction Homo sapiens R-HSA-397014	9/196	1.27125e-06	0.000505957	0	0	9.48321	128.739	CAMK2D;TPM2;CACNA2D1;TPM1;ATP2B4;DMD;CACNA1C;ATP2B1;SLC8A1
Reactome_2016	Reduction of cytosolic Ca++ levels Homo sapiens R-HSA-418359	2021-12-03	3.34236e-05	0.005953	0	0	62.522	644.367	ATP2B4;ATP2B1;SLC8A1
Reactome_2016	Activation of NMDA receptor upon glutamate binding and postsynaptic events Homo sapiens R-HSA-442755	4/39	5.92695e-05	0.005953	0	0	21.612	210.358	GRIA1;CAMK2D;BRAF;GRIN1
Reactome_2016	Cardiac conduction Homo sapiens R-HSA-5576891	6/135	9.69497e-05	0.005953	0	0	8.92391	82.4687	CAMK2D;CACNA2D1;ATP2B4;CACNA1C;ATP2B1;SLC8A1
Reactome_2016	Membrane Trafficking Homo sapiens R-HSA-199991	10/420	0.000100443	0.005953	0	0	4.79946	44.1834	GRIA1;GOLGA2;C2CD5;TSG101;TFG;KIF3A;AP1B1;DTNBP1;MIA3;BICD1
Reactome_2016	Unblocking of NMDA receptor, glutamate binding and activation Homo sapiens R-HSA-438066	3/17	0.000101278	0.005953	0	0	40.1826	369.585	GRIA1;CAMK2D;GRIN1
Reactome_2016	NRAGE signals death through JNK Homo sapiens R-HSA-193648	4/45	0.000104701	0.005953	0	0	18.4437	169.025	ARHGEF11;MCF2L;ARHGEF3;ARHGEF7
Reactome_2016	Ion homeostasis Homo sapiens R-HSA-5578775	4/51	0.000171255	0.00778981	0	0	16.0843	139.489	CAMK2D;ATP2B4;ATP2B1;SLC8A1
Reactome_2016	Signalling by NGF Homo sapiens R-HSA-166520	10/450	0.000176151	0.00778981	0	0	4.46534	38.5991	ARHGEF11;CAMK2D;MCF2L;AKT3;ARHGEF3;RAPGEF2;BRAF;ARHGEF7;DUSP16;GRIN1
Reactome_2016	SALM protein interactions at the synapse Homo sapiens R-HSA-8849932	3/22	0.00022486	0.00894942	0	0	29.6008	248.648	GRIA1;DLG3;GRIN1
Reactome_2016	Cell death signalling via NRAGE, NRIF and NADE Homo sapiens R-HSA-204998	4/61	0.000342988	0.0119002	0	0	13.2558	105.752	ARHGEF11;MCF2L;ARHGEF3;ARHGEF7
Reactome_2016	Vesicle-mediated transport Homo sapiens R-HSA-5653656	10/492	0.000358801	0.0119002	0	0	4.06744	32.2659	GRIA1;GOLGA2;C2CD5;TSG101;TFG;KIF3A;AP1B1;DTNBP1;MIA3;BICD1
Reactome_2016	Platelet calcium homeostasis Homo sapiens R-HSA-418360	3/27	0.000418707	0.0119033	0	0	23.4281	182.231	ATP2B4;ATP2B1;SLC8A1
Reactome_2016	CREB phosphorylation through the activation of Ras Homo sapiens R-HSA-442742	3/27	0.000418707	0.0119033	0	0	23.4281	182.231	CAMK2D;BRAF;GRIN1
Reactome_2016	Axon guidance Homo sapiens R-HSA-422475	10/515	0.000512871	0.0136082	0	0	3.87759	29.3746	ARHGEF11;CAMK2D;DLG3;RAPGEF2;BRAF;CACNA1C;ARHGEF7;MYH10;DUSP16;GRIN1
Reactome_2016	G alpha (12/13) signalling events Homo sapiens R-HSA-416482	4/75	0.000753532	0.0187441	0	0	10.6345	76.4697	ARHGEF11;MCF2L;ARHGEF3;ARHGEF7
Reactome_2016	Striated Muscle Contraction Homo sapiens R-HSA-390522	3/34	0.000833189	0.0195064	0	0	18.1315	128.557	TPM2;TPM1;DMD
Reactome_2016	Post NMDA receptor activation events Homo sapiens R-HSA-438064	3/35	0.000907704	0.0200703	0	0	17.564	123.028	CAMK2D;BRAF;GRIN1
Reactome_2016	Transmission across Chemical Synapses Homo sapiens R-HSA-112315	6/211	0.00105523	0.020884	0	0	5.59394	38.3408	GRIA1;CAMK2D;DLG3;CACNA2D1;BRAF;GRIN1
Reactome_2016	Neurotransmitter Receptor Binding And Downstream Transmission In The Postsynaptic Cell Homo sapiens R-HSA-112314	5/142	0.00108699	0.020884	0	0	6.9322	47.3077	GRIA1;CAMK2D;DLG3;BRAF;GRIN1
Reactome_2016	p75 NTR receptor-mediated signalling Homo sapiens R-HSA-193704	4/83	0.00110192	0.020884	0	0	9.55371	65.0675	ARHGEF11;MCF2L;ARHGEF3;ARHGEF7
Reactome_2016	Fc epsilon receptor (FCERI) signaling Homo sapiens R-HSA-2454202	8/395	0.00144573	0.0261545	0	0	3.99192	26.1037	MAP2K4;CAMK2D;AKT3;RAPGEF2;BRAF;BTRC;DUSP16;GRIN1
Reactome_2016	Phase 0 - rapid depolarisation Homo sapiens R-HSA-5576892	3/44	0.00177262	0.030674	0	0	13.7023	86.8079	CAMK2D;CACNA2D1;CACNA1C
Reactome_2016	Signaling by ERBB4 Homo sapiens R-HSA-1236394	7/330	0.00221352	0.0367076	0	0	4.15759	25.4161	CAMK2D;AKT3;RAPGEF2;BRAF;BTRC;DUSP16;GRIN1
Reactome_2016	NCAM signaling for neurite out-growth Homo sapiens R-HSA-375165	6/266	0.00338229	0.046419	0	0	4.39828	25.0227	CAMK2D;RAPGEF2;BRAF;CACNA1C;DUSP16;GRIN1
Reactome_2016	Ion transport by P-type ATPases Homo sapiens R-HSA-936837	3/55	0.00336242	0.046419	0	0	10.7977	61.494	CAMK2D;ATP2B4;ATP2B1
Reactome_2016	Signaling by EGFR Homo sapiens R-HSA-177929	7/355	0.0033199	0.046419	0	0	3.85398	21.9978	CAMK2D;AKT3;RAPGEF2;BRAF;ARHGEF7;DUSP16;GRIN1
Reactome_2016	CREB phosphorylation through the activation of CaMKII Homo sapiens R-HSA-442729	2/15	0.00295032	0.046419	0	0	28.5809	166.508	CAMK2D;GRIN1
Reactome_2016	MAP3K8 (TPL2)-dependent MAPK1/3 activation Homo sapiens R-HSA-5684264	2/16	0.00335983	0.046419	0	0	26.5381	151.157	MAP2K4;BTRC
Reactome_2016	Signaling by FGFR2 Homo sapiens R-HSA-5654738	7/361	0.00363928	0.0471917	0	0	3.7875	21.2705	CAMK2D;RBFOX2;AKT3;RAPGEF2;BRAF;DUSP16;GRIN1
Reactome_2016	Developmental Biology Homo sapiens R-HSA-1266738	11/786	0.0037373	0.0471917	0	0	2.76861	15.4748	ARHGEF11;CAMK2D;DLG3;AKT3;RAPGEF2;BRAF;CACNA1C;ARHGEF7;MYH10;DUSP16;GRIN1
Reactome_2016	Ras activation uopn Ca2+ infux through NMDA receptor Homo sapiens R-HSA-442982	2/17	0.00379431	0.0471917	0	0	24.7676	138.061	CAMK2D;GRIN1
Reactome_2016	Signaling by FGFR Homo sapiens R-HSA-190236	7/366	0.00392289	0.0473125	0	0	3.73379	20.6887	CAMK2D;RBFOX2;AKT3;RAPGEF2;BRAF;DUSP16;GRIN1
Reactome_2016	Rho GTPase cycle Homo sapiens R-HSA-194840	4/122	0.00447987	0.0524408	0	0	6.38354	34.5232	ARHGEF11;MCF2L;ARHGEF3;ARHGEF7
Reactome_2016	FCERI mediated MAPK activation Homo sapiens R-HSA-2871796	6/289	0.00505627	0.057497	0	0	4.03609	21.3393	MAP2K4;CAMK2D;RAPGEF2;BRAF;DUSP16;GRIN1
Reactome_2016	RAF/MAP kinase cascade Homo sapiens R-HSA-5673001	5/235	0.00933344	0.0613764	0	0	4.10974	19.2096	CAMK2D;RAPGEF2;BRAF;DUSP16;GRIN1
Reactome_2016	Sema4D in semaphorin signaling Homo sapiens R-HSA-400685	2/27	0.00945168	0.0613764	0	0	14.8531	69.2386	ARHGEF11;MYH10
Reactome_2016	Phase 1 - inactivation of fast Na+ channels Homo sapiens R-HSA-5576894	2/27	0.00945168	0.0613764	0	0	14.8531	69.2386	CACNA2D1;CACNA1C
Reactome_2016	FRS-mediated FGFR2 signaling Homo sapiens R-HSA-5654700	5/236	0.00949506	0.0613764	0	0	4.09174	19.0552	CAMK2D;RAPGEF2;BRAF;DUSP16;GRIN1
Reactome_2016	FRS-mediated FGFR4 signaling Homo sapiens R-HSA-5654712	5/236	0.00949506	0.0613764	0	0	4.09174	19.0552	CAMK2D;RAPGEF2;BRAF;DUSP16;GRIN1

## Sheet: Table S20 NEASE enrichment
Source	Pathway ID	Pathway name	Spliced genes (number of interactions affecting the pathway)	p_value	adj p_value	Nease score
Reactome	R-HSA-112314	Neurotransmitter receptors and postsynaptic signal transmission	GRIA1 (7), ATP2B1 (2), BRAF (4), MAP2K4 (1), GRIN1 (4)	4.38876e-09	3.76552e-06	16.7153
Reactome	R-HSA-5210891	Uptake and function of anthrax toxins	ATP2B1 (1), BRAF (5), MAP2K4 (3)	2.98415e-09	3.76552e-06	14.766
Reactome	R-HSA-112315	Transmission across Chemical Synapses	GRIA1 (7), ATP2B1 (2), BRAF (4), MAP2K4 (1), GRIN1 (4)	5.65787e-08	1.02634e-05	14.4947
Reactome	R-HSA-5339562	Uptake and actions of bacterial toxins	ATP2B1 (1), BRAF (5), MAP2K4 (3)	3.46649e-08	8.98315e-06	12.9213
Reactome	R-HSA-112316	Neuronal System	GRIA1 (7), ATP2B1 (2), BRAF (4), MAP2K4 (1), GRIN1 (4)	8.7126e-07	0.000121574	12.1197
Reactome	R-HSA-5683057	MAPK family signaling cascades	MYH10 (2), ATP2B1 (1), BRAF (17), MAP2K4 (5), GRIN1 (3)	1.52361e-06	0.000184256	10.0756
Reactome	R-HSA-442755	Activation of NMDA receptor and postsynaptic events	GRIA1 (2), ATP2B1 (1), BRAF (4), MAP2K4 (1), GRIN1 (3)	2.12472e-06	0.00024089	9.8254
Reactome	R-HSA-2871796	FCERI mediated MAPK activation	MYH10 (1), BRAF (7), MAP2K4 (8)	2.52318e-07	3.81421e-05	9.33105
Reactome	R-HSA-5673001	RAF/MAP kinase cascade	MYH10 (1), ATP2B1 (1), BRAF (16), MAP2K4 (4), GRIN1 (3)	1.00265e-06	0.000129915	8.48365
Reactome	R-HSA-6802946	Signaling by moderate kinase activity BRAF mutants	MYH10 (1), BRAF (14), MAP2K4 (2)	8.30325e-09	3.76552e-06	8.08075
Reactome	R-HSA-6802955	Paradoxical activation of RAF signaling by kinase inactive BRAF	MYH10 (1), BRAF (14), MAP2K4 (2)	8.30325e-09	3.76552e-06	8.08075
Reactome	R-HSA-5684996	MAPK1/MAPK3 signaling	MYH10 (1), ATP2B1 (1), BRAF (16), MAP2K4 (4), GRIN1 (3)	2.31572e-06	0.000247101	7.96954
Reactome	R-HSA-2454202	Fc epsilon receptor (FCERI) signaling	MYH10 (1), ATP2B1 (1), BRAF (7), MAP2K4 (9)	2.72886e-06	0.000275008	7.86871
Reactome	R-HSA-442742	CREB phosphorylation through the activation of Ras	ATP2B1 (1), BRAF (4), MAP2K4 (1), GRIN1 (3)	2.95109e-05	0.00133832	7.84622
Reactome	R-HSA-6802957	Oncogenic MAPK signaling	MYH10 (1), BRAF (14), MAP2K4 (2)	2.22516e-08	8.07289e-06	7.65264
Reactome	R-HSA-399719	Trafficking of AMPA receptors	GRIA1 (6), GRIN1 (2)	4.34587e-06	0.0003754	7.58291
Reactome	R-HSA-399721	Glutamate binding, activation of AMPA receptors and synaptic plasticity	GRIA1 (6), GRIN1 (2)	4.34587e-06	0.0003754	7.58291
Reactome	R-HSA-6802948	Signaling by high-kinase activity BRAF mutants	MYH10 (1), BRAF (14), MAP2K4 (1)	2.9299e-08	8.85808e-06	7.53315
Reactome	R-HSA-448424	Interleukin-17 signaling	BRAF (6), MAP2K4 (12)	5.039e-06	0.00038446	7.49202
Reactome	R-HSA-450294	MAP kinase activation	BRAF (6), MAP2K4 (12)	5.039e-06	0.00038446	7.49202
Reactome	R-HSA-168142	Toll Like Receptor 10 (TLR10) Cascade	BRAF (6), MAP2K4 (13)	5.63227e-06	0.00038446	7.42365
Reactome	R-HSA-168176	Toll Like Receptor 5 (TLR5) Cascade	BRAF (6), MAP2K4 (13)	5.63227e-06	0.00038446	7.42365
Reactome	R-HSA-975871	MyD88 cascade initiated on plasma membrane	BRAF (6), MAP2K4 (13)	5.63227e-06	0.00038446	7.42365
Reactome	R-HSA-975138	TRAF6 mediated induction of NFkB and MAP kinases upon TLR7/8 or 9 activation	BRAF (6), MAP2K4 (13)	5.72239e-06	0.00038446	7.41391
Reactome	R-HSA-975155	MyD88 dependent cascade initiated on endosome	BRAF (6), MAP2K4 (13)	6.17336e-06	0.000386154	7.36732
Reactome	R-HSA-168181	Toll Like Receptor 7/8 (TLR7/8) Cascade	BRAF (6), MAP2K4 (13)	6.17336e-06	0.000386154	7.36732
Reactome	R-HSA-5674135	MAP2K and MAPK activation	MYH10 (1), BRAF (14), MAP2K4 (1)	4.35195e-08	9.04184e-06	7.36132
Reactome	R-HSA-6802949	Signaling by RAS mutants	MYH10 (1), BRAF (14), MAP2K4 (1)	4.48603e-08	9.04184e-06	7.34814
Reactome	R-HSA-168138	Toll Like Receptor 9 (TLR9) Cascade	BRAF (6), MAP2K4 (13)	7.10639e-06	0.0004297	7.28087
Reactome	R-HSA-168188	Toll Like Receptor TLR6:TLR2 Cascade	BRAF (6), MAP2K4 (13)	8.49619e-06	0.000440346	7.17116
Reactome	R-HSA-181438	Toll Like Receptor 2 (TLR2) Cascade	BRAF (6), MAP2K4 (13)	8.49619e-06	0.000440346	7.17116
Reactome	R-HSA-166058	MyD88:Mal cascade initiated on plasma membrane	BRAF (6), MAP2K4 (13)	8.49619e-06	0.000440346	7.17116
Reactome	R-HSA-168179	Toll Like Receptor TLR1:TLR2 Cascade	BRAF (6), MAP2K4 (13)	8.49619e-06	0.000440346	7.17116
Reactome	R-HSA-6802952	Signaling by BRAF and RAF fusions	MYH10 (1), BRAF (14), MAP2K4 (1)	1.09389e-07	1.80392e-05	6.96103
Reactome	R-HSA-450341	Activation of the AP-1 family of transcription factors	BRAF (2), MAP2K4 (6)	1.54273e-05	0.00073645	6.80479
Reactome	R-HSA-1643685	Disease	MYH10 (3), ATP2B1 (1), BRAF (22), MAP2K4 (9), BTN2A1 (1), SNRPA1 (1), LRRFIP1 (1)	2.05183e-05	0.000954362	6.62963
Reactome	R-HSA-438066	Unblocking of NMDA receptor, glutamate binding and activation	GRIA1 (2), GRIN1 (3)	5.73803e-05	0.00247828	5.99802
Reactome	R-HSA-438064	Post NMDA receptor activation events	ATP2B1 (1), BRAF (4), MAP2K4 (1), GRIN1 (3)	6.65035e-05	0.00280552	5.90739
Reactome	R-HSA-166016	Toll Like Receptor 4 (TLR4) Cascade	MYH10 (1), BRAF (6), MAP2K4 (13)	7.00684e-05	0.00288873	5.87532
Reactome	R-HSA-168164	Toll Like Receptor 3 (TLR3) Cascade	MYH10 (1), BRAF (6), MAP2K4 (12)	7.46517e-05	0.00300929	5.8364
Reactome	R-HSA-416993	Trafficking of GluR2-containing AMPA receptors	GRIA1 (4), GRIN1 (1)	8.73173e-05	0.00329987	5.74015
Reactome	R-HSA-166166	MyD88-independent TLR4 cascade	MYH10 (1), BRAF (6), MAP2K4 (12)	9.67226e-05	0.0035091	5.67732
Reactome	R-HSA-937061	TRIF(TICAM1)-mediated TLR4 signaling	MYH10 (1), BRAF (6), MAP2K4 (12)	9.67226e-05	0.0035091	5.67732
Reactome	R-HSA-168898	Toll-Like Receptors Cascades	MYH10 (1), BRAF (6), MAP2K4 (13)	0.000101747	0.003619	5.64622
Reactome	R-HSA-5674499	Negative feedback regulation of MAPK pathway	BRAF (6), MAP2K4 (1)	3.71052e-06	0.000354257	5.43056
Reactome	R-HSA-72165	mRNA Splicing - Minor Pathway	SNRPA1 (12)	7.58447e-06	0.000440346	5.12007
Reactome	R-HSA-194441	Metabolism of non-coding RNA	MYH10 (1), MAP2K4 (1), SNRPA1 (7)	1.01311e-05	0.000496697	4.99434
Reactome	R-HSA-191859	snRNP Assembly	MYH10 (1), MAP2K4 (1), SNRPA1 (7)	1.01311e-05	0.000496697	4.99434
Reactome	R-HSA-5627123	RHO GTPases activate PAKs	MYH10 (3), ATP2B1 (1), BRAF (2)	0.00135297	0.0371862	4.96875
Reactome	R-HSA-168249	Innate Immune System	GRIA1 (1), MYH10 (4), ATP2B1 (1), BRAF (16), MAP2K4 (14), SNRPA1 (1), LRRFIP1 (1)	0.000398835	0.0133979	4.8072
Reactome	R-HSA-397014	Muscle contraction	GRIA1 (1), MYH10 (3), ATP2B1 (2), BRAF (1), GRIN1 (1)	0.000439254	0.0144874	4.74792
Reactome	R-HSA-445355	Smooth Muscle Contraction	MYH10 (3), ATP2B1 (1), BRAF (1)	0.000766406	0.0243905	4.40604
Reactome	R-HSA-8849932	Synaptic adhesion-like molecules	GRIA1 (2), GRIN1 (2)	0.000815538	0.0255067	4.36788
Reactome	R-HSA-450321	JNK (c-Jun kinases) phosphorylation and activation mediated by activated human TAK1	BRAF (1), MAP2K4 (6)	4.29492e-05	0.00190024	4.36705
Reactome	R-HSA-442982	Ras activation upon Ca2+ influx through NMDA receptor	ATP2B1 (1), BRAF (1), GRIN1 (3)	0.00125248	0.0349538	4.10437
Reactome	R-HSA-5675221	Negative regulation of MAPK pathway	BRAF (11), MAP2K4 (2)	7.93604e-05	0.00307811	4.1004
Reactome	R-HSA-5673000	RAF activation	BRAF (9), MAP2K4 (1)	7.97525e-05	0.00307811	4.09826
Reactome	R-HSA-111367	SLBP independent Processing of Histone Pre-mRNAs	SNRPA1 (5)	0.000148581	0.00518319	3.82804
Reactome	R-HSA-77588	SLBP Dependent Processing of Replication-Dependent Histone Pre-mRNAs	SNRPA1 (5)	0.000152238	0.00521056	3.81748
Reactome	R-HSA-445144	Signal transduction by L1	BRAF (5), MAP2K4 (2)	0.00205933	0.0533661	3.79896
Reactome	R-HSA-442729	CREB phosphorylation through the activation of CaMKII	ATP2B1 (1), GRIN1 (3)	0.00208917	0.0533767	3.79013
Reactome	R-HSA-450302	activated TAK1 mediates p38 MAPK activation	BRAF (2), MAP2K4 (3)	0.00316718	0.0797954	3.53458
Reactome	R-HSA-5576892	Phase 0 - rapid depolarisation	GRIA1 (1), ATP2B1 (1), GRIN1 (1)	0.0103837	0.20699	3.43578
Reactome	R-HSA-211728	Regulation of PAK-2p34 activity by PS-GAP/RHG10	MYH10 (1), BRAF (1)	0.00379774	0.0943713	3.42307
Reactome	R-HSA-169911	Regulation of Apoptosis	MYH10 (1), BRAF (1)	0.00401267	0.0983647	3.38926
Reactome	R-HSA-5663202	Diseases of signal transduction	MYH10 (1), BRAF (18), MAP2K4 (5), BTN2A1 (1), LRRFIP1 (1)	0.000462008	0.0149657	3.33535
Reactome	R-HSA-451308	Activation of Ca-permeable Kainate Receptor	GRIA1 (2), ATP2B1 (1)	0.00468341	0.110334	3.29432
Reactome	R-HSA-451306	Ionotropic activity of kainate receptors	GRIA1 (2), ATP2B1 (1)	0.00468341	0.110334	3.29432
Reactome	R-HSA-2514859	Inactivation, recovery and regulation of the phototransduction cascade	ATP2B1 (1), GRIN1 (1), SYNE1 (1)	0.0137359	0.262283	3.22533
Reactome	R-HSA-2514856	The phototransduction cascade	ATP2B1 (1), GRIN1 (1), SYNE1 (1)	0.0139274	0.26317	3.21491
Reactome	R-HSA-211736	Stimulation of the cell death response by PAK-2p34	MYH10 (1), BRAF (1)	0.00554325	0.128916	3.1908
Reactome	R-HSA-881907	Gastrin-CREB signalling pathway via PKC and MAPK	BRAF (6), MAP2K4 (2), GRIN1 (1)	0.000922916	0.0282811	3.03484
Reactome	R-HSA-75067	Processing of Capped Intronless Pre-mRNA	SNRPA1 (5)	0.000935428	0.0282811	3.02899
Reactome	R-HSA-449147	Signaling by Interleukins	BRAF (6), MAP2K4 (14), BTN2A1 (1)	0.00737352	0.15736	3.01556
Reactome	R-HSA-416476	G alpha (q) signalling events	MYH10 (1), BRAF (7), MAP2K4 (2), GRIN1 (1), BTN2A1 (1)	0.00100454	0.0298727	2.99803
Reactome	R-HSA-109688	Cleavage of Growing Transcript in the Termination Region	SNRPA1 (9)	0.00104667	0.0301375	2.98019
Reactome	R-HSA-73856	RNA Polymerase II Transcription Termination	SNRPA1 (9)	0.00104667	0.0301375	2.98019
Reactome	R-HSA-450282	MAPK targets/ Nuclear events mediated by MAP kinases	BRAF (2), MAP2K4 (6)	0.00110856	0.0314208	2.95524
Reactome	R-HSA-373760	L1CAM interactions	GRIA1 (2), BRAF (5), MAP2K4 (2)	0.00864941	0.182442	2.91754
Reactome	R-HSA-399710	Activation of AMPA receptors	GRIA1 (2)	0.00159019	0.0430538	2.79855
Reactome	R-HSA-168256	Immune System	GRIA1 (1), MYH10 (4), ATP2B1 (1), BRAF (17), SLC25A25 (1), DMD (1), MAP2K4 (17), GRIN1 (1), BTN2A1 (4), SNRPA1 (1), LRRFIP1 (1)	0.0105483	0.207984	2.79564
Reactome	R-HSA-936837	Ion transport by P-type ATPases	ATP2B1 (2), GRIN1 (1)	0.010794	0.210541	2.7815
Reactome	R-HSA-72163	mRNA Splicing - Major Pathway	SNRPA1 (20)	0.00171753	0.0458177	2.7651
Reactome	R-HSA-72172	mRNA Splicing	SNRPA1 (20)	0.00193539	0.0508811	2.71323
Reactome	R-HSA-2187338	Visual phototransduction	ATP2B1 (1), GRIN1 (1), SYNE1 (1)	0.0328192	0.484016	2.57014
Reactome	R-HSA-2682334	EPH-Ephrin signaling	GRIA1 (1), MYH10 (3), BRAF (3), GRIN1 (1)	0.0156455	0.289602	2.55352
Reactome	R-HSA-111996	Ca-dependent events	ATP2B1 (1), BRAF (1), MAP2K4 (1), GRIN1 (1)	0.0163232	0.293172	2.52747
Reactome	R-HSA-6794362	Protein-protein interactions at synapses	GRIA1 (2), GRIN1 (2)	0.0197702	0.341554	2.4098
Reactome	R-HSA-72203	Processing of Capped Intron-Containing Pre-mRNA	SNRPA1 (20)	0.00428477	0.103634	2.36807
Reactome	R-HSA-9006927	Signaling by Non-Receptor Tyrosine Kinases	MYH10 (1), BRAF (5), MAP2K4 (4), SNRPA1 (1)	0.0215845	0.364206	2.35588
Reactome	R-HSA-111995	phospho-PLA2 pathway	BRAF (1), MAP2K4 (1)	0.0216837	0.364206	2.35306
Reactome	R-HSA-422475	Axon guidance	GRIA1 (2), MYH10 (3), BRAF (10), DMD (1), MAP2K4 (4), GRIN1 (2)	0.00601735	0.138171	2.22059
Reactome	R-HSA-168638	NOD1/2 Signaling Pathway	MYH10 (1), BRAF (1), MAP2K4 (4)	0.00615508	0.139462	2.21077
Reactome	R-HSA-112409	RAF-independent MAPK1/3 activation	BRAF (4), MAP2K4 (1)	0.00629197	0.139462	2.20121
Reactome	R-HSA-167826	The fatty acid cycling model	BTN2A1 (1)	0.006458	0.139462	2.1899
Reactome	R-HSA-167827	The proton buffering model	BTN2A1 (1)	0.006458	0.139462	2.1899
Reactome	R-HSA-166187	Mitochondrial Uncoupling Proteins	BTN2A1 (1)	0.006458	0.139462	2.1899
Reactome	R-HSA-5578775	Ion homeostasis	ATP2B1 (2), GRIN1 (1)	0.0296668	0.451392	2.16053
Reactome	R-HSA-170984	ARMS-mediated activation	BRAF (2), SYNE1 (1)	0.0301068	0.451392	2.15149
Reactome	R-HSA-6811558	PI5P, PP2A and IER3 Regulate PI3K/AKT Signaling	BRAF (5), MAP2K4 (3), BTN2A1 (1)	0.0350968	0.506406	2.0573
Reactome	R-HSA-2179392	EGFR Transactivation by Gastrin	BRAF (4), MAP2K4 (1), GRIN1 (1)	0.0089702	0.187034	2.0472
Reactome	R-HSA-112043	PLC beta mediated events	ATP2B1 (1), BRAF (1), MAP2K4 (1), GRIN1 (1)	0.0367601	0.513992	2.02886
Reactome	R-HSA-170968	Frs2-mediated activation	BRAF (2), SYNE1 (1)	0.0367906	0.513992	2.02835
Reactome	R-HSA-112040	G-protein mediated events	ATP2B1 (1), BRAF (1), MAP2K4 (1), GRIN1 (1)	0.0368781	0.513992	2.0269
Reactome	R-HSA-8953854	Metabolism of RNA	MYH10 (1), BRAF (1), MAP2K4 (3), GRIN1 (1), SNRPA1 (20)	0.00977892	0.201579	2.00971
Reactome	R-HSA-9006934	Signaling by Receptor Tyrosine Kinases	MYH10 (1), ATP2B1 (1), BRAF (14), DMD (1), MAP2K4 (6), GRIN1 (1), SYNE1 (1), BTN2A1 (1), SNRPA1 (1)	0.0100426	0.203778	1.99815
Reactome	R-HSA-1266738	Developmental Biology	GRIA1 (3), MYH10 (3), BRAF (11), DMD (1), MAP2K4 (6), GRIN1 (2)	0.0101102	0.203778	1.99524
Reactome	R-HSA-1250196	SHC1 events in ERBB2 signaling	BRAF (5), MAP2K4 (1), GRIN1 (1)	0.011226	0.216638	1.94978
Reactome	R-HSA-451326	Activation of kainate receptors upon glutamate binding	GRIA1 (2), ATP2B1 (1)	0.0439905	0.564899	1.91858
Reactome	R-HSA-1280215	Cytokine Signaling in Immune system	BRAF (6), DMD (1), MAP2K4 (14), GRIN1 (1), BTN2A1 (2)	0.015479	0.289472	1.81026
Reactome	R-HSA-388396	GPCR downstream signalling	MYH10 (1), ATP2B1 (1), BRAF (8), MAP2K4 (3), GRIN1 (1), SYNE1 (1), BTN2A1 (1)	0.0160568	0.292853	1.79434
Reactome	R-HSA-5621575	CD209 (DC-SIGN) signaling	MYH10 (1), BRAF (5)	0.016144	0.292853	1.79199
Reactome	R-HSA-879415	Advanced glycosylation endproduct receptor signaling	BRAF (2), MAP2K4 (1)	0.0176349	0.313624	1.75363
Reactome	R-HSA-372790	Signaling by GPCR	MYH10 (1), ATP2B1 (1), BRAF (8), MAP2K4 (3), GRIN1 (1), SYNE1 (1), BTN2A1 (1)	0.0178216	0.313867	1.74905
Reactome	R-HSA-162658	Golgi Cisternae Pericentriolar Stack Reorganization	BRAF (3), MAP2K4 (1)	0.0183419	0.319926	1.73655
Reactome	R-HSA-112411	MAPK1 (ERK2) activation	BRAF (2), MAP2K4 (1)	0.0212262	0.363249	1.67313
Reactome	R-HSA-451307	Activation of Na-permeable kainate receptors	GRIA1 (1)	0.0230555	0.383695	1.63723
Reactome	R-HSA-392517	Rap1 signalling	BRAF (3)	0.0233531	0.385113	1.63166
Reactome	R-HSA-8857538	PTK6 promotes HIF1A stabilization	BRAF (1), MAP2K4 (2)	0.0239998	0.392214	1.61979
Reactome	R-HSA-179812	GRB2 events in EGFR signaling	BRAF (4), MAP2K4 (1)	0.0260776	0.422364	1.58373
Reactome	R-HSA-198693	AKT phosphorylates targets in the nucleus	BRAF (2), MAP2K4 (1)	0.0264081	0.423932	1.57826
Reactome	R-HSA-76002	Platelet activation, signaling and aggregation	ATP2B1 (1), BRAF (7), MAP2K4 (3), GRIN1 (1), BTN2A1 (1)	0.0276328	0.439701	1.55858
Reactome	R-HSA-5663205	Infectious disease	MYH10 (2), ATP2B1 (1), BRAF (6), MAP2K4 (4), SNRPA1 (1)	0.0286848	0.451172	1.54235
Reactome	R-HSA-74751	Insulin receptor signalling cascade	BRAF (6), MAP2K4 (1)	0.0288511	0.451172	1.53984
Reactome	R-HSA-389357	CD28 dependent PI3K/Akt signaling	BRAF (1), MAP2K4 (2), BTN2A1 (1)	0.0293531	0.451392	1.53235
Reactome	R-HSA-5218920	VEGFR2 mediated vascular permeability	MYH10 (1), ATP2B1 (1), BRAF (2), MAP2K4 (1)	0.0299638	0.451392	1.5234
Reactome	R-HSA-187687	Signalling to ERKs	BRAF (5), MAP2K4 (1), SYNE1 (1)	0.0301094	0.451392	1.5213
Reactome	R-HSA-9020702	Interleukin-1 signaling	BRAF (2), MAP2K4 (6)	0.0315275	0.468777	1.50131
Reactome	R-HSA-450604	KSRP (KHSRP) binds and destabilizes mRNA	BRAF (1), MAP2K4 (2)	0.0339073	0.496031	1.46971
Reactome	R-HSA-180336	SHC1 events in EGFR signaling	BRAF (4), MAP2K4 (1)	0.0351964	0.506406	1.4535
Reactome	R-HSA-187037	Signaling by NTRK1 (TRKA)	BRAF (7), MAP2K4 (2), SYNE1 (1)	0.035454	0.506406	1.45034
Reactome	R-HSA-203615	eNOS activation	ATP2B1 (1), BRAF (1), MAP2K4 (1)	0.0371185	0.513992	1.43041
Reactome	R-HSA-74752	Signaling by Insulin receptor	BRAF (6), MAP2K4 (1)	0.0382265	0.514343	1.41764
Reactome	R-HSA-416572	Sema4D induced cell migration and growth-cone collapse	MYH10 (2), BRAF (1)	0.038278	0.514343	1.41705
Reactome	R-HSA-428540	Activation of RAC1	MYH10 (1), BRAF (1), DMD (1)	0.038278	0.514343	1.41705
Reactome	R-HSA-1474151	Tetrahydrobiopterin (BH4) synthesis, recycling, salvage and regulation	ATP2B1 (1), BRAF (1), MAP2K4 (1)	0.0386127	0.515025	1.41327
Reactome	R-HSA-5627117	RHO GTPases Activate ROCKs	MYH10 (2), BRAF (1)	0.0392865	0.520188	1.40576
Reactome	R-HSA-8978934	Metabolism of cofactors	ATP2B1 (1), BRAF (1), MAP2K4 (1)	0.0423925	0.557247	1.37271
Reactome	R-HSA-199418	Negative regulation of the PI3K/AKT network	BRAF (5), MAP2K4 (3), BTN2A1 (1)	0.0438081	0.564899	1.35845
Reactome	R-HSA-1963640	GRB2 events in ERBB2 signaling	BRAF (4), MAP2K4 (1)	0.0442584	0.564899	1.354
Reactome	R-HSA-5218921	VEGFR2 mediated cell proliferation	ATP2B1 (1), BRAF (3), GRIN1 (1)	0.0466145	0.585888	1.33148
Reactome	R-HSA-163685	Integration of energy metabolism	MYH10 (1), BRAF (3), GRIN1 (1)	0.0468323	0.585888	1.32945
Reactome	R-HSA-187706	Signalling to p38 via RIT and RIN	BRAF (1), SYNE1 (1)	0.0495754	0.615957	1.30473
Reactome	R-HSA-389356	CD28 co-stimulation	MYH10 (1), BRAF (2), MAP2K4 (2), BTN2A1 (1)	0.0380304	0.514343	0
Reactome	R-HSA-5638302	Signaling by Overexpressed Wild-Type EGFR in Cancer	BRAF (1), MAP2K4 (1)	0.0445317	0.564899	0
Reactome	R-HSA-5638303	Inhibition of Signaling by Overexpressed EGFR	BRAF (1), MAP2K4 (1)	0.0445317	0.564899	0
Reactome	R-HSA-112308	Presynaptic depolarization and calcium channel opening	GRIA1 (1)	0.0505184	0.623403	0
Reactome	R-HSA-5654738	Signaling by FGFR2	BRAF (7), MAP2K4 (2), SNRPA1 (1)	0.0520416	0.629773	0
Reactome	R-HSA-422356	Regulation of insulin secretion	MYH10 (1), BRAF (2), GRIN1 (1)	0.0523413	0.629773	0
Reactome	R-HSA-202131	Metabolism of nitric oxide	ATP2B1 (1), BRAF (1), MAP2K4 (1)	0.0524232	0.629773	0
Reactome	R-HSA-203765	eNOS activation and regulation	ATP2B1 (1), BRAF (1), MAP2K4 (1)	0.0524232	0.629773	0
Reactome	R-HSA-5626467	RHO GTPases activate IQGAPs	MYH10 (1), ATP2B1 (1), BRAF (1)	0.053405	0.637347	0
Reactome	R-HSA-8941332	RUNX2 regulates genes involved in cell migration	BRAF (1), MAP2K4 (1)	0.0544815	0.641272	0
Reactome	R-HSA-198753	ERK/MAPK targets	BRAF (2), MAP2K4 (2)	0.0545252	0.641272	0
Reactome	R-HSA-202670	ERKs are inactivated	BRAF (2), MAP2K4 (1)	0.0547945	0.641272	0
Reactome	R-HSA-1227986	Signaling by ERBB2	BRAF (6), MAP2K4 (3), GRIN1 (1)	0.0556984	0.644282	0
Reactome	R-HSA-8853333	Signaling by FGFR2 fusions	BRAF (1)	0.0566521	0.644282	0
Reactome	R-HSA-2023837	Signaling by FGFR2 amplification mutants	BRAF (1)	0.0566521	0.644282	0
Reactome	R-HSA-210745	Regulation of gene expression in beta cells	BRAF (1), MAP2K4 (1)	0.0568275	0.644282	0
Reactome	R-HSA-211163	AKT-mediated inactivation of FOXO1A	BRAF (1), MAP2K4 (1)	0.0568275	0.644282	0
Reactome	R-HSA-4420097	VEGFA-VEGFR2 Pathway	MYH10 (1), ATP2B1 (1), BRAF (5), MAP2K4 (2), GRIN1 (1)	0.0581574	0.653131	0
Reactome	R-HSA-375165	NCAM signaling for neurite out-growth	BRAF (5), MAP2K4 (1)	0.0583282	0.653131	0
Reactome	R-HSA-202433	Generation of second messenger molecules	MYH10 (1), BRAF (1), BTN2A1 (1)	0.0590659	0.657335	0
Reactome	R-HSA-169893	Prolonged ERK activation events	BRAF (2), SYNE1 (1)	0.0619983	0.684247	0
Reactome	R-HSA-194138	Signaling by VEGF	MYH10 (1), ATP2B1 (1), BRAF (5), MAP2K4 (2), GRIN1 (1)	0.0622386	0.684247	0
Reactome	R-HSA-388841	Costimulation by the CD28 family	MYH10 (1), BRAF (2), MAP2K4 (2), BTN2A1 (2)	0.0633863	0.691543	0
Reactome	R-HSA-190236	Signaling by FGFR	BRAF (7), MAP2K4 (2), SNRPA1 (1)	0.0636646	0.691543	0
Reactome	R-HSA-171007	p38MAPK events	BRAF (3), MAP2K4 (1)	0.0647119	0.698734	0
Reactome	R-HSA-381676	Glucagon-like Peptide-1 (GLP1) regulates insulin secretion	MYH10 (1), BRAF (2)	0.0652142	0.699991	0
Reactome	R-HSA-5654727	Negative regulation of FGFR2 signaling	BRAF (4), MAP2K4 (2)	0.0658073	0.702187	0
Reactome	R-HSA-5654741	Signaling by FGFR3	BRAF (6), MAP2K4 (2)	0.0664267	0.702187	0
Reactome	R-HSA-166520	Signaling by NTRKs	BRAF (7), MAP2K4 (2), SYNE1 (1)	0.06658	0.702187	0
Reactome	R-HSA-1489509	DAG and IP3 signaling	ATP2B1 (1), BRAF (1), GRIN1 (1)	0.0674001	0.702665	0
Reactome	R-HSA-1483249	Inositol phosphate metabolism	ATP2B1 (1), BRAF (1), GRIN1 (1)	0.0674001	0.702665	0
Reactome	R-HSA-5654743	Signaling by FGFR4	BRAF (6), MAP2K4 (2)	0.0679926	0.704792	0
Reactome	R-HSA-198725	Nuclear Events (kinase and transcription factor activation)	BRAF (2), MAP2K4 (2)	0.0689802	0.710967	0
Reactome	R-HSA-400685	Sema4D in semaphorin signaling	MYH10 (2), BRAF (1)	0.0693958	0.711209	0
Reactome	R-HSA-8851708	Signaling by FGFR2 IIIa TM	BRAF (1)	0.0712131	0.719737	0
Reactome	R-HSA-2428933	SHC-related events triggered by IGF1R	BRAF (4)	0.0713376	0.719737	0
Reactome	R-HSA-1169092	Activation of RAS in B cells	BRAF (3)	0.0714182	0.719737	0
Reactome	R-HSA-5654699	SHC-mediated cascade:FGFR2	BRAF (4)	0.0739087	0.74072	0
Reactome	R-HSA-5654736	Signaling by FGFR1	BRAF (6), MAP2K4 (2)	0.0749755	0.745545	0
Reactome	R-HSA-8941326	RUNX2 regulates bone development	BRAF (2), MAP2K4 (1), SNRPA1 (1)	0.0759992	0.745545	0
Reactome	R-HSA-8851680	Butyrophilin (BTN) family interactions	BTN2A1 (1)	0.0760169	0.745545	0
Reactome	R-HSA-212718	EGFR interacts with phospholipase C-gamma	BRAF (1), MAP2K4 (1)	0.076034	0.745545	0
Reactome	R-HSA-5654700	FRS-mediated FGFR2 signaling	BRAF (4)	0.0765265	0.746339	0
Reactome	R-HSA-399954	Sema3A PAK dependent Axon repulsion	MYH10 (1), BRAF (2)	0.0778773	0.755451	0
Reactome	R-HSA-190377	FGFR2b ligand binding and activation	BRAF (1)	0.0796036	0.76789	0
Reactome	R-HSA-3928664	Ephrin signaling	GRIA1 (1), MYH10 (1), BRAF (1)	0.0800062	0.76789	0
Reactome	R-HSA-5576893	Phase 2 - plateau phase	GRIA1 (1)	0.0807961	0.77139	0
Reactome	R-HSA-447043	Neurofascin interactions	GRIA1 (1)	0.0855507	0.811753	0
Reactome	R-HSA-167044	Signalling to RAS	BRAF (3), MAP2K4 (1), SYNE1 (1)	0.0859187	0.811753	0
Reactome	R-HSA-373755	Semaphorin interactions	MYH10 (3), BRAF (2)	0.0873093	0.820617	0
Reactome	R-HSA-74749	Signal attenuation	BRAF (2), MAP2K4 (1)	0.0938083	0.877156	0
Reactome	R-HSA-190375	FGFR2c ligand binding and activation	BRAF (1)	0.0949867	0.883619	0
Reactome	R-HSA-2428928	IRS-related events triggered by IGF1R	BRAF (5)	0.0990209	0.916449	0
Reactome	R-HSA-444257	RSK activation	BRAF (1), MAP2K4 (1)	0.101403	0.93104	0
Reactome	R-HSA-6811555	PI5P Regulates TP53 Acetylation	BRAF (1), MAP2K4 (1)	0.103033	0.93104	0
Reactome	R-HSA-190241	FGFR2 ligand binding and activation	BRAF (1)	0.103164	0.93104	0
Reactome	R-HSA-2033519	Activated point mutants of FGFR2	BRAF (1)	0.103164	0.93104	0
Reactome	R-HSA-1839126	FGFR2 mutant receptor activation	BRAF (1)	0.103164	0.93104	0
Reactome	R-HSA-9006925	Intracellular signaling by second messengers	MYH10 (1), ATP2B1 (1), BRAF (7), DMD (1), MAP2K4 (5), GRIN1 (1), BTN2A1 (1)	0.10417	0.931337	0
Reactome	R-HSA-983712	Ion channel transport	ATP2B1 (2), BRAF (1), MAP2K4 (1), GRIN1 (1)	0.104223	0.931337	0
Reactome	R-HSA-5655253	Signaling by FGFR2 in disease	BRAF (4)	0.105797	0.940767	0
Reactome	R-HSA-164944	Nef and signal transduction	MYH10 (1), BRAF (1)	0.107552	0.9517	0
Reactome	R-HSA-5637812	Signaling by EGFRvIII in Cancer	BRAF (4), MAP2K4 (1)	0.111309	0.975432	0
Reactome	R-HSA-5637810	Constitutive Signaling by EGFRvIII	BRAF (4), MAP2K4 (1)	0.111309	0.975432	0
Reactome	R-HSA-1226099	Signaling by FGFR in disease	BRAF (4), LRRFIP1 (1)	0.112012	0.976878	0
Reactome	R-HSA-5682910	LGI-ADAM interactions	GRIA1 (1)	0.113569	0.985717	0
Reactome	R-HSA-196854	Metabolism of vitamins and cofactors	ATP2B1 (1), BRAF (1), MAP2K4 (1)	0.115353	0.992288	0
Reactome	R-HSA-5368286	Mitochondrial translation initiation	MRPL48 (2)	0.116322	0.992288	0
Reactome	R-HSA-5419276	Mitochondrial translation termination	MRPL48 (2)	0.116744	0.992288	0
Reactome	R-HSA-456926	Thrombin signalling through proteinase activated receptors (PARs)	BRAF (2), MAP2K4 (1)	0.117854	0.992288	0
Reactome	R-HSA-2404192	Signaling by Type 1 Insulin-like Growth Factor 1 Receptor (IGF1R)	BRAF (5)	0.117899	0.992288	0
Reactome	R-HSA-2428924	IGF1R signaling cascade	BRAF (5)	0.117899	0.992288	0
Reactome	R-HSA-9014325	TICAM1,TRAF6-dependent induction of TAK1 complex	MAP2K4 (1)	0.118156	0.992288	0
Reactome	R-HSA-450385	Butyrate Response Factor 1 (BRF1) binds and destabilizes mRNA	BRAF (1), MAP2K4 (1)	0.11886	0.993607	0
Reactome	R-HSA-6798695	Neutrophil degranulation	GRIA1 (1), MYH10 (1), BRAF (6), MAP2K4 (2), SNRPA1 (1)	0.120041	0.99887	0
Reactome	R-HSA-975163	IRAK2 mediated activation of TAK1 complex upon TLR7/8 or 9 stimulation	MAP2K4 (1)	0.124991	1	0
Reactome	R-HSA-937042	IRAK2 mediated activation of TAK1 complex	MAP2K4 (1)	0.124991	1	0
Reactome	R-HSA-1168372	Downstream signaling events of B Cell Receptor (BCR)	ATP2B1 (1), BRAF (3), MAP2K4 (1)	0.125042	1	0
Reactome	R-HSA-111957	Cam-PDE 1 activation	ATP2B1 (1)	0.127257	1	0
Reactome	R-HSA-5389840	Mitochondrial translation elongation	MRPL48 (2)	0.129149	1	0
Reactome	R-HSA-8940973	RUNX2 regulates osteoblast differentiation	BRAF (2), MAP2K4 (1)	0.129498	1	0
Reactome	R-HSA-937072	TRAF6-mediated induction of TAK1 complex within TLR4 complex	MAP2K4 (1)	0.129518	1	0
Reactome	R-HSA-2559583	Cellular Senescence	MYH10 (2), BRAF (5), DMD (1), MAP2K4 (11)	0.129766	1	0
Reactome	R-HSA-1643713	Signaling by EGFR in Cancer	BRAF (4), MAP2K4 (1)	0.130481	1	0
Reactome	R-HSA-5637815	Signaling by Ligand-Responsive EGFR Variants in Cancer	BRAF (4), MAP2K4 (1)	0.130481	1	0
Reactome	R-HSA-1236382	Constitutive Signaling by Ligand-Responsive EGFR Cancer Variants	BRAF (4), MAP2K4 (1)	0.130481	1	0
Reactome	R-HSA-5368287	Mitochondrial translation	MRPL48 (2)	0.132189	1	0
Reactome	R-HSA-373753	Nephrin family interactions	MYH10 (1), BRAF (1), MAP2K4 (1)	0.13269	1	0
Reactome	R-HSA-442745	Activation of CaMK IV	ATP2B1 (1)	0.134022	1	0
Reactome	R-HSA-1251932	PLCG1 events in ERBB2 signaling	BRAF (1), MAP2K4 (1)	0.13612	1	0
Reactome	R-HSA-425561	Sodium/Calcium exchangers	ATP2B1 (1)	0.140735	1	0
Reactome	R-HSA-6794361	Neurexins and neuroligins	GRIN1 (2)	0.145838	1	0
Reactome	R-HSA-354192	Integrin alphaIIb beta3 signaling	BRAF (3), MAP2K4 (1)	0.145941	1	0
Reactome	R-HSA-9006921	Integrin signaling	BRAF (3), MAP2K4 (1)	0.145941	1	0
Reactome	R-HSA-5654732	Negative regulation of FGFR3 signaling	BRAF (3), MAP2K4 (2)	0.148429	1	0
Reactome	R-HSA-139910	Activation of BMF and translocation to mitochondria	MAP2K4 (1)	0.149605	1	0
Reactome	R-HSA-5654733	Negative regulation of FGFR4 signaling	BRAF (3), MAP2K4 (2)	0.151856	1	0
Reactome	R-HSA-983705	Signaling by the B Cell Receptor (BCR)	ATP2B1 (1), BRAF (3), SLC25A25 (1), MAP2K4 (2)	0.15307	1	0
Reactome	R-HSA-111446	Activation of BIM and translocation to mitochondria	MAP2K4 (1)	0.155103	1	0
Reactome	R-HSA-5654696	Downstream signaling of activated FGFR2	BRAF (4)	0.155523	1	0
Reactome	R-HSA-76009	Platelet Aggregation (Plug Formation)	BRAF (3), MAP2K4 (1)	0.155523	1	0
Reactome	R-HSA-8847993	ERBB2 Activates PTK6 Signaling	BRAF (1), MAP2K4 (1)	0.156597	1	0
Reactome	R-HSA-72187	mRNA 3,-end processing	SNRPA1 (4)	0.160647	1	0
Reactome	R-HSA-5654726	Negative regulation of FGFR1 signaling	BRAF (3), MAP2K4 (2)	0.165053	1	0
Reactome	R-HSA-165159	mTOR signalling	BRAF (2), MAP2K4 (1)	0.167589	1	0
Reactome	R-HSA-111933	Calmodulin induced events	ATP2B1 (1), GRIN1 (1)	0.168415	1	0
Reactome	R-HSA-111997	CaM pathway	ATP2B1 (1), GRIN1 (1)	0.168415	1	0
Reactome	R-HSA-112412	SOS-mediated signalling	BRAF (3)	0.16948	1	0
Reactome	R-HSA-418359	Reduction of cytosolic Ca++ levels	ATP2B1 (1)	0.172459	1	0
Reactome	R-HSA-70221	Glycogen breakdown (glycogenolysis)	ATP2B1 (1)	0.172459	1	0
Reactome	R-HSA-110056	MAPK3 (ERK1) activation	BRAF (2)	0.173461	1	0
Reactome	R-HSA-8875555	MET activates RAP1 and RAC1	BRAF (2)	0.177608	1	0
Reactome	R-HSA-8863795	Downregulation of ERBB2 signaling	BRAF (2), MAP2K4 (3)	0.181296	1	0
Reactome	R-HSA-109582	Hemostasis	GRIA1 (1), MYH10 (1), ATP2B1 (1), BRAF (10), MAP2K4 (3), GRIN1 (1), BTN2A1 (1)	0.181916	1	0
Reactome	R-HSA-163680	AMPK inhibits chREBP transcriptional activation activity	BRAF (1)	0.182065	1	0
Reactome	R-HSA-111932	CaMK IV-mediated phosphorylation of CREB	ATP2B1 (1)	0.182065	1	0
Reactome	R-HSA-936440	Negative regulators of DDX58/IFIH1 signaling	MYH10 (1), MAP2K4 (1)	0.183624	1	0
Reactome	R-HSA-1660499	Synthesis of PIPs at the plasma membrane	DMD (1), MAP2K4 (1), BTN2A1 (1)	0.184821	1	0
Reactome	R-HSA-447038	NrCAM interactions	GRIA1 (1)	0.187354	1	0
Reactome	R-HSA-372708	p130Cas linkage to MAPK signaling for integrins	BRAF (2)	0.188273	1	0
Reactome	R-HSA-9026519	Activated NTRK2 signals through RAS	BRAF (3)	0.190015	1	0
Reactome	R-HSA-6785631	ERBB2 Regulates Cell Motility	BRAF (1), MAP2K4 (1)	0.190137	1	0
Reactome	R-HSA-399997	Acetylcholine regulates insulin secretion	GRIN1 (1)	0.191561	1	0
Reactome	R-HSA-8854521	Interaction between PHLDA1 and AURKA	BRAF (1)	0.191561	1	0
Reactome	R-HSA-450531	Regulation of mRNA stability by proteins that bind AU-rich elements	BRAF (1), MAP2K4 (2), GRIN1 (1)	0.193139	1	0
Reactome	R-HSA-442717	CREB phosphorylation through the activation of CaMKK	ATP2B1 (1)	0.193656	1	0
Reactome	R-HSA-425393	Transport of inorganic cations/anions and amino acids/oligopeptides	ATP2B1 (1)	0.193656	1	0
Reactome	R-HSA-2219528	PI3K/AKT Signaling in Cancer	BRAF (4), MAP2K4 (2), BTN2A1 (1)	0.195468	1	0
Reactome	R-HSA-8982491	Glycogen metabolism	ATP2B1 (1)	0.195746	1	0
Reactome	R-HSA-5654704	SHC-mediated cascade:FGFR3	BRAF (3)	0.197875	1	0
Reactome	R-HSA-1250347	SHC1 events in ERBB4 signaling	BRAF (3)	0.198863	1	0
Reactome	R-HSA-111885	Opioid Signalling	ATP2B1 (1), BRAF (1), MAP2K4 (1), GRIN1 (1)	0.199715	1	0
Reactome	R-HSA-8851805	MET activates RAS signaling	BRAF (3)	0.199853	1	0
Reactome	R-HSA-5625900	RHO GTPases activate CIT	MYH10 (2)	0.200432	1	0
Reactome	R-HSA-8866910	TFAP2 (AP-2) family regulates transcription of growth factors and their receptors	BRAF (1), MAP2K4 (1)	0.200901	1	0
Reactome	R-HSA-6804758	Regulation of TP53 Activity through Acetylation	BRAF (2), MAP2K4 (2)	0.202099	1	0
Reactome	R-HSA-159236	Transport of Mature mRNA derived from an Intron-Containing Transcript	SNRPA1 (4)	0.20263	1	0
Reactome	R-HSA-5654706	FRS-mediated FGFR3 signaling	BRAF (3)	0.202828	1	0
Reactome	R-HSA-5674400	Constitutive Signaling by AKT1 E17K in Cancer	BRAF (2), MAP2K4 (1)	0.203159	1	0
Reactome	R-HSA-5654719	SHC-mediated cascade:FGFR4	BRAF (3)	0.20349	1	0
Reactome	R-HSA-1280218	Adaptive Immune System	MYH10 (1), ATP2B1 (1), BRAF (8), SLC25A25 (1), DMD (1), MAP2K4 (6), BTN2A1 (4)	0.204029	1	0
Reactome	R-HSA-5654221	Phospholipase C-mediated cascade; FGFR2	BRAF (1)	0.204052	1	0
Reactome	R-HSA-1253288	Downregulation of ERBB4 signaling	DMD (1), MAP2K4 (2)	0.204485	1	0
Reactome	R-HSA-4086398	Ca2+ pathway	ATP2B1 (1), MAP2K4 (1), GRIN1 (1)	0.204817	1	0
Reactome	R-HSA-9013973	TICAM1-dependent activation of IRF3/IRF7	MYH10 (1)	0.205084	1	0
Reactome	R-HSA-114452	Activation of BH3-only proteins	BRAF (1), MAP2K4 (2)	0.205481	1	0
Reactome	R-HSA-112399	IRS-mediated signalling	BRAF (4)	0.206092	1	0
Reactome	R-HSA-5654712	FRS-mediated FGFR4 signaling	BRAF (3)	0.208476	1	0
Reactome	R-HSA-114516	Disinhibition of SNARE formation	GRIN1 (1)	0.209199	1	0
Reactome	R-HSA-8849471	PTK6 Regulates RHO GTPases, RAS GTPase and MAP kinases	BRAF (3)	0.210812	1	0
Reactome	R-HSA-8853334	Signaling by FGFR3 fusions in cancer	BRAF (3)	0.213154	1	0
Reactome	R-HSA-5655302	Signaling by FGFR1 in disease	BRAF (3), LRRFIP1 (1)	0.219836	1	0
Reactome	R-HSA-5684264	MAP3K8 (TPL2)-dependent MAPK1/3 activation	BRAF (1), MAP2K4 (3)	0.222014	1	0
Reactome	R-HSA-5654688	SHC-mediated cascade:FGFR1	BRAF (3)	0.222915	1	0
Reactome	R-HSA-1483255	PI Metabolism	DMD (1), MAP2K4 (1), BTN2A1 (1)	0.224946	1	0
Reactome	R-HSA-72202	Transport of Mature Transcript to Cytoplasm	SNRPA1 (4)	0.225019	1	0
Reactome	R-HSA-3928663	EPHA-mediated growth cone collapse	MYH10 (2)	0.227852	1	0
Reactome	R-HSA-5654693	FRS-mediated FGFR1 signaling	BRAF (3)	0.227999	1	0
Reactome	R-HSA-418360	Platelet calcium homeostasis	ATP2B1 (1)	0.231459	1	0
Reactome	R-HSA-8876198	RAB GEFs exchange GTP for GDP on RABs	BRAF (2), MAP2K4 (1)	0.232083	1	0
Reactome	R-HSA-2025928	Calcineurin activates NFAT	ATP2B1 (1)	0.232456	1	0
Reactome	R-HSA-164952	The role of Nef in HIV-1 replication and disease pathogenesis	MYH10 (1), BRAF (1)	0.235943	1	0
Reactome	R-HSA-418594	G alpha (i) signalling events	ATP2B1 (1), BRAF (1), MAP2K4 (1), GRIN1 (1), SYNE1 (1)	0.236562	1	0
Reactome	R-HSA-114508	Effects of PIP2 hydrolysis	BRAF (1)	0.238411	1	0
Reactome	R-HSA-8849469	PTK6 Regulates RTKs and Their Effectors AKT1 and DOK1	BRAF (1), MAP2K4 (2)	0.241319	1	0
Reactome	R-HSA-1257604	PIP3 activates AKT signaling	MYH10 (1), BRAF (6), DMD (1), MAP2K4 (5), BTN2A1 (1)	0.244694	1	0
Reactome	R-HSA-202403	TCR signaling	MYH10 (1), BRAF (1), MAP2K4 (1), BTN2A1 (1)	0.246895	1	0
Reactome	R-HSA-354194	GRB2:SOS provides linkage to MAPK signaling for Integrins	BRAF (2)	0.24787	1	0
Reactome	R-HSA-187042	TRKA activation by NGF	SYNE1 (1)	0.248233	1	0
Reactome	R-HSA-425407	SLC-mediated transmembrane transport	ATP2B1 (1)	0.248233	1	0
Reactome	R-HSA-5655291	Signaling by FGFR4 in disease	BRAF (3)	0.24889	1	0
Reactome	R-HSA-5690714	CD22 mediated BCR regulation	SLC25A25 (1)	0.253096	1	0
Reactome	R-HSA-5655332	Signaling by FGFR3 in disease	BRAF (3)	0.254765	1	0
Reactome	R-HSA-8853338	Signaling by FGFR3 point mutants in cancer	BRAF (3)	0.254765	1	0
Reactome	R-HSA-5658442	Regulation of RAS by GAPs	BRAF (3), MAP2K4 (1)	0.255043	1	0
Reactome	R-HSA-5607763	CLEC7A (Dectin-1) induces NFAT activation	ATP2B1 (1)	0.256	1	0
Reactome	R-HSA-8849468	PTK6 Regulates Proteins Involved in RNA Processing	SNRPA1 (1)	0.261773	1	0
Reactome	R-HSA-983695	Antigen activates B Cell Receptor (BCR) leading to generation of second messengers	ATP2B1 (1), SLC25A25 (1), MAP2K4 (1)	0.263789	1	0
Reactome	R-HSA-111447	Activation of BAD and translocation to mitochondria	BRAF (1), MAP2K4 (1)	0.264122	1	0
Reactome	R-HSA-9010642	ROBO receptors bind AKAP5	GRIN1 (1)	0.264642	1	0
Reactome	R-HSA-202430	Translocation of ZAP-70 to Immunological synapse	BTN2A1 (1)	0.265596	1	0
Reactome	R-HSA-187024	NGF-independant TRKA activation	SYNE1 (1)	0.269401	1	0
Reactome	R-HSA-430039	mRNA decay by 5, to 3, exoribonuclease	SNRPA1 (1)	0.273185	1	0
Reactome	R-HSA-187015	Activation of TRKA receptors	SYNE1 (1)	0.274128	1	0
Reactome	R-HSA-6806834	Signaling by MET	BRAF (5), MAP2K4 (1)	0.28101	1	0
Reactome	R-HSA-8943724	Regulation of PTEN gene transcription	MYH10 (1), BRAF (2), MAP2K4 (2)	0.281115	1	0
Reactome	R-HSA-176034	Interactions of Tat with host cellular proteins	MYH10 (1)	0.283493	1	0
Reactome	R-HSA-8948751	Regulation of PTEN stability and activity	BRAF (1), DMD (1), MAP2K4 (2)	0.284972	1	0
Reactome	R-HSA-418597	G alpha (z) signalling events	BRAF (1), GRIN1 (1)	0.288976	1	0
Reactome	R-HSA-9013507	NOTCH3 Activation and Transmission of Signal to the Nucleus	BRAF (1), MAP2K4 (2)	0.289318	1	0
Reactome	R-HSA-1358803	Downregulation of ERBB2:ERBB3 signaling	BRAF (1), MAP2K4 (2)	0.295646	1	0
Reactome	R-HSA-73980	RNA Polymerase III Transcription Termination	SNRPA1 (1)	0.304578	1	0
Reactome	R-HSA-936964	Activation of IRF3/IRF7 mediated by TBK1/IKK epsilon	MYH10 (1)	0.311766	1	0
Reactome	R-HSA-210993	Tie2 Signaling	BRAF (3)	0.311853	1	0
Reactome	R-HSA-389359	CD28 dependent Vav1 pathway	MYH10 (1), BRAF (1)	0.314686	1	0
Reactome	R-HSA-3000178	ECM proteoglycans	SYNE1 (1)	0.315333	1	0
Reactome	R-HSA-437239	Recycling pathway of L1	BRAF (1), MAP2K4 (1)	0.316584	1	0
Reactome	R-HSA-2672351	Stimuli-sensing channels	ATP2B1 (1), BRAF (1), MAP2K4 (1)	0.31891	1	0
Reactome	R-HSA-198745	Signalling to STAT3	SYNE1 (1)	0.319765	1	0
Reactome	R-HSA-198323	AKT phosphorylates targets in the cytosol	BRAF (1), MAP2K4 (1)	0.323215	1	0
Reactome	R-HSA-163615	PKA activation	ATP2B1 (1)	0.324169	1	0
Reactome	R-HSA-1445148	Translocation of GLUT4 to the plasma membrane	MYH10 (1), ATP2B1 (1)	0.326053	1	0
Reactome	R-HSA-177929	Signaling by EGFR	BRAF (4), MAP2K4 (2)	0.326245	1	0
Reactome	R-HSA-2151201	Transcriptional activation of mitochondrial biogenesis	ATP2B1 (1)	0.326797	1	0
Reactome	R-HSA-1433557	Signaling by SCF-KIT	BRAF (3), GRIN1 (1), BTN2A1 (1)	0.327173	1	0
Reactome	R-HSA-376172	DSCAM interactions	MAP2K4 (1)	0.327671	1	0
Reactome	R-HSA-8875878	MET promotes cell motility	BRAF (2)	0.327943	1	0
Reactome	R-HSA-3000170	Syndecan interactions	GRIN1 (1)	0.328544	1	0
Reactome	R-HSA-5654708	Downstream signaling of activated FGFR3	BRAF (3)	0.332323	1	0
Reactome	R-HSA-167021	PLC-gamma1 signalling	SYNE1 (1)	0.332891	1	0
Reactome	R-HSA-392451	G beta:gamma signalling through PI3Kgamma	BRAF (1), MAP2K4 (1), BTN2A1 (1)	0.335853	1	0
Reactome	R-HSA-2029480	Fcgamma receptor (FCGR) dependent phagocytosis	BRAF (4), MAP2K4 (1)	0.336345	1	0
Reactome	R-HSA-4419969	Depolymerisation of the Nuclear Lamina	GRIN1 (1)	0.337211	1	0
Reactome	R-HSA-5654716	Downstream signaling of activated FGFR4	BRAF (3)	0.338323	1	0
Reactome	R-HSA-397795	G-protein beta:gamma signalling	BRAF (1), MAP2K4 (1), BTN2A1 (1)	0.34432	1	0
Reactome	R-HSA-1963642	PI3K events in ERBB2 signaling	BRAF (1), MAP2K4 (1)	0.350502	1	0
Reactome	R-HSA-2151209	Activation of PPARGC1A (PGC-1alpha) by phosphorylation	MAP2K4 (1)	0.350847	1	0
Reactome	R-HSA-5687128	MAPK6/MAPK4 signaling	MYH10 (1), BRAF (1), MAP2K4 (2)	0.356355	1	0
Reactome	R-HSA-5633007	Regulation of TP53 Activity	MYH10 (1), BRAF (4), MAP2K4 (4), SNRPA1 (1)	0.358072	1	0
Reactome	R-HSA-5663213	RHO GTPases Activate WASPs and WAVEs	BRAF (2), MAP2K4 (1)	0.359467	1	0
Reactome	R-HSA-111931	PKA-mediated phosphorylation of CREB	ATP2B1 (1)	0.361721	1	0
Reactome	R-HSA-5654687	Downstream signaling of activated FGFR1	BRAF (3)	0.361929	1	0
Reactome	R-HSA-6803529	FGFR2 alternative splicing	BRAF (1), SNRPA1 (1)	0.363546	1	0
Reactome	R-HSA-9007101	Rab regulation of trafficking	BRAF (2), MAP2K4 (1)	0.36439	1	0
Reactome	R-HSA-5357801	Programmed Cell Death	MYH10 (1), BRAF (2), MAP2K4 (2)	0.365514	1	0
Reactome	R-HSA-69656	Cyclin A:Cdk2-associated events at S phase entry	MYH10 (1), BRAF (1), MAP2K4 (2)	0.370717	1	0
Reactome	R-HSA-5357956	TNFR1-induced NFkappaB signaling pathway	MYH10 (1), MAP2K4 (1)	0.376952	1	0
Reactome	R-HSA-2262752	Cellular responses to stress	MYH10 (2), BRAF (6), DMD (1), MAP2K4 (11), GRIN1 (1)	0.380989	1	0
Reactome	R-HSA-68911	G2 Phase	MYH10 (1)	0.381322	1	0
Reactome	R-HSA-8863678	Neurodegenerative Diseases	MAP2K4 (1)	0.382928	1	0
Reactome	R-HSA-5099900	WNT5A-dependent internalization of FZD4	GRIN1 (1)	0.386128	1	0
Reactome	R-HSA-2219530	Constitutive Signaling by Aberrant PI3K in Cancer	BRAF (2), MAP2K4 (1), BTN2A1 (1)	0.39149	1	0
Reactome	R-HSA-69200	Phosphorylation of proteins involved in G1/S transition by active Cyclin E:Cdk2 complexes	MYH10 (1)	0.391688	1	0
Reactome	R-HSA-1855204	Synthesis of IP3 and IP4 in the cytosol	ATP2B1 (1)	0.395629	1	0
Reactome	R-HSA-749476	RNA Polymerase III Abortive And Retractive Initiation	SNRPA1 (1)	0.397982	1	0
Reactome	R-HSA-74158	RNA Polymerase III Transcription	SNRPA1 (1)	0.397982	1	0
Reactome	R-HSA-2029482	Regulation of actin dynamics for phagocytic cup formation	BRAF (3), MAP2K4 (1)	0.400243	1	0
Reactome	R-HSA-1483257	Phospholipid metabolism	DMD (1), MAP2K4 (1), BTN2A1 (1)	0.401077	1	0
Reactome	R-HSA-3928662	EPHB-mediated forward signaling	BRAF (2), GRIN1 (1)	0.402811	1	0
Reactome	R-HSA-69202	Cyclin E associated events during G1/S transition	MYH10 (1), BRAF (1), MAP2K4 (2)	0.412461	1	0
Reactome	R-HSA-3769402	Deactivation of the beta-catenin transactivating complex	BRAF (1), MAP2K4 (2)	0.419728	1	0
Reactome	R-HSA-913531	Interferon Signaling	BRAF (1), DMD (1), GRIN1 (1), BTN2A1 (1)	0.420869	1	0
Reactome	R-HSA-3000171	Non-integrin membrane-ECM interactions	GRIN1 (1)	0.428491	1	0
Reactome	R-HSA-202427	Phosphorylation of CD3 and TCR zeta chains	BTN2A1 (1)	0.429234	1	0
Reactome	R-HSA-75893	TNF signaling	MYH10 (1), MAP2K4 (1)	0.429321	1	0
Reactome	R-HSA-177504	Retrograde neurotrophin signalling	SYNE1 (1)	0.431456	1	0
Reactome	R-HSA-6804757	Regulation of TP53 Degradation	MYH10 (1), BRAF (1), MAP2K4 (2)	0.437598	1	0
Reactome	R-HSA-211945	Phase I - Functionalization of compounds	ALDH3A2 (1)	0.438072	1	0
Reactome	R-HSA-205043	NRIF signals cell death from the nucleus	MAP2K4 (2)	0.441621	1	0
Reactome	R-HSA-389513	CTLA4 inhibitory signaling	BRAF (1), MAP2K4 (1)	0.44293	1	0
Reactome	R-HSA-9006115	Signaling by NTRK2 (TRKB)	BRAF (3)	0.443956	1	0
Reactome	R-HSA-3371453	Regulation of HSF1-mediated heat shock response	BRAF (2), MAP2K4 (1)	0.446662	1	0
Reactome	R-HSA-5357786	TNFR1-induced proapoptotic signaling	MYH10 (1)	0.446774	1	0
Reactome	R-HSA-168928	DDX58/IFIH1-mediated induction of interferon-alpha/beta	MYH10 (1), MAP2K4 (2)	0.447	1	0
Reactome	R-HSA-75153	Apoptotic execution phase	MYH10 (1), BRAF (1)	0.449452	1	0
Reactome	R-HSA-1169410	Antiviral mechanism by IFN-stimulated genes	BRAF (1), DMD (1)	0.451183	1	0
Reactome	R-HSA-1169408	ISG15 antiviral mechanism	BRAF (1), DMD (1)	0.451183	1	0
Reactome	R-HSA-6804756	Regulation of TP53 Activity through Phosphorylation	MYH10 (1), BRAF (2), MAP2K4 (2), SNRPA1 (1)	0.452128	1	0
Reactome	R-HSA-180292	GAB1 signalosome	BRAF (1), MAP2K4 (1)	0.453775	1	0
Reactome	R-HSA-8876725	Protein methylation	ATP2B1 (1)	0.462382	1	0
Reactome	R-HSA-202424	Downstream TCR signaling	MAP2K4 (1), BTN2A1 (1)	0.4645	1	0
Reactome	R-HSA-3134973	LRR FLII-interacting protein 1 (LRRFIP1) activates type I IFN production	LRRFIP1 (1)	0.470021	1	0
Reactome	R-HSA-182971	EGFR downregulation	BRAF (1), MAP2K4 (2)	0.470112	1	0
Reactome	R-HSA-912631	Regulation of signaling by CBL	MAP2K4 (1), BTN2A1 (1)	0.478467	1	0
Reactome	R-HSA-8948747	Regulation of PTEN localization	DMD (1), MAP2K4 (1)	0.478467	1	0
Reactome	R-HSA-202733	Cell surface interactions at the vascular wall	GRIA1 (1), BRAF (3)	0.479624	1	0
Reactome	R-HSA-2424491	DAP12 signaling	BRAF (3)	0.482658	1	0
Reactome	R-HSA-2122948	Activated NOTCH1 Transmits Signal to the Nucleus	MAP2K4 (2)	0.48724	1	0
Reactome	R-HSA-8953897	Cellular responses to external stimuli	MYH10 (2), BRAF (6), DMD (1), MAP2K4 (11), GRIN1 (1)	0.489194	1	0
Reactome	R-HSA-430116	GP1b-IX-V activation signalling	BRAF (1)	0.489647	1	0
Reactome	R-HSA-167172	Transcription of the HIV genome	MYH10 (1), SNRPA1 (1)	0.492211	1	0
Reactome	R-HSA-2172127	DAP12 interactions	BRAF (3)	0.498951	1	0
Reactome	R-HSA-418346	Platelet homeostasis	ATP2B1 (1), MAP2K4 (1)	0.500431	1	0
Reactome	R-HSA-418592	ADP signalling through P2Y purinoceptor 1	MAP2K4 (1)	0.501464	1	0
Reactome	R-HSA-8849470	PTK6 Regulates Cell Cycle	MYH10 (1)	0.504698	1	0
Reactome	R-HSA-163200	Respiratory electron transport, ATP synthesis by chemiosmotic coupling, and heat production by uncoupling proteins.	BTN2A1 (1)	0.50727	1	0
Reactome	R-HSA-2132295	MHC class II antigen presentation	BTN2A1 (1)	0.511739	1	0
Reactome	R-HSA-162582	Signal Transduction	MYH10 (9), ATP2B1 (1), BRAF (25), DMD (1), MAP2K4 (11), GRIN1 (4), SYNE1 (2), BTN2A1 (1), SNRPA1 (2)	0.514395	1	0
Reactome	R-HSA-8854050	FBXL7 down-regulates AURKA during mitotic entry and in early mitosis	BRAF (1), MAP2K4 (1)	0.51501	1	0
Reactome	R-HSA-382551	Transport of small molecules	ATP2B1 (2), BRAF (1), MAP2K4 (1), GRIN1 (1)	0.518471	1	0
Reactome	R-HSA-76005	Response to elevated platelet cytosolic Ca2+	ATP2B1 (1), GRIN1 (1)	0.518612	1	0
Reactome	R-HSA-380972	Energy dependent regulation of mTOR by LKB1-AMPK	BRAF (1)	0.520557	1	0
Reactome	R-HSA-674695	RNA Polymerase II Pre-transcription Events	MYH10 (1), SNRPA1 (1)	0.526551	1	0
Reactome	R-HSA-389948	PD-1 signaling	BTN2A1 (1)	0.526759	1	0
Reactome	R-HSA-204005	COPII-mediated vesicle transport	BRAF (1)	0.528604	1	0
Reactome	R-HSA-198203	PI3K/AKT activation	SYNE1 (1)	0.529217	1	0
Reactome	R-HSA-2029485	Role of phospholipids in phagocytosis	BRAF (1)	0.52983	1	0
Reactome	R-HSA-162909	Host Interactions of HIV factors	MYH10 (2), BRAF (1), MAP2K4 (1)	0.548428	1	0
Reactome	R-HSA-5654695	PI-3K cascade:FGFR2	BRAF (1)	0.556591	1	0
Reactome	R-HSA-1474244	Extracellular matrix organization	GRIN1 (1), SYNE1 (1)	0.559303	1	0
Reactome	R-HSA-918233	TRAF3-dependent IRF activation pathway	MYH10 (1)	0.55947	1	0
Reactome	R-HSA-6804116	TP53 Regulates Transcription of Genes Involved in G1 Cell Cycle Arrest	MYH10 (1)	0.55947	1	0
Reactome	R-HSA-8951936	RUNX3 regulates p14-ARF	BRAF (1)	0.562899	1	0
Reactome	R-HSA-450520	HuR (ELAVL1) binds and stabilizes mRNA	GRIN1 (1)	0.564037	1	0
Reactome	R-HSA-198933	Immunoregulatory interactions between a Lymphoid and a non-Lymphoid cell	BTN2A1 (1)	0.566302	1	0
Reactome	R-HSA-432142	Platelet sensitization by LDL	MAP2K4 (1)	0.571358	1	0
Reactome	R-HSA-2871837	FCERI mediated NF-kB activation	MAP2K4 (1)	0.573586	1	0
Reactome	R-HSA-211859	Biological oxidations	ALDH3A2 (1)	0.575802	1	0
Reactome	R-HSA-68962	Activation of the pre-replicative complex	MYH10 (1)	0.582927	1	0
Reactome	R-HSA-186763	Downstream signal transduction	BRAF (3)	0.587075	1	0
Reactome	R-HSA-3700989	Transcriptional Regulation by TP53	MYH10 (2), BRAF (4), MAP2K4 (5), SNRPA1 (1)	0.590154	1	0
Reactome	R-HSA-167243	Tat-mediated HIV elongation arrest and recovery	MYH10 (1)	0.591533	1	0
Reactome	R-HSA-167238	Pausing and recovery of Tat-mediated HIV elongation	MYH10 (1)	0.591533	1	0
Reactome	R-HSA-5610780	Degradation of GLI1 by the proteasome	MAP2K4 (2)	0.597857	1	0
Reactome	R-HSA-392518	Signal amplification	MAP2K4 (1)	0.599441	1	0
Reactome	R-HSA-167287	HIV elongation arrest and recovery	MYH10 (1)	0.603596	1	0
Reactome	R-HSA-167290	Pausing and recovery of HIV elongation	MYH10 (1)	0.603596	1	0
Reactome	R-HSA-1430728	Metabolism	MYH10 (1), ATP2B1 (1), BRAF (4), DMD (1), ALDH3A2 (1), MAP2K4 (2), GRIN1 (1), BTN2A1 (2)	0.606241	1	0
Reactome	R-HSA-73776	RNA Polymerase II Promoter Escape	SNRPA1 (1)	0.609239	1	0
Reactome	R-HSA-933541	TRAF6 mediated IRF7 activation	MYH10 (1)	0.613797	1	0
Reactome	R-HSA-167161	HIV Transcription Initiation	SNRPA1 (1)	0.6143	1	0
Reactome	R-HSA-167162	RNA Polymerase II HIV Promoter Escape	SNRPA1 (1)	0.6143	1	0
Reactome	R-HSA-76042	RNA Polymerase II Transcription Initiation And Promoter Clearance	SNRPA1 (1)	0.6143	1	0
Reactome	R-HSA-73779	RNA Polymerase II Transcription Pre-Initiation And Promoter Opening	SNRPA1 (1)	0.6143	1	0
Reactome	R-HSA-75953	RNA Polymerase II Transcription Initiation	SNRPA1 (1)	0.6143	1	0
Reactome	R-HSA-68874	M/G1 Transition	MYH10 (1), MAP2K4 (1)	0.618204	1	0
Reactome	R-HSA-69002	DNA Replication Pre-Initiation	MYH10 (1), MAP2K4 (1)	0.618204	1	0
Reactome	R-HSA-186797	Signaling by PDGF	BRAF (3)	0.622532	1	0
Reactome	R-HSA-2028269	Signaling by Hippo	BRAF (1)	0.635807	1	0
Reactome	R-HSA-180024	DARPP-32 events	ATP2B1 (1)	0.637701	1	0
Reactome	R-HSA-6811434	COPI-dependent Golgi-to-ER retrograde traffic	BRAF (1)	0.64703	1	0
Reactome	R-HSA-162906	HIV Infection	MYH10 (2), BRAF (1), MAP2K4 (1), SNRPA1 (1)	0.65146	1	0
Reactome	R-HSA-69206	G1/S Transition	MYH10 (1), BRAF (1), MAP2K4 (2)	0.651499	1	0
Reactome	R-HSA-2173796	SMAD2/SMAD3:SMAD4 heterotrimer regulates transcription	MYH10 (1), MAP2K4 (1)	0.654025	1	0
Reactome	R-HSA-5607764	CLEC7A (Dectin-1) signaling	ATP2B1 (1), MAP2K4 (1)	0.654338	1	0
Reactome	R-HSA-375170	CDO in myogenesis	MAP2K4 (1)	0.657464	1	0
Reactome	R-HSA-525793	Myogenesis	MAP2K4 (1)	0.657464	1	0
Reactome	R-HSA-1839117	Signaling by cytosolic FGFR1 fusion mutants	LRRFIP1 (1)	0.657911	1	0
Reactome	R-HSA-193648	NRAGE signals death through JNK	MAP2K4 (1)	0.660578	1	0
Reactome	R-HSA-1428517	The citric acid (TCA) cycle and respiratory electron transport	BTN2A1 (1)	0.664541	1	0
Reactome	R-HSA-6804114	TP53 Regulates Transcription of Genes Involved in G2 Cell Cycle Arrest	BRAF (1)	0.669753	1	0
Reactome	R-HSA-68949	Orc1 removal from chromatin	MYH10 (1), MAP2K4 (1)	0.670011	1	0
Reactome	R-HSA-167169	HIV Transcription Elongation	MYH10 (1)	0.676999	1	0
Reactome	R-HSA-167246	Tat-mediated elongation of the HIV-1 transcript	MYH10 (1)	0.676999	1	0
Reactome	R-HSA-167200	Formation of HIV-1 elongation complex containing HIV-1 Tat	MYH10 (1)	0.676999	1	0
Reactome	R-HSA-2559586	DNA Damage/Telomere Stress Induced Senescence	MYH10 (1)	0.678262	1	0
Reactome	R-HSA-176187	Activation of ATR in response to replication stress	MYH10 (1)	0.680771	1	0
Reactome	R-HSA-187577	SCF(Skp2)-mediated degradation of p27/p21	MYH10 (1), MAP2K4 (1)	0.68102	1	0
Reactome	R-HSA-1500931	Cell-Cell communication	MYH10 (1), BRAF (1), MAP2K4 (1)	0.681546	1	0
Reactome	R-HSA-1295596	Spry regulation of FGF signaling	BRAF (1), MAP2K4 (1)	0.684236	1	0
Reactome	R-HSA-69580	p53-Dependent G1/S DNA damage checkpoint	MYH10 (1), MAP2K4 (1)	0.685108	1	0
Reactome	R-HSA-69563	p53-Dependent G1 DNA Damage Response	MYH10 (1), MAP2K4 (1)	0.685108	1	0
Reactome	R-HSA-167152	Formation of HIV elongation complex in the absence of HIV Tat	MYH10 (1)	0.686552	1	0
Reactome	R-HSA-3371497	HSP90 chaperone cycle for steroid hormone receptors (SHR)	BRAF (1)	0.694631	1	0
Reactome	R-HSA-5357905	Regulation of TNFR1 signaling	MYH10 (1)	0.696618	1	0
Reactome	R-HSA-69017	CDK-mediated phosphorylation and removal of Cdc6	MYH10 (1), MAP2K4 (1)	0.697115	1	0
Reactome	R-HSA-4086400	PCP/CE pathway	MAP2K4 (1), GRIN1 (1)	0.702423	1	0
Reactome	R-HSA-418555	G alpha (s) signalling events	MYH10 (1)	0.705209	1	0
Reactome	R-HSA-2980766	Nuclear Envelope Breakdown	GRIN1 (1)	0.705978	1	0
Reactome	R-HSA-429914	Deadenylation-dependent mRNA decay	SNRPA1 (1)	0.706745	1	0
Reactome	R-HSA-8873719	RAB geranylgeranylation	BRAF (1)	0.709793	1	0
Reactome	R-HSA-933542	TRAF6 mediated NF-kB activation	MAP2K4 (1)	0.711306	1	0
Reactome	R-HSA-1839124	FGFR1 mutant receptor activation	LRRFIP1 (1)	0.711306	1	0
Reactome	R-HSA-174495	Synthesis And Processing Of GAG, GAGPOL Polyproteins	MAP2K4 (1)	0.713559	1	0
Reactome	R-HSA-174490	Membrane binding and targetting of GAG proteins	MAP2K4 (1)	0.713559	1	0
Reactome	R-HSA-69615	G1/S DNA Damage Checkpoints	MYH10 (1), MAP2K4 (1)	0.716023	1	0
Reactome	R-HSA-6807878	COPI-mediated anterograde transport	BRAF (1)	0.720946	1	0
Reactome	R-HSA-162599	Late Phase of HIV Life Cycle	MYH10 (1), MAP2K4 (1), SNRPA1 (1)	0.721435	1	0
Reactome	R-HSA-75955	RNA Polymerase II Transcription Elongation	MYH10 (1)	0.723486	1	0
Reactome	R-HSA-112382	Formation of RNA Pol II elongation complex	MYH10 (1)	0.723486	1	0
Reactome	R-HSA-175474	Assembly Of The HIV Virion	MAP2K4 (1)	0.724208	1	0
Reactome	R-HSA-204998	Cell death signalling via NRAGE, NRIF and NADE	MAP2K4 (2)	0.725751	1	0
Reactome	R-HSA-174178	APC/C:Cdh1 mediated degradation of Cdc20 and other APC/C:Cdh1 targeted proteins in late mitosis/early G1	BRAF (1), MAP2K4 (1)	0.727817	1	0
Reactome	R-HSA-9010553	Regulation of expression of SLITs and ROBOs	MAP2K4 (1)	0.737225	1	0
Reactome	R-HSA-68827	CDT1 association with the CDC6:ORC:origin complex	MAP2K4 (1)	0.737568	1	0
Reactome	R-HSA-912526	Interleukin receptor SHC signaling	BTN2A1 (1)	0.737911	1	0
Reactome	R-HSA-445989	TAK1 activates NFkB by phosphorylation and activation of IKKs complex	MAP2K4 (1)	0.740298	1	0
Reactome	R-HSA-109704	PI3K Cascade	BRAF (1)	0.740298	1	0
Reactome	R-HSA-2691232	Constitutive Signaling by NOTCH1 HD Domain Mutants	MAP2K4 (1)	0.741989	1	0
Reactome	R-HSA-2979096	NOTCH2 Activation and Transmission of Signal to the Nucleus	MAP2K4 (1)	0.741989	1	0
Reactome	R-HSA-2691230	Signaling by NOTCH1 HD Domain Mutants in Cancer	MAP2K4 (1)	0.741989	1	0
Reactome	R-HSA-156988	Receptor-ligand binding initiates the second proteolytic cleavage of Notch receptor	MAP2K4 (1)	0.742326	1	0
Reactome	R-HSA-901032	ER Quality Control Compartment (ERQC)	MAP2K4 (1)	0.742663	1	0
Reactome	R-HSA-4641263	Regulation of FZD by ubiquitination	MAP2K4 (1)	0.743335	1	0
Reactome	R-HSA-4641257	Degradation of AXIN	MAP2K4 (1)	0.744005	1	0
Reactome	R-HSA-453276	Regulation of mitotic cell cycle	MYH10 (1), BRAF (1), MAP2K4 (1)	0.747987	1	0
Reactome	R-HSA-174143	APC/C-mediated degradation of cell cycle proteins	MYH10 (1), BRAF (1), MAP2K4 (1)	0.747987	1	0
Reactome	R-HSA-5696395	Formation of Incision Complex in GG-NER	MYH10 (1), MAP2K4 (1)	0.74849	1	0
Reactome	R-HSA-8856825	Cargo recognition for clathrin-mediated endocytosis	BRAF (1), MAP2K4 (2)	0.7492	1	0
Reactome	R-HSA-5387390	Hh mutants abrogate ligand secretion	MAP2K4 (1)	0.751262	1	0
Reactome	R-HSA-5362768	Hh mutants that don,t undergo autocatalytic processing are degraded by ERAD	MAP2K4 (1)	0.751262	1	0
Reactome	R-HSA-901042	Calnexin/calreticulin cycle	MAP2K4 (1)	0.751912	1	0
Reactome	R-HSA-512988	Interleukin-3, 5 and GM-CSF signaling	MAP2K4 (1), BTN2A1 (1)	0.752792	1	0
Reactome	R-HSA-162587	HIV Life Cycle	MYH10 (1), MAP2K4 (1), SNRPA1 (1)	0.755788	1	0
Reactome	R-HSA-3134975	Regulation of innate immune responses to cytosolic DNA	MAP2K4 (1)	0.757999	1	0
Reactome	R-HSA-1169091	Activation of NF-kappaB in B cells	MAP2K4 (1)	0.757999	1	0
Reactome	R-HSA-73887	Death Receptor Signalling	MYH10 (1), MAP2K4 (3)	0.758775	1	0
Reactome	R-HSA-5358346	Hedgehog ligand biogenesis	MAP2K4 (1)	0.763629	1	0
Reactome	R-HSA-180585	Vif-mediated degradation of APOBEC3G	MAP2K4 (1)	0.768826	1	0
Reactome	R-HSA-1538133	G0 and Early G1	MYH10 (1)	0.770033	1	0
Reactome	R-HSA-917729	Endosomal Sorting Complex Required For Transport (ESCRT)	MAP2K4 (1)	0.77509	1	0
Reactome	R-HSA-2871809	FCERI mediated Ca+2 mobilization	ATP2B1 (1)	0.775678	1	0
Reactome	R-HSA-5678895	Defective CFTR causes cystic fibrosis	MAP2K4 (1)	0.776557	1	0
Reactome	R-HSA-5619084	ABC transporter disorders	MAP2K4 (1)	0.776849	1	0
Reactome	R-HSA-5619115	Disorders of transmembrane transporters	MAP2K4 (1)	0.776849	1	0
Reactome	R-HSA-349425	Autodegradation of the E3 ubiquitin ligase COP1	MAP2K4 (1)	0.778013	1	0
Reactome	R-HSA-162588	Budding and maturation of HIV virion	MAP2K4 (1)	0.778304	1	0
Reactome	R-HSA-114608	Platelet degranulation	ATP2B1 (1)	0.778594	1	0
Reactome	R-HSA-8876493	InlA-mediated entry of Listeria monocytogenes into host cells	MAP2K4 (1)	0.778594	1	0
Reactome	R-HSA-69613	p53-Independent G1/S DNA damage checkpoint	MAP2K4 (1)	0.779749	1	0
Reactome	R-HSA-69610	p53-Independent DNA Damage Response	MAP2K4 (1)	0.779749	1	0
Reactome	R-HSA-69601	Ubiquitin Mediated Degradation of Phosphorylated Cdc25A	MAP2K4 (1)	0.779749	1	0
Reactome	R-HSA-1433559	Regulation of KIT signaling	GRIN1 (1)	0.780612	1	0
Reactome	R-HSA-180534	Vpu mediated degradation of CD4	MAP2K4 (1)	0.781757	1	0
Reactome	R-HSA-8856688	Golgi-to-ER retrograde transport	BRAF (1)	0.781757	1	0
Reactome	R-HSA-110312	Translesion synthesis by REV1	MAP2K4 (1)	0.78403	1	0
Reactome	R-HSA-5655862	Translesion synthesis by POLK	MAP2K4 (1)	0.785158	1	0
Reactome	R-HSA-6783310	Fanconi Anemia Pathway	MAP2K4 (1)	0.785158	1	0
Reactome	R-HSA-1852241	Organelle biogenesis and maintenance	MYH10 (1), ATP2B1 (1), MAP2K4 (1)	0.785255	1	0
Reactome	R-HSA-71387	Metabolism of carbohydrates	ATP2B1 (1)	0.785719	1	0
Reactome	R-HSA-5656121	Translesion synthesis by POLI	MAP2K4 (1)	0.785999	1	0
Reactome	R-HSA-2173793	Transcriptional activity of SMAD2/SMAD3:SMAD4 heterotrimer	MYH10 (1), MAP2K4 (1)	0.786253	1	0
Reactome	R-HSA-68867	Assembly of the pre-replicative complex	MAP2K4 (1)	0.787395	1	0
Reactome	R-HSA-5696397	Gap-filling DNA repair synthesis and ligation in GG-NER	MAP2K4 (1)	0.791528	1	0
Reactome	R-HSA-4608870	Asymmetric localization of PCP proteins	MAP2K4 (1)	0.796116	1	0
Reactome	R-HSA-69273	Cyclin A/B1/B2 associated events during G2/M transition	MYH10 (1)	0.796382	1	0
Reactome	R-HSA-5205685	Pink/Parkin Mediated Mitophagy	MAP2K4 (1)	0.800342	1	0
Reactome	R-HSA-157118	Signaling by NOTCH	BRAF (1), MAP2K4 (3)	0.801273	1	0
Reactome	R-HSA-382556	ABC-family proteins mediated transport	MAP2K4 (1)	0.803968	1	0
Reactome	R-HSA-373752	Netrin-1 signaling	MAP2K4 (1)	0.807781	1	0
Reactome	R-HSA-69052	Switching of origins to a post-replicative state	MYH10 (1), MAP2K4 (1)	0.807832	1	0
Reactome	R-HSA-4641258	Degradation of DVL	MAP2K4 (1)	0.810282	1	0
Reactome	R-HSA-110320	Translesion Synthesis by POLH	MAP2K4 (1)	0.811273	1	0
Reactome	R-HSA-6782210	Gap-filling DNA repair synthesis and ligation in TC-NER	MAP2K4 (1), SNRPA1 (1)	0.812172	1	0
Reactome	R-HSA-6782135	Dual incision in TC-NER	MAP2K4 (1), SNRPA1 (1)	0.814586	1	0
Reactome	R-HSA-451927	Interleukin-2 family signaling	BTN2A1 (1)	0.814945	1	0
Reactome	R-HSA-5689877	Josephin domain DUBs	MAP2K4 (1)	0.81973	1	0
Reactome	R-HSA-532668	N-glycan trimming in the ER and Calnexin/Calreticulin cycle	MAP2K4 (1)	0.82161	1	0
Reactome	R-HSA-69229	Ubiquitin-dependent degradation of Cyclin D1	MAP2K4 (1)	0.824852	1	0
Reactome	R-HSA-75815	Ubiquitin-dependent degradation of Cyclin D	MAP2K4 (1)	0.824852	1	0
Reactome	R-HSA-1834949	Cytosolic sensors of pathogen-associated DNA	MAP2K4 (1), LRRFIP1 (1)	0.825024	1	0
Reactome	R-HSA-6781823	Formation of TC-NER Pre-Incision Complex	MAP2K4 (1), SNRPA1 (1)	0.825549	1	0
Reactome	R-HSA-199977	ER to Golgi Anterograde Transport	BRAF (1)	0.826451	1	0
Reactome	R-HSA-8853659	RET signaling	GRIN1 (1)	0.827811	1	0
Reactome	R-HSA-69541	Stabilization of p53	MAP2K4 (1)	0.829159	1	0
Reactome	R-HSA-948021	Transport to the Golgi and subsequent modification	BRAF (1)	0.831162	1	0
Reactome	R-HSA-209560	NF-kB is activated and signals survival	MAP2K4 (1)	0.832704	1	0
Reactome	R-HSA-2173791	TGF-beta receptor signaling in EMT (epithelial to mesenchymal transition)	MAP2K4 (1)	0.838098	1	0
Reactome	R-HSA-114604	GPVI-mediated activation cascade	BTN2A1 (1)	0.838733	1	0
Reactome	R-HSA-453279	Mitotic G1-G1/S phases	MYH10 (1), BRAF (1), MAP2K4 (2)	0.839699	1	0
Reactome	R-HSA-917937	Iron uptake and transport	MAP2K4 (1)	0.839997	1	0
Reactome	R-HSA-5656169	Termination of translesion DNA synthesis	MAP2K4 (1)	0.840416	1	0
Reactome	R-HSA-174084	Autodegradation of Cdh1 by Cdh1:APC/C	MAP2K4 (1)	0.851326	1	0
Reactome	R-HSA-174154	APC/C:Cdc20 mediated degradation of Securin	MAP2K4 (1)	0.852104	1	0
Reactome	R-HSA-174113	SCF-beta-TrCP mediated degradation of Emi1	MAP2K4 (1)	0.852298	1	0
Reactome	R-HSA-193639	p75NTR signals via NF-kB	MAP2K4 (1)	0.853456	1	0
Reactome	R-HSA-5696398	Nucleotide Excision Repair	MYH10 (1), MAP2K4 (1), SNRPA1 (1)	0.855019	1	0
Reactome	R-HSA-74160	Gene expression (Transcription)	MYH10 (4), BRAF (8), MAP2K4 (8), SNRPA1 (12)	0.855359	1	0
Reactome	R-HSA-8875360	InlB-mediated entry of Listeria monocytogenes into host cell	MAP2K4 (1)	0.857064	1	0
Reactome	R-HSA-69239	Synthesis of DNA	MYH10 (1), MAP2K4 (1)	0.857687	1	0
Reactome	R-HSA-6811442	Intra-Golgi and retrograde Golgi-to-ER traffic	BRAF (1)	0.858742	1	0
Reactome	R-HSA-8941858	Regulation of RUNX3 expression and activity	MAP2K4 (1)	0.858927	1	0
Reactome	R-HSA-3371571	HSF1-dependent transactivation	GRIN1 (1)	0.8604	1	0
Reactome	R-HSA-199991	Membrane Trafficking	MYH10 (1), ATP2B1 (1), BRAF (3), MAP2K4 (3)	0.860825	1	0
Reactome	R-HSA-176408	Regulation of APC/C activators between G1/S and early anaphase	MYH10 (1), MAP2K4 (1)	0.862842	1	0
Reactome	R-HSA-73857	RNA Polymerase II Transcription	MYH10 (3), BRAF (8), MAP2K4 (8), SNRPA1 (11)	0.864984	1	0
Reactome	R-HSA-110313	Translesion synthesis by Y family DNA polymerases bypasses lesions on DNA template	MAP2K4 (1)	0.866667	1	0
Reactome	R-HSA-5358351	Signaling by Hedgehog	MAP2K4 (2)	0.868505	1	0
Reactome	R-HSA-6804760	Regulation of TP53 Activity through Methylation	MAP2K4 (1)	0.868751	1	0
Reactome	R-HSA-6781827	Transcription-Coupled Nucleotide Excision Repair (TC-NER)	MAP2K4 (1), SNRPA1 (1)	0.870122	1	0
Reactome	R-HSA-6807004	Negative regulation of MET activity	MAP2K4 (1)	0.873156	1	0
Reactome	R-HSA-179409	APC-Cdc20 mediated degradation of Nek2A	MAP2K4 (1)	0.873986	1	0
Reactome	R-HSA-110314	Recognition of DNA damage by PCNA-containing replication complex	MAP2K4 (1)	0.874151	1	0
Reactome	R-HSA-446203	Asparagine N-linked glycosylation	BRAF (1), MAP2K4 (1)	0.874605	1	0
Reactome	R-HSA-416482	G alpha (12/13) signalling events	BTN2A1 (1)	0.878056	1	0
Reactome	R-HSA-174048	APC/C:Cdc20 mediated degradation of Cyclin B	MAP2K4 (1)	0.882305	1	0
Reactome	R-HSA-193704	p75 NTR receptor-mediated signalling	MAP2K4 (2)	0.882783	1	0
Reactome	R-HSA-8856828	Clathrin-mediated endocytosis	BRAF (1), MAP2K4 (2)	0.884157	1	0
Reactome	R-HSA-2173795	Downregulation of SMAD2/3:SMAD4 transcriptional activity	MAP2K4 (1)	0.886108	1	0
Reactome	R-HSA-5696400	Dual Incision in GG-NER	MAP2K4 (1)	0.88715	1	0
Reactome	R-HSA-5696399	Global Genome Nucleotide Excision Repair (GG-NER)	MYH10 (1), MAP2K4 (1)	0.888389	1	0
Reactome	R-HSA-8854518	AURKA Activation by TPX2	BRAF (1)	0.889353	1	0
Reactome	R-HSA-9033241	Peroxisomal protein import	MAP2K4 (1)	0.889788	1	0
Reactome	R-HSA-8876384	Listeria monocytogenes entry into host cells	MAP2K4 (1)	0.893211	1	0
Reactome	R-HSA-5653656	Vesicle-mediated transport	MYH10 (1), ATP2B1 (1), BRAF (3), MAP2K4 (3)	0.893544	1	0
Reactome	R-HSA-174184	Cdc20:Phospho-APC/C mediated degradation of Cyclin A	MAP2K4 (1)	0.896935	1	0
Reactome	R-HSA-5620912	Anchoring of the basal body to the plasma membrane	MYH10 (1)	0.897879	1	0
Reactome	R-HSA-556833	Metabolism of lipids	DMD (1), MAP2K4 (1), BTN2A1 (1)	0.901014	1	0
Reactome	R-HSA-179419	APC:Cdc20 mediated degradation of cell cycle proteins prior to satisfation of the cell cycle checkpoint	MAP2K4 (1)	0.903112	1	0
Reactome	R-HSA-5610783	Degradation of GLI2 by the proteasome	MAP2K4 (1)	0.903493	1	0
Reactome	R-HSA-5610785	GLI3 is processed to GLI3R by the proteasome	MAP2K4 (1)	0.904378	1	0
Reactome	R-HSA-1234176	Oxygen-dependent proline hydroxylation of Hypoxia-inducible Factor Alpha	MAP2K4 (1)	0.904504	1	0
Reactome	R-HSA-5205647	Mitophagy	MAP2K4 (1)	0.906246	1	0
Reactome	R-HSA-176409	APC/C:Cdc20 mediated degradation of mitotic proteins	MAP2K4 (1)	0.906738	1	0
Reactome	R-HSA-72766	Translation	MRPL48 (2)	0.90968	1	0
Reactome	R-HSA-2262749	Cellular response to hypoxia	MAP2K4 (1)	0.912332	1	0
Reactome	R-HSA-5685942	HDR through Homologous Recombination (HRR)	MAP2K4 (1)	0.914946	1	0
Reactome	R-HSA-195258	RHO GTPase Effectors	MYH10 (4), ATP2B1 (1), BRAF (5), MAP2K4 (1)	0.91677	1	0
Reactome	R-HSA-73893	DNA Damage Bypass	MAP2K4 (1)	0.922026	1	0
Reactome	R-HSA-176814	Activation of APC/C and APC/C:Cdc20 mediated degradation of mitotic proteins	MAP2K4 (1)	0.924651	1	0
Reactome	R-HSA-2173788	Downregulation of TGF-beta receptor signaling	MAP2K4 (1)	0.926804	1	0
Reactome	R-HSA-5696394	DNA Damage Recognition in GG-NER	MAP2K4 (1)	0.931109	1	0
Reactome	R-HSA-2565942	Regulation of PLK1 Activity at G2/M Transition	BRAF (1), MAP2K4 (1)	0.932369	1	0
Reactome	R-HSA-168927	TICAM1, RIP1-mediated IKK complex recruitment	MAP2K4 (1)	0.932458	1	0
Reactome	R-HSA-937041	IKK complex recruitment mediated by RIP1	MAP2K4 (1)	0.933343	1	0
Reactome	R-HSA-170834	Signaling by TGF-beta Receptor Complex	MYH10 (1), MAP2K4 (1)	0.944817	1	0
Reactome	R-HSA-5689896	Ovarian tumor domain proteases	MAP2K4 (1)	0.945383	1	0
Reactome	R-HSA-8866652	Synthesis of active ubiquitin: roles of E1 and E2 enzymes	MAP2K4 (1)	0.951567	1	0
Reactome	R-HSA-2173789	TGF-beta receptor signaling activates SMADs	MAP2K4 (1)	0.952455	1	0
Reactome	R-HSA-69275	G2/M Transition	MYH10 (1), BRAF (1), MAP2K4 (1)	0.955557	1	0
Reactome	R-HSA-453274	Mitotic G2-G2/M phases	MYH10 (1), BRAF (1), MAP2K4 (1)	0.9566	1	0
Reactome	R-HSA-69231	Cyclin D associated events in G1	MAP2K4 (1)	0.960332	1	0
Reactome	R-HSA-69236	G1 Phase	MAP2K4 (1)	0.960332	1	0
Reactome	R-HSA-9006936	Signaling by TGF-beta family members	MYH10 (1), MAP2K4 (1)	0.962053	1	0
Reactome	R-HSA-194315	Signaling by Rho GTPases	MYH10 (4), ATP2B1 (1), BRAF (5), MAP2K4 (1)	0.962053	1	0
Reactome	R-HSA-5617833	Cilium Assembly	MYH10 (1)	0.963601	1	0
Reactome	R-HSA-2644603	Signaling by NOTCH1 in Cancer	MAP2K4 (1)	0.964222	1	0
Reactome	R-HSA-2644602	Signaling by NOTCH1 PEST Domain Mutants in Cancer	MAP2K4 (1)	0.964222	1	0
Reactome	R-HSA-2894858	Signaling by NOTCH1 HD+PEST Domain Mutants in Cancer	MAP2K4 (1)	0.964222	1	0
Reactome	R-HSA-2644606	Constitutive Signaling by NOTCH1 PEST Domain Mutants	MAP2K4 (1)	0.964222	1	0
Reactome	R-HSA-2894862	Constitutive Signaling by NOTCH1 HD+PEST Domain Mutants	MAP2K4 (1)	0.964222	1	0
Reactome	R-HSA-68875	Mitotic Prophase	BRAF (3), MAP2K4 (1), GRIN1 (1)	0.973033	1	0
Reactome	R-HSA-2122947	NOTCH1 Intracellular Domain Regulates Transcription	MAP2K4 (1)	0.981247	1	0
Reactome	R-HSA-2467813	Separation of Sister Chromatids	MAP2K4 (1)	0.983778	1	0
Reactome	R-HSA-68882	Mitotic Anaphase	MAP2K4 (1)	0.986099	1	0
Reactome	R-HSA-5689901	Metalloprotease DUBs	MAP2K4 (1)	0.986117	1	0
Reactome	R-HSA-2555396	Mitotic Metaphase and Anaphase	MAP2K4 (1)	0.986355	1	0
Reactome	R-HSA-8866654	E3 ubiquitin ligases ubiquitinate target proteins	MAP2K4 (1)	0.992395	1	0
Reactome	R-HSA-212436	Generic Transcription Pathway	MYH10 (3), BRAF (8), MAP2K4 (8), SNRPA1 (2)	0.993105	1	0
Reactome	R-HSA-983168	Antigen processing: Ubiquitination & Proteasome degradation	DMD (1), MAP2K4 (2)	0.994293	1	0
Reactome	R-HSA-5693532	DNA Double-Strand Break Repair	MYH10 (1), MAP2K4 (2)	0.994349	1	0
Reactome	R-HSA-5693565	Recruitment and ATM-mediated phosphorylation of repair and signaling proteins at DNA double strand breaks	MAP2K4 (2)	0.994441	1	0
Reactome	R-HSA-3214841	PKMTs methylate histone lysines	MYH10 (1)	0.994623	1	0
Reactome	R-HSA-5693606	DNA Double Strand Break Response	MAP2K4 (2)	0.994756	1	0
Reactome	R-HSA-5693607	Processing of DNA double-strand break ends	MYH10 (1), MAP2K4 (1)	0.995617	1	0
Reactome	R-HSA-73894	DNA Repair	MYH10 (2), MAP2K4 (2), SNRPA1 (1)	0.995724	1	0
Reactome	R-HSA-5693567	HDR through Homologous Recombination (HR) or Single Strand Annealing (SSA)	MYH10 (1), MAP2K4 (1)	0.997007	1	0
Reactome	R-HSA-8852135	Protein ubiquitination	MAP2K4 (1)	0.997131	1	0
Reactome	R-HSA-5693538	Homology Directed Repair	MYH10 (1), MAP2K4 (1)	0.997335	1	0
Reactome	R-HSA-983169	Class I MHC mediated antigen processing & presentation	DMD (1), MAP2K4 (2)	0.997553	1	0
Reactome	R-HSA-68886	M Phase	BRAF (3), MAP2K4 (2), GRIN1 (1)	0.998186	1	0
Reactome	R-HSA-69278	Cell Cycle, Mitotic	MYH10 (1), BRAF (5), MAP2K4 (3), GRIN1 (1)	0.998778	1	0
Reactome	R-HSA-5689603	UCH proteinases	MAP2K4 (1)	0.998869	1	0
Reactome	R-HSA-3214858	RMTs methylate histone arginines	MYH10 (1)	0.99891	1	0
Reactome	R-HSA-5625740	RHO GTPases activate PKNs	MYH10 (2)	0.999156	1	0
Reactome	R-HSA-195721	Signaling by WNT	ATP2B1 (1), BRAF (1), MAP2K4 (3), GRIN1 (1)	0.999223	1	0
Reactome	R-HSA-8939236	RUNX1 regulates transcription of genes involved in differentiation of HSCs	MAP2K4 (2)	0.999414	1	0
Reactome	R-HSA-69481	G2/M Checkpoints	MYH10 (1)	0.999524	1	0
Reactome	R-HSA-9006931	Signaling by Nuclear Receptors	MYH10 (1), BRAF (1), MAP2K4 (1)	0.999561	1	0
Reactome	R-HSA-5689880	Ub-specific processing proteases	MYH10 (1), MAP2K4 (2)	0.999575	1	0
Reactome	R-HSA-73728	RNA Polymerase I Promoter Opening	BRAF (1)	0.999616	1	0
Reactome	R-HSA-9018519	Estrogen-dependent gene expression	MYH10 (1), MAP2K4 (1)	0.999777	1	0
Reactome	R-HSA-212300	PRC2 methylates histones and DNA	MYH10 (1)	0.999816	1	0
Reactome	R-HSA-212165	Epigenetic regulation of gene expression	MYH10 (2)	0.999881	1	0
Reactome	R-HSA-8951664	Neddylation	MAP2K4 (1)	0.999893	1	0
Reactome	R-HSA-5250924	B-WICH complex positively regulates rRNA expression	MYH10 (1)	0.999897	1	0
Reactome	R-HSA-977225	Amyloid fiber formation	MAP2K4 (1)	0.999905	1	0
Reactome	R-HSA-73854	RNA Polymerase I Promoter Clearance	BRAF (1)	0.999949	1	0
Reactome	R-HSA-73864	RNA Polymerase I Transcription	BRAF (1)	0.99995	1	0
Reactome	R-HSA-5250913	Positive epigenetic regulation of rRNA expression	MYH10 (1)	0.999975	1	0
Reactome	R-HSA-5688426	Deubiquitination	MYH10 (1), MAP2K4 (2)	0.999976	1	0
Reactome	R-HSA-4839726	Chromatin organization	MYH10 (2)	0.999989	1	0
Reactome	R-HSA-3247509	Chromatin modifying enzymes	MYH10 (2)	0.999989	1	0
Reactome	R-HSA-597592	Post-translational protein modification	MYH10 (1), ATP2B1 (1), BRAF (1), MAP2K4 (2)	1	1	0
Reactome	R-HSA-392499	Metabolism of proteins	MYH10 (1), ATP2B1 (1), BRAF (1), MAP2K4 (2), MRPL48 (2)	1	1	0
Reactome	R-HSA-1236977	Endosomal/Vacuolar pathway		1	1	0
Reactome	R-HSA-176974	Unwinding of DNA		1	1	0
Reactome	R-HSA-69166	Removal of the Flap Intermediate		1	1	0
Reactome	R-HSA-72706	GTP hydrolysis and joining of the 60S ribosomal subunit		1	1	0
Reactome	R-HSA-69183	Processive synthesis on the lagging strand		1	1	0
Reactome	R-HSA-5693554	Resolution of D-loop Structures through Synthesis-Dependent Strand Annealing (SDSA)		1	1	0
Reactome	R-HSA-5669034	TNFs bind their physiological receptors		1	1	0
Reactome	R-HSA-69205	G1/S-Specific Transcription		1	1	0
Reactome	R-HSA-194840	Rho GTPase cycle		1	1	0
Reactome	R-HSA-5693537	Resolution of D-Loop Structures		1	1	0
Reactome	R-HSA-3000480	Scavenging by Class A Receptors		1	1	0
Reactome	R-HSA-8955332	Carboxyterminal post-translational modifications of tubulin		1	1	0
Reactome	R-HSA-420092	Glucagon-type ligand receptors		1	1	0
Reactome	R-HSA-373080	Class B/2 (Secretin family receptors)		1	1	0
Reactome	R-HSA-159418	Recycling of bile acids and salts		1	1	0
Reactome	R-HSA-1461957	Beta defensins		1	1	0
Reactome	R-HSA-5620924	Intraflagellar transport		1	1	0
Reactome	R-HSA-1483166	Synthesis of PA		1	1	0
Reactome	R-HSA-432030	Transport of glycerol from adipocytes to the liver by Aquaporins		1	1	0
Reactome	R-HSA-4641262	Disassembly of the destruction complex and recruitment of AXIN to the membrane		1	1	0
Reactome	R-HSA-73927	Depurination		1	1	0
Reactome	R-HSA-110331	Cleavage of the damaged purine		1	1	0
Reactome	R-HSA-380095	Tachykinin receptors bind tachykinins		1	1	0
Reactome	R-HSA-539107	Activation of E2F1 target genes at G1/S		1	1	0
Reactome	R-HSA-428559	Proton-coupled neutral amino acid transporters		1	1	0
Reactome	R-HSA-390450	Folding of actin by CCT/TriC		1	1	0
Reactome	R-HSA-9017802	Noncanonical activation of NOTCH3		1	1	0
Reactome	R-HSA-110362	POLB-Dependent Long Patch Base Excision Repair		1	1	0
Reactome	R-HSA-3296197	Hydroxycarboxylic acid-binding receptors		1	1	0
Reactome	R-HSA-389958	Cooperation of Prefoldin and TriC/CCT in actin and tubulin folding		1	1	0
Reactome	R-HSA-5654228	Phospholipase C-mediated cascade; FGFR4		1	1	0
Reactome	R-HSA-2730905	Role of LAT2/NTAL/LAB on calcium mobilization		1	1	0
Reactome	R-HSA-75892	Platelet Adhesion to exposed collagen		1	1	0
Reactome	R-HSA-77108	Utilization of Ketone Bodies		1	1	0
Reactome	R-HSA-74182	Ketone body metabolism		1	1	0
Reactome	R-HSA-1614603	Cysteine formation from homocysteine		1	1	0
Reactome	R-HSA-419771	Opsins		1	1	0
Reactome	R-HSA-69186	Lagging Strand Synthesis		1	1	0
Reactome	R-HSA-73762	RNA Polymerase I Transcription Initiation		1	1	0
Reactome	R-HSA-5654227	Phospholipase C-mediated cascade; FGFR3		1	1	0
Reactome	R-HSA-3322077	Glycogen synthesis		1	1	0
Reactome	R-HSA-69190	DNA strand elongation		1	1	0
Reactome	R-HSA-5693568	Resolution of D-loop Structures through Holliday Junction Intermediates		1	1	0
Reactome	R-HSA-912446	Meiotic recombination		1	1	0
Reactome	R-HSA-5660526	Response to metal ions		1	1	0
Reactome	R-HSA-419408	Lysosphingolipid and LPA receptors		1	1	0
Reactome	R-HSA-196819	Vitamin B1 (thiamin) metabolism		1	1	0
Reactome	R-HSA-194068	Bile acid and bile salt metabolism		1	1	0
Reactome	R-HSA-1592389	Activation of Matrix Metalloproteinases		1	1	0
Reactome	R-HSA-977347	Serine biosynthesis		1	1	0
Reactome	R-HSA-1247673	Erythrocytes take up oxygen and release carbon dioxide		1	1	0
Reactome	R-HSA-425374	Amino acid and oligopeptide SLC transporters		1	1	0
Reactome	R-HSA-352230	Amino acid transport across the plasma membrane		1	1	0
Reactome	R-HSA-2214320	Anchoring fibril formation		1	1	0
Reactome	R-HSA-156584	Cytosolic sulfonation of small molecules		1	1	0
Reactome	R-HSA-73777	RNA Polymerase I Chain Elongation		1	1	0
Reactome	R-HSA-69091	Polymerase switching		1	1	0
Reactome	R-HSA-419812	Calcitonin-like ligand receptors		1	1	0
Reactome	R-HSA-389542	NADPH regeneration		1	1	0
Reactome	R-HSA-392154	Nitric oxide stimulates guanylate cyclase		1	1	0
Reactome	R-HSA-1462054	Alpha-defensins		1	1	0
Reactome	R-HSA-418457	cGMP effects		1	1	0
Reactome	R-HSA-9026286	Biosynthesis of DPAn-3-derived protectins and resolvins		1	1	0
Reactome	R-HSA-2142753	Arachidonic acid metabolism		1	1	0
Reactome	R-HSA-6785470	tRNA processing in the mitochondrion		1	1	0
Reactome	R-HSA-190704	Oligomerization of connexins into connexons		1	1	0
Reactome	R-HSA-209822	Glycoprotein hormones		1	1	0
Reactome	R-HSA-380108	Chemokine receptors bind chemokines		1	1	0
Reactome	R-HSA-204626	Hypusine synthesis from eIF5A-lysine		1	1	0
Reactome	R-HSA-69109	Leading Strand Synthesis		1	1	0
Reactome	R-HSA-180689	APOBEC3G mediated resistance to HIV-1 infection		1	1	0
Reactome	R-HSA-6799990	Metal sequestration by antimicrobial proteins		1	1	0
Reactome	R-HSA-391160	Signal regulatory protein family interactions		1	1	0
Reactome	R-HSA-1483213	Synthesis of PE		1	1	0
Reactome	R-HSA-1566977	Fibronectin matrix formation		1	1	0
Reactome	R-HSA-181429	Serotonin Neurotransmitter Release Cycle		1	1	0
Reactome	R-HSA-2978092	Abnormal conversion of 2-oxoglutarate to 2-hydroxyglutarate		1	1	0
Reactome	R-HSA-2129379	Molecules associated with elastic fibres		1	1	0
Reactome	R-HSA-1236975	Antigen processing-Cross presentation		1	1	0
Reactome	R-HSA-8978868	Fatty acid metabolism		1	1	0
Reactome	R-HSA-5362798	Release of Hh-Np from the secreting cell		1	1	0
Reactome	R-HSA-2142789	Ubiquinol biosynthesis		1	1	0
Reactome	R-HSA-5668914	Diseases of metabolism		1	1	0
Reactome	R-HSA-373076	Class A/1 (Rhodopsin-like receptors)		1	1	0
Reactome	R-HSA-444209	Free fatty acid receptors		1	1	0
Reactome	R-HSA-8956321	Nucleotide salvage		1	1	0
Reactome	R-HSA-139853	Elevation of cytosolic Ca2+ levels		1	1	0
Reactome	R-HSA-73614	Pyrimidine salvage		1	1	0
Reactome	R-HSA-190827	Transport of connexins along the secretory pathway		1	1	0
Reactome	R-HSA-6806942	MET Receptor Activation		1	1	0
Reactome	R-HSA-9018678	Biosynthesis of specialized proresolving mediators (SPMs)		1	1	0
Reactome	R-HSA-181430	Norepinephrine Neurotransmitter Release Cycle		1	1	0
Reactome	R-HSA-1461973	Defensins		1	1	0
Reactome	R-HSA-9026403	Biosynthesis of DPAn-3-derived 13-series resolvins		1	1	0
Reactome	R-HSA-1566948	Elastic fibre formation		1	1	0
Reactome	R-HSA-156902	Peptide chain elongation		1	1	0
Reactome	R-HSA-156842	Eukaryotic Translation Elongation		1	1	0
Reactome	R-HSA-9025094	Biosynthesis of DPAn-3 SPMs		1	1	0
Reactome	R-HSA-9018683	Biosynthesis of DPA-derived SPMs		1	1	0
Reactome	R-HSA-9013508	NOTCH3 Intracellular Domain Regulates Transcription		1	1	0
Reactome	R-HSA-5213460	RIPK1-mediated regulated necrosis		1	1	0
Reactome	R-HSA-418038	Nucleotide-like (purinergic) receptors		1	1	0
Reactome	R-HSA-391903	Eicosanoid ligand-binding receptors		1	1	0
Reactome	R-HSA-446343	Localization of the PINCH-ILK-PARVIN complex to focal adhesions		1	1	0
Reactome	R-HSA-9026357	NTF4 activates NTRK2 (TRKB) signaling		1	1	0
Reactome	R-HSA-444473	Formyl peptide receptors bind formyl peptides and many other ligands		1	1	0
Reactome	R-HSA-392851	Prostacyclin signalling through prostacyclin receptor		1	1	0
Reactome	R-HSA-3656532	TGFBR1 KD Mutants in Cancer		1	1	0
Reactome	R-HSA-3656534	Loss of Function of TGFBR1 in Cancer		1	1	0
Reactome	R-HSA-3304351	Signaling by TGF-beta Receptor Complex in Cancer		1	1	0
Reactome	R-HSA-1222499	Response of Mtb to phagocytosis		1	1	0
Reactome	R-HSA-8874081	MET activates PTK2 signaling		1	1	0
Reactome	R-HSA-8849472	PTK6 Down-Regulation		1	1	0
Reactome	R-HSA-209968	Thyroxine biosynthesis		1	1	0
Reactome	R-HSA-1912420	Pre-NOTCH Processing in Golgi		1	1	0
Reactome	R-HSA-1236978	Cross-presentation of soluble exogenous antigens (endosomes)		1	1	0
Reactome	R-HSA-9026290	Biosynthesis of DPAn-3-derived maresins		1	1	0
Reactome	R-HSA-1222449	Mtb iron assimilation by chelation		1	1	0
Reactome	R-HSA-390696	Adrenoceptors		1	1	0
Reactome	R-HSA-3304349	Loss of Function of SMAD2/3 in Cancer		1	1	0
Reactome	R-HSA-400451	Free fatty acids regulate insulin secretion		1	1	0
Reactome	R-HSA-209931	Serotonin and melatonin biosynthesis		1	1	0
Reactome	R-HSA-3642278	Loss of Function of TGFBR2 in Cancer		1	1	0
Reactome	R-HSA-1369007	Mitochondrial ABC transporters		1	1	0
Reactome	R-HSA-173736	Alternative complement activation		1	1	0
Reactome	R-HSA-6803211	TP53 Regulates Transcription of Death Receptors and Ligands		1	1	0
Reactome	R-HSA-1296041	Activation of G protein gated Potassium channels		1	1	0
Reactome	R-HSA-428890	Role of ABL in ROBO-SLIT signaling		1	1	0
Reactome	R-HSA-209952	Peptide hormone biosynthesis		1	1	0
Reactome	R-HSA-389397	Orexin and neuropeptides FF and QRFP bind to their respective receptors		1	1	0
Reactome	R-HSA-379726	Mitochondrial tRNA aminoacylation		1	1	0
Reactome	R-HSA-2562578	TRIF-mediated programmed cell death		1	1	0
Reactome	R-HSA-1482788	Acyl chain remodelling of PC		1	1	0
Reactome	R-HSA-389977	Post-chaperonin tubulin folding pathway		1	1	0
Reactome	R-HSA-8852405	Signaling by MST1		1	1	0
Reactome	R-HSA-209943	Steroid hormones		1	1	0
Reactome	R-HSA-3315487	SMAD2/3 MH2 Domain Mutants in Cancer		1	1	0
Reactome	R-HSA-1222352	Latent infection of Homo sapiens with Mycobacterium tuberculosis		1	1	0
Reactome	R-HSA-9020591	Interleukin-12 signaling		1	1	0
Reactome	R-HSA-2168880	Scavenging of heme from plasma		1	1	0
Reactome	R-HSA-211000	Gene Silencing by RNA		1	1	0
Reactome	R-HSA-418217	G beta:gamma signalling through PLC beta		1	1	0
Reactome	R-HSA-909733	Interferon alpha/beta signaling		1	1	0
Reactome	R-HSA-912694	Regulation of IFNA signaling		1	1	0
Reactome	R-HSA-8866376	Reelin signalling pathway		1	1	0
Reactome	R-HSA-5340573	WNT ligand secretion is abrogated by the PORCN inhibitor LGK974		1	1	0
Reactome	R-HSA-400042	Adrenaline,noradrenaline inhibits insulin secretion		1	1	0
Reactome	R-HSA-4791275	Signaling by WNT in cancer		1	1	0
Reactome	R-HSA-190861	Gap junction assembly		1	1	0
Reactome	R-HSA-3000471	Scavenging by Class B Receptors		1	1	0
Reactome	R-HSA-5654689	PI-3K cascade:FGFR1		1	1	0
Reactome	R-HSA-8853336	Signaling by plasma membrane FGFR1 fusions		1	1	0
Reactome	R-HSA-190872	Transport of connexons to the plasma membrane		1	1	0
Reactome	R-HSA-390648	Muscarinic acetylcholine receptors		1	1	0
Reactome	R-HSA-420597	Nectin/Necl trans heterodimerization		1	1	0
Reactome	R-HSA-446728	Cell junction organization		1	1	0
Reactome	R-HSA-418990	Adherens junctions interactions		1	1	0
Reactome	R-HSA-444821	Relaxin receptors		1	1	0
Reactome	R-HSA-446107	Type I hemidesmosome assembly		1	1	0
Reactome	R-HSA-375276	Peptide ligand-binding receptors		1	1	0
Reactome	R-HSA-433137	Sodium-coupled sulphate, di- and tri-carboxylate transporters		1	1	0
Reactome	R-HSA-2173782	Binding and Uptake of Ligands by Scavenger Receptors		1	1	0
Reactome	R-HSA-5601884	PIWI-interacting RNA (piRNA) biogenesis		1	1	0
Reactome	R-HSA-433692	Proton-coupled monocarboxylate transport		1	1	0
Reactome	R-HSA-446388	Regulation of cytoskeletal remodeling and cell spreading by IPP complex components		1	1	0
Reactome	R-HSA-3000497	Scavenging by Class H Receptors		1	1	0
Reactome	R-HSA-110328	Recognition and association of DNA glycosylase with site containing an affected pyrimidine		1	1	0
Reactome	R-HSA-73772	RNA Polymerase I Promoter Escape		1	1	0
Reactome	R-HSA-446353	Cell-extracellular matrix interactions		1	1	0
Reactome	R-HSA-8851907	MET activates PI3K/AKT signaling		1	1	0
Reactome	R-HSA-390651	Dopamine receptors		1	1	0
Reactome	R-HSA-388479	Vasopressin-like receptors		1	1	0
Reactome	R-HSA-73929	Base-Excision Repair, AP Site Formation		1	1	0
Reactome	R-HSA-73928	Depyrimidination		1	1	0
Reactome	R-HSA-110329	Cleavage of the damaged pyrimidine		1	1	0
Reactome	R-HSA-428543	Inactivation of CDC42 and RAC1		1	1	0
Reactome	R-HSA-193048	Androgen biosynthesis		1	1	0
Reactome	R-HSA-375281	Hormone ligand-binding receptors		1	1	0
Reactome	R-HSA-1296053	Classical Kir channels		1	1	0
Reactome	R-HSA-1912408	Pre-NOTCH Transcription and Translation		1	1	0
Reactome	R-HSA-381771	Synthesis, secretion, and inactivation of Glucagon-like Peptide-1 (GLP-1)		1	1	0
Reactome	R-HSA-8849474	PTK6 Activates STAT3		1	1	0
Reactome	R-HSA-8848584	Wax biosynthesis		1	1	0
Reactome	R-HSA-428359	Insulin-like Growth Factor-2 mRNA Binding Proteins (IGF2BPs/IMPs/VICKZs) bind RNA		1	1	0
Reactome	R-HSA-2408522	Selenoamino acid metabolism		1	1	0
Reactome	R-HSA-2408522	Selenoamino acid metabolism		1	1	0
Reactome	R-HSA-5263617	Metabolism of ingested MeSeO2H into MeSeH		1	1	0
Reactome	R-HSA-112303	Electric Transmission Across Gap Junctions		1	1	0
Reactome	R-HSA-68952	DNA replication initiation		1	1	0
Reactome	R-HSA-77111	Synthesis of Ketone Bodies		1	1	0
Reactome	R-HSA-8957322	Metabolism of steroids		1	1	0
Reactome	R-HSA-196071	Metabolism of steroid hormones		1	1	0
Reactome	R-HSA-193144	Estrogen biosynthesis		1	1	0
Reactome	R-HSA-622323	Presynaptic nicotinic acetylcholine receptors		1	1	0
Reactome	R-HSA-804914	Transport of fatty acids		1	1	0
Reactome	R-HSA-112307	Transmission across Electrical Synapses		1	1	0
Reactome	R-HSA-8956320	Nucleobase biosynthesis		1	1	0
Reactome	R-HSA-927802	Nonsense-Mediated Decay (NMD)		1	1	0
Reactome	R-HSA-176033	Interactions of Vpr with host cellular proteins		1	1	0
Reactome	R-HSA-196849	Metabolism of water-soluble vitamins and cofactors		1	1	0
Reactome	R-HSA-947581	Molybdenum cofactor biosynthesis		1	1	0
Reactome	R-HSA-6806664	Metabolism of vitamin K		1	1	0
Reactome	R-HSA-391908	Prostanoid ligand receptors		1	1	0
Reactome	R-HSA-8934903	Receptor Mediated Mitophagy		1	1	0
Reactome	R-HSA-425366	Transport of bile salts and organic acids, metal ions and amine compounds		1	1	0
Reactome	R-HSA-196108	Pregnenolone biosynthesis		1	1	0
Reactome	R-HSA-425397	Transport of vitamins, nucleosides, and related molecules		1	1	0
Reactome	R-HSA-373756	SDK interactions		1	1	0
Reactome	R-HSA-429593	Inositol transporters		1	1	0
Reactome	R-HSA-193993	Mineralocorticoid biosynthesis		1	1	0
Reactome	R-HSA-421270	Cell-cell junction organization		1	1	0
Reactome	R-HSA-3304356	SMAD2/3 Phosphorylation Motif Mutants in Cancer		1	1	0
Reactome	R-HSA-113510	E2F mediated regulation of DNA replication		1	1	0
Reactome	R-HSA-1839122	Signaling by activated point mutants of FGFR1		1	1	0
Reactome	R-HSA-8849473	PTK6 Expression		1	1	0
Reactome	R-HSA-1483191	Synthesis of PC		1	1	0
Reactome	R-HSA-70635	Urea cycle		1	1	0
Reactome	R-HSA-209776	Amine-derived hormones		1	1	0
Reactome	R-HSA-199220	Vitamin B5 (pantothenate) metabolism		1	1	0
Reactome	R-HSA-163765	ChREBP activates metabolic gene expression		1	1	0
Reactome	R-HSA-390650	Histamine receptors		1	1	0
Reactome	R-HSA-111461	Cytochrome c-mediated apoptotic response		1	1	0
Reactome	R-HSA-2500257	Resolution of Sister Chromatid Cohesion		1	1	0
Reactome	R-HSA-1839120	Signaling by FGFR1 amplification mutants		1	1	0
Reactome	R-HSA-71288	Creatine metabolism		1	1	0
Reactome	R-HSA-1296052	Ca2+ activated K+ channels		1	1	0
Reactome	R-HSA-2197563	NOTCH2 intracellular domain regulates transcription		1	1	0
Reactome	R-HSA-428542	Regulation of commissural axon pathfinding by SLIT and ROBO		1	1	0
Reactome	R-HSA-375280	Amine ligand-binding receptors		1	1	0
Reactome	R-HSA-390666	Serotonin receptors		1	1	0
Reactome	R-HSA-5545619	XAV939 inhibits tankyrase, stabilizing AXIN		1	1	0
Reactome	R-HSA-1483196	PI and PC transport between ER and Golgi membranes		1	1	0
Reactome	R-HSA-196807	Nicotinate metabolism		1	1	0
Reactome	R-HSA-5358565	Mismatch repair (MMR) directed by MSH2:MSH6 (MutSalpha)		1	1	0
Reactome	R-HSA-197264	Nicotinamide salvaging		1	1	0
Reactome	R-HSA-1912399	Pre-NOTCH Processing in the Endoplasmic Reticulum		1	1	0
Reactome	R-HSA-3215018	Processing and activation of SUMO		1	1	0
Reactome	R-HSA-1482798	Acyl chain remodeling of CL		1	1	0
Reactome	R-HSA-420029	Tight junction interactions		1	1	0
Reactome	R-HSA-1483101	Synthesis of PS		1	1	0
Reactome	R-HSA-420499	Class C/3 (Metabotropic glutamate/pheromone receptors)		1	1	0
Reactome	R-HSA-140877	Formation of Fibrin Clot (Clotting Cascade)		1	1	0
Reactome	R-HSA-209543	p75NTR recruits signalling complexes		1	1	0
Reactome	R-HSA-8963899	Plasma lipoprotein remodeling		1	1	0
Reactome	R-HSA-2993913	Clearance of Nuclear Envelope Membranes from Chromatin		1	1	0
Reactome	R-HSA-174403	Glutathione synthesis and recycling		1	1	0
Reactome	R-HSA-1300645	Acrosome Reaction		1	1	0
Reactome	R-HSA-140875	Common Pathway of Fibrin Clot Formation		1	1	0
Reactome	R-HSA-70370	Galactose catabolism		1	1	0
Reactome	R-HSA-427601	Multifunctional anion exchangers		1	1	0
Reactome	R-HSA-629602	Activation of Nicotinic Acetylcholine Receptors		1	1	0
Reactome	R-HSA-1300652	Sperm:Oocyte Membrane Binding		1	1	0
Reactome	R-HSA-5362517	Signaling by Retinoic Acid		1	1	0
Reactome	R-HSA-1299316	TWIK-releated acid-sensitive K+ channel (TASK)		1	1	0
Reactome	R-HSA-2980767	Activation of NIMA Kinases NEK9, NEK6, NEK7		1	1	0
Reactome	R-HSA-70326	Glucose metabolism		1	1	0
Reactome	R-HSA-203927	MicroRNA (miRNA) biogenesis		1	1	0
Reactome	R-HSA-5620916	VxPx cargo-targeting to cilium		1	1	0
Reactome	R-HSA-1300642	Sperm Motility And Taxes		1	1	0
Reactome	R-HSA-1296071	Potassium Channels		1	1	0
Reactome	R-HSA-1296346	Tandem pore domain potassium channels		1	1	0
Reactome	R-HSA-1299287	Tandem pore domain halothane-inhibited K+ channel (THIK)		1	1	0
Reactome	R-HSA-1299344	TWIK-related spinal cord K+ channel (TRESK)		1	1	0
Reactome	R-HSA-1299361	TWIK-related alkaline pH activated K+ channel (TALK)		1	1	0
Reactome	R-HSA-264642	Acetylcholine Neurotransmitter Release Cycle		1	1	0
Reactome	R-HSA-1660514	Synthesis of PIPs at the Golgi membrane		1	1	0
Reactome	R-HSA-1483249	Inositol phosphate metabolism		1	1	0
Reactome	R-HSA-425410	Metal ion SLC transporters		1	1	0
Reactome	R-HSA-418889	Ligand-independent caspase activation via DCC		1	1	0
Reactome	R-HSA-8963678	Intestinal lipid absorption		1	1	0
Reactome	R-HSA-888568	GABA synthesis		1	1	0
Reactome	R-HSA-888593	Reuptake of GABA		1	1	0
Reactome	R-HSA-113507	E2F-enabled inhibition of pre-replication complex formation		1	1	0
Reactome	R-HSA-937039	IRAK1 recruits IKK complex		1	1	0
Reactome	R-HSA-1299503	TWIK related potassium channel (TREK)		1	1	0
Reactome	R-HSA-201688	WNT mediated activation of DVL		1	1	0
Reactome	R-HSA-379397	Enzymatic degradation of dopamine by COMT		1	1	0
Reactome	R-HSA-6807047	Cholesterol biosynthesis via desmosterol		1	1	0
Reactome	R-HSA-977606	Regulation of Complement cascade		1	1	0
Reactome	R-HSA-379398	Enzymatic degradation of Dopamine by monoamine oxidase		1	1	0
Reactome	R-HSA-379401	Dopamine clearance from the synaptic cleft		1	1	0
Reactome	R-HSA-209563	Axonal growth stimulation		1	1	0
Reactome	R-HSA-622327	Postsynaptic nicotinic acetylcholine receptors		1	1	0
Reactome	R-HSA-5661231	Metallothioneins bind metals		1	1	0
Reactome	R-HSA-196299	Beta-catenin phosphorylation cascade		1	1	0
Reactome	R-HSA-2474795	Diseases associated with visual transduction		1	1	0
Reactome	R-HSA-193681	Ceramide signalling		1	1	0
Reactome	R-HSA-2453864	Retinoid cycle disease events		1	1	0
Reactome	R-HSA-68689	CDC6 association with the ORC:origin complex		1	1	0
Reactome	R-HSA-8981373	Intestinal hexose absorption		1	1	0
Reactome	R-HSA-8963676	Intestinal absorption		1	1	0
Reactome	R-HSA-5250958	Toxicity of botulinum toxin type B (BoNT/B)		1	1	0
Reactome	R-HSA-916853	Degradation of GABA		1	1	0
Reactome	R-HSA-888590	GABA synthesis, release, reuptake and degradation		1	1	0
Reactome	R-HSA-112310	Neurotransmitter release cycle		1	1	0
Reactome	R-HSA-75108	Activation, myristolyation of BID and translocation to mitochondria		1	1	0
Reactome	R-HSA-181431	Acetylcholine binding and downstream events		1	1	0
Reactome	R-HSA-2564830	Cytosolic iron-sulfur cluster assembly		1	1	0
Reactome	R-HSA-3772470	Negative regulation of TCF-dependent signaling by WNT ligand antagonists		1	1	0
Reactome	R-HSA-844615	The AIM2 inflammasome		1	1	0
Reactome	R-HSA-1306955	GRB7 events in ERBB2 signaling		1	1	0
Reactome	R-HSA-8949215	Mitochondrial calcium ion transport		1	1	0
Reactome	R-HSA-1660661	Sphingolipid de novo biosynthesis		1	1	0
Reactome	R-HSA-1482839	Acyl chain remodelling of PE		1	1	0
Reactome	R-HSA-176412	Phosphorylation of the APC/C		1	1	0
Reactome	R-HSA-8943723	Regulation of PTEN mRNA translation		1	1	0
Reactome	R-HSA-210500	Glutamate Neurotransmitter Release Cycle		1	1	0
Reactome	R-HSA-110357	Displacement of DNA glycosylase by APEX1		1	1	0
Reactome	R-HSA-191273	Cholesterol biosynthesis		1	1	0
Reactome	R-HSA-196025	Formation of annular gap junctions		1	1	0
Reactome	R-HSA-975957	Nonsense Mediated Decay (NMD) enhanced by the Exon Junction Complex (EJC)		1	1	0
Reactome	R-HSA-2408517	SeMet incorporation into proteins		1	1	0
Reactome	R-HSA-194002	Glucocorticoid biosynthesis		1	1	0
Reactome	R-HSA-8934593	Regulation of RUNX1 Expression and Activity		1	1	0
Reactome	R-HSA-427589	Type II Na+/Pi cotransporters		1	1	0
Reactome	R-HSA-182218	Nef Mediated CD8 Down-regulation		1	1	0
Reactome	R-HSA-448706	Interleukin-1 processing		1	1	0
Reactome	R-HSA-74259	Purine catabolism		1	1	0
Reactome	R-HSA-201722	Formation of the beta-catenin:TCF transactivating complex		1	1	0
Reactome	R-HSA-2393930	Phosphate bond hydrolysis by NUDT proteins		1	1	0
Reactome	R-HSA-4411364	Binding of TCF/LEF:CTNNB1 to target gene promoters		1	1	0
Reactome	R-HSA-416700	Other semaphorin interactions		1	1	0
Reactome	R-HSA-8877627	Vitamin E		1	1	0
Reactome	R-HSA-879518	Transport of organic anions		1	1	0
Reactome	R-HSA-1299308	Tandem of pore domain in a weak inwardly rectifying K+ channels (TWIK)		1	1	0
Reactome	R-HSA-190873	Gap junction degradation		1	1	0
Reactome	R-HSA-190828	Gap junction trafficking		1	1	0
Reactome	R-HSA-2586552	Signaling by Leptin		1	1	0
Reactome	R-HSA-391251	Protein folding		1	1	0
Reactome	R-HSA-176417	Phosphorylation of Emi1		1	1	0
Reactome	R-HSA-5173214	O-glycosylation of TSR domain-containing proteins		1	1	0
Reactome	R-HSA-2299718	Condensation of Prophase Chromosomes		1	1	0
Reactome	R-HSA-844623	The IPAF inflammasome		1	1	0
Reactome	R-HSA-5661270	Catabolism of glucuronate to xylulose-5-phosphate		1	1	0
Reactome	R-HSA-9020956	Interleukin-27 signaling		1	1	0
Reactome	R-HSA-1483115	Hydrolysis of LPC		1	1	0
Reactome	R-HSA-77305	Beta oxidation of palmitoyl-CoA to myristoyl-CoA		1	1	0
Reactome	R-HSA-1483076	Synthesis of CL		1	1	0
Reactome	R-HSA-212676	Dopamine Neurotransmitter Release Cycle		1	1	0
Reactome	R-HSA-426486	Small interfering RNA (siRNA) biogenesis		1	1	0
Reactome	R-HSA-167590	Nef Mediated CD4 Down-regulation		1	1	0
Reactome	R-HSA-391906	Leukotriene receptors		1	1	0
Reactome	R-HSA-1237044	Erythrocytes take up carbon dioxide and release oxygen		1	1	0
Reactome	R-HSA-606279	Deposition of new CENPA-containing nucleosomes at the centromere		1	1	0
Reactome	R-HSA-205025	NADE modulates death signalling		1	1	0
Reactome	R-HSA-164938	Nef-mediates down modulation of cell surface receptors by recruiting them to clathrin adapters		1	1	0
Reactome	R-HSA-629594	Highly calcium permeable postsynaptic nicotinic acetylcholine receptors		1	1	0
Reactome	R-HSA-70350	Fructose catabolism		1	1	0
Reactome	R-HSA-1474228	Degradation of the extracellular matrix		1	1	0
Reactome	R-HSA-5654219	Phospholipase C-mediated cascade: FGFR1		1	1	0
Reactome	R-HSA-156827	L13a-mediated translational silencing of Ceruloplasmin expression		1	1	0
Reactome	R-HSA-380612	Metabolism of serotonin		1	1	0
Reactome	R-HSA-202040	G-protein activation		1	1	0
Reactome	R-HSA-1660516	Synthesis of PIPs at the early endosome membrane		1	1	0
Reactome	R-HSA-6811438	Intra-Golgi traffic		1	1	0
Reactome	R-HSA-419037	NCAM1 interactions		1	1	0
Reactome	R-HSA-9020558	Interleukin-2 signaling		1	1	0
Reactome	R-HSA-2466712	Biosynthesis of A2E, implicated in retinal degradation		1	1	0
Reactome	R-HSA-977444	GABA B receptor activation		1	1	0
Reactome	R-HSA-977068	Termination of O-glycan biosynthesis		1	1	0
Reactome	R-HSA-5649702	APEX1-Independent Resolution of AP Sites via the Single Nucleotide Replacement Pathway		1	1	0
Reactome	R-HSA-6807062	Cholesterol biosynthesis via lathosterol		1	1	0
Reactome	R-HSA-72702	Ribosomal scanning and start codon recognition		1	1	0
Reactome	R-HSA-113418	Formation of the Early Elongation Complex		1	1	0
Reactome	R-HSA-5368598	Negative regulation of TCF-dependent signaling by DVL-interacting proteins		1	1	0
Reactome	R-HSA-1475029	Reversible hydration of carbon dioxide		1	1	0
Reactome	R-HSA-76066	RNA Polymerase III Transcription Initiation From Type 2 Promoter		1	1	0
Reactome	R-HSA-8866911	TFAP2 (AP-2) family regulates transcription of cell cycle factors		1	1	0
Reactome	R-HSA-8939256	RUNX1 regulates transcription of genes involved in WNT signaling		1	1	0
Reactome	R-HSA-1296059	G protein gated Potassium channels		1	1	0
Reactome	R-HSA-380320	Recruitment of NuMA to mitotic centrosomes		1	1	0
Reactome	R-HSA-68877	Mitotic Prometaphase		1	1	0
Reactome	R-HSA-180746	Nuclear import of Rev protein		1	1	0
Reactome	R-HSA-8866904	Negative regulation of activity of TFAP2 (AP-2) family transcription factors		1	1	0
Reactome	R-HSA-211999	CYP2E1 reactions		1	1	0
Reactome	R-HSA-68881	Mitotic Metaphase/Anaphase Transition		1	1	0
Reactome	R-HSA-68884	Mitotic Telophase/Cytokinesis		1	1	0
Reactome	R-HSA-2470946	Cohesin Loading onto Chromatin		1	1	0
Reactome	R-HSA-8931987	RUNX1 regulates estrogen receptor mediated transcription		1	1	0
Reactome	R-HSA-8866907	Activation of the TFAP2 (AP-2) family of transcription factors		1	1	0
Reactome	R-HSA-76061	RNA Polymerase III Transcription Initiation From Type 1 Promoter		1	1	0
Reactome	R-HSA-8869496	TFAP2A acts as a transcriptional repressor during retinoic acid induced cell differentiation		1	1	0
Reactome	R-HSA-2995410	Nuclear Envelope Reassembly		1	1	0
Reactome	R-HSA-6814848	Glycerophospholipid catabolism		1	1	0
Reactome	R-HSA-8866906	TFAP2 (AP-2) family regulates transcription of other transcription factors		1	1	0
Reactome	R-HSA-2995383	Initiation of Nuclear Envelope Reformation		1	1	0
Reactome	R-HSA-2855086	Ficolins bind to repetitive carbohydrate structures on the target cell surface		1	1	0
Reactome	R-HSA-166662	Lectin pathway of complement activation		1	1	0
Reactome	R-HSA-166786	Creation of C4 and C2 activators		1	1	0
Reactome	R-HSA-8849175	Threonine catabolism		1	1	0
Reactome	R-HSA-72086	mRNA Capping		1	1	0
Reactome	R-HSA-72737	Cap-dependent Translation Initiation		1	1	0
Reactome	R-HSA-977442	GABA A (rho) receptor activation		1	1	0
Reactome	R-HSA-977443	GABA receptor activation		1	1	0
Reactome	R-HSA-429947	Deadenylation of mRNA		1	1	0
Reactome	R-HSA-6790901	rRNA modification in the nucleus and cytosol		1	1	0
Reactome	R-HSA-8868773	rRNA processing in the nucleus and cytosol		1	1	0
Reactome	R-HSA-1660517	Synthesis of PIPs at the late endosome membrane		1	1	0
Reactome	R-HSA-75896	Plasmalogen biosynthesis		1	1	0
Reactome	R-HSA-2485179	Activation of the phototransduction cascade		1	1	0
Reactome	R-HSA-198765	Signalling to ERK5		1	1	0
Reactome	R-HSA-435368	Zinc efflux and compartmentalization by the SLC30 family		1	1	0
Reactome	R-HSA-3000484	Scavenging by Class F Receptors		1	1	0
Reactome	R-HSA-435354	Zinc transporters		1	1	0
Reactome	R-HSA-166658	Complement cascade		1	1	0
Reactome	R-HSA-166665	Terminal pathway of complement		1	1	0
Reactome	R-HSA-170660	Adenylate cyclase activating pathway		1	1	0
Reactome	R-HSA-2187335	The retinoid cycle in cones (daylight vision)		1	1	0
Reactome	R-HSA-191650	Regulation of gap junction activity		1	1	0
Reactome	R-HSA-163316	Mitochondrial transcription termination		1	1	0
Reactome	R-HSA-1296072	Voltage gated Potassium channels		1	1	0
Reactome	R-HSA-68616	Assembly of the ORC complex at the origin of replication		1	1	0
Reactome	R-HSA-8939242	RUNX1 regulates transcription of genes involved in differentiation of keratinocytes		1	1	0
Reactome	R-HSA-163282	Mitochondrial transcription initiation		1	1	0
Reactome	R-HSA-727802	Transport of nucleotide sugars		1	1	0
Reactome	R-HSA-1855183	Synthesis of IP2, IP, and Ins in the cytosol		1	1	0
Reactome	R-HSA-975634	Retinoid metabolism and transport		1	1	0
Reactome	R-HSA-6811436	COPI-independent Golgi-to-ER retrograde traffic		1	1	0
Reactome	R-HSA-193692	Regulated proteolysis of p75NTR		1	1	0
Reactome	R-HSA-380615	Serotonin clearance from the synaptic cleft		1	1	0
Reactome	R-HSA-112311	Neurotransmitter clearance		1	1	0
Reactome	R-HSA-427652	Sodium-coupled phosphate cotransporters		1	1	0
Reactome	R-HSA-193634	Axonal growth inhibition (RHOA activation)		1	1	0
Reactome	R-HSA-193697	p75NTR regulates axonogenesis		1	1	0
Reactome	R-HSA-112313	Neurotransmitter uptake and metabolism In glial cells		1	1	0
Reactome	R-HSA-1296025	ATP sensitive Potassium channels		1	1	0
Reactome	R-HSA-201451	Signaling by BMP		1	1	0
Reactome	R-HSA-75944	Transcription from mitochondrial promoters		1	1	0
Reactome	R-HSA-2514853	Condensation of Prometaphase Chromosomes		1	1	0
Reactome	R-HSA-157858	Gap junction trafficking and regulation		1	1	0
Reactome	R-HSA-3295583	TRP channels		1	1	0
Reactome	R-HSA-442720	CREB phosphorylation through the activation of Adenylate Cyclase		1	1	0
Reactome	R-HSA-8935964	RUNX1 regulates expression of components of tight junctions		1	1	0
Reactome	R-HSA-388844	Receptor-type tyrosine-protein phosphatases		1	1	0
Reactome	R-HSA-5686938	Regulation of TLR by endogenous ligand		1	1	0
Reactome	R-HSA-1236973	Cross-presentation of particulate exogenous antigens (phagosomes)		1	1	0
Reactome	R-HSA-77310	Beta oxidation of lauroyl-CoA to decanoyl-CoA-CoA		1	1	0
Reactome	R-HSA-195399	VEGF binds to VEGFR leading to receptor dimerization		1	1	0
Reactome	R-HSA-3645790	TGFBR2 Kinase Domain Mutants in Cancer		1	1	0
Reactome	R-HSA-1268020	Mitochondrial protein import		1	1	0
Reactome	R-HSA-1296061	HCN channels		1	1	0
Reactome	R-HSA-429958	mRNA decay by 3, to 5, exoribonuclease		1	1	0
Reactome	R-HSA-8939247	RUNX1 regulates transcription of genes involved in interleukin signaling		1	1	0
Reactome	R-HSA-5223345	Miscellaneous transport and binding events		1	1	0
Reactome	R-HSA-8865999	MET activates PTPN11		1	1	0
Reactome	R-HSA-9028731	Activated NTRK2 signals through FRS2 and FRS3		1	1	0
Reactome	R-HSA-76046	RNA Polymerase III Transcription Initiation		1	1	0
Reactome	R-HSA-76071	RNA Polymerase III Transcription Initiation From Type 3 Promoter		1	1	0
Reactome	R-HSA-5250992	Toxicity of botulinum toxin type E (BoNT/E)		1	1	0
Reactome	R-HSA-1296065	Inwardly rectifying K+ channels		1	1	0
Reactome	R-HSA-8985801	Regulation of cortical dendrite branching		1	1	0
Reactome	R-HSA-1296067	Potassium transport channels		1	1	0
Reactome	R-HSA-209905	Catecholamine biosynthesis		1	1	0
Reactome	R-HSA-164378	PKA activation in glucagon signalling		1	1	0
Reactome	R-HSA-5668599	RHO GTPases Activate NADPH Oxidases		1	1	0
Reactome	R-HSA-5693548	Sensing of DNA Double Strand Breaks		1	1	0
Reactome	R-HSA-446210	Synthesis of UDP-N-acetyl-glucosamine		1	1	0
Reactome	R-HSA-1483206	Glycerophospholipid biosynthesis		1	1	0
Reactome	R-HSA-174437	Removal of the Flap Intermediate from the C-strand		1	1	0
Reactome	R-HSA-174414	Processive synthesis on the C-strand of the telomere		1	1	0
Reactome	R-HSA-174417	Telomere C-strand (Lagging Strand) Synthesis		1	1	0
Reactome	R-HSA-180786	Extension of Telomeres		1	1	0
Reactome	R-HSA-446205	Synthesis of GDP-mannose		1	1	0
Reactome	R-HSA-162594	Early Phase of HIV Life Cycle		1	1	0
Reactome	R-HSA-5635851	GLI proteins bind promoters of Hh responsive genes to promote transcription		1	1	0
Reactome	R-HSA-9020933	Interleukin-23 signaling		1	1	0
Reactome	R-HSA-8964572	Lipid particle organization		1	1	0
Reactome	R-HSA-5658623	FGFRL1 modulation of FGFR1 signaling		1	1	0
Reactome	R-HSA-1632852	Macroautophagy		1	1	0
Reactome	R-HSA-1483226	Synthesis of PI		1	1	0
Reactome	R-HSA-6803205	TP53 regulates transcription of several additional cell death genes whose specific roles in p53-dependent apoptosis remain uncertain		1	1	0
Reactome	R-HSA-5694530	Cargo concentration in the ER		1	1	0
Reactome	R-HSA-389957	Prefoldin mediated transfer of substrate to CCT/TriC		1	1	0
Reactome	R-HSA-5624958	ARL13B-mediated ciliary trafficking of INPP5E		1	1	0
Reactome	R-HSA-446199	Synthesis of Dolichyl-phosphate		1	1	0
Reactome	R-HSA-5632681	Ligand-receptor interactions		1	1	0
Reactome	R-HSA-549132	Organic cation/anion/zwitterion transport		1	1	0
Reactome	R-HSA-170822	Regulation of Glucokinase by Glucokinase Regulatory Protein		1	1	0
Reactome	R-HSA-379716	Cytosolic tRNA aminoacylation		1	1	0
Reactome	R-HSA-177539	Autointegration results in viral DNA circles		1	1	0
Reactome	R-HSA-9025046	NTF3 activates NTRK2 (TRKB) signaling		1	1	0
Reactome	R-HSA-418890	Role of second messengers in netrin-1 signaling		1	1	0
Reactome	R-HSA-140834	Extrinsic Pathway of Fibrin Clot Formation		1	1	0
Reactome	R-HSA-74217	Purine salvage		1	1	0
Reactome	R-HSA-189200	Cellular hexose transport		1	1	0
Reactome	R-HSA-428157	Sphingolipid metabolism		1	1	0
Reactome	R-HSA-164939	Nef mediated downregulation of CD28 cell surface expression		1	1	0
Reactome	R-HSA-983170	Antigen Presentation: Folding, assembly and peptide loading of class I MHC		1	1	0
Reactome	R-HSA-5140745	WNT5A-dependent internalization of FZD2, FZD5 and ROR2		1	1	0
Reactome	R-HSA-445717	Aquaporin-mediated transport		1	1	0
Reactome	R-HSA-75157	FasL/ CD95L signaling		1	1	0
Reactome	R-HSA-162699	Synthesis of dolichyl-phosphate mannose		1	1	0
Reactome	R-HSA-389661	Glyoxylate metabolism and glycine degradation		1	1	0
Reactome	R-HSA-418886	Netrin mediated repulsion signals		1	1	0
Reactome	R-HSA-480985	Synthesis of dolichyl-phosphate-glucose		1	1	0
Reactome	R-HSA-418885	DCC mediated attractive signaling		1	1	0
Reactome	R-HSA-171306	Packaging Of Telomere Ends		1	1	0
Reactome	R-HSA-157579	Telomere Maintenance		1	1	0
Reactome	R-HSA-73886	Chromosome Maintenance		1	1	0
Reactome	R-HSA-425381	Bicarbonate transporters		1	1	0
Reactome	R-HSA-111463	SMAC binds to IAPs		1	1	0
Reactome	R-HSA-629597	Highly calcium permeable nicotinic acetylcholine receptors		1	1	0
Reactome	R-HSA-8939246	RUNX1 regulates transcription of genes involved in differentiation of myeloid cells		1	1	0
Reactome	R-HSA-112122	ALKBH2 mediated reversal of alkylation damage		1	1	0
Reactome	R-HSA-162592	Integration of provirus		1	1	0
Reactome	R-HSA-9024909	BDNF activates NTRK2 (TRKB) signaling		1	1	0
Reactome	R-HSA-4085001	Sialic acid metabolism		1	1	0
Reactome	R-HSA-157212	A third proteolytic cleavage releases NICD		1	1	0
Reactome	R-HSA-1810476	RIP-mediated NFkB activation via ZBP1		1	1	0
Reactome	R-HSA-73930	Abasic sugar-phosphate removal via the single-nucleotide replacement pathway		1	1	0
Reactome	R-HSA-110373	Resolution of AP sites via the multiple-nucleotide patch replacement pathway		1	1	0
Reactome	R-HSA-73933	Resolution of Abasic Sites (AP sites)		1	1	0
Reactome	R-HSA-73884	Base Excision Repair		1	1	0
Reactome	R-HSA-774815	Nucleosome assembly		1	1	0
Reactome	R-HSA-194313	VEGF ligand-receptor interactions		1	1	0
Reactome	R-HSA-6803204	TP53 Regulates Transcription of Genes Involved in Cytochrome C Release		1	1	0
Reactome	R-HSA-167060	NGF processing		1	1	0
Reactome	R-HSA-9036866	Expression and Processing of Neurotrophins		1	1	0
Reactome	R-HSA-3214847	HATs acetylate histones		1	1	0
Reactome	R-HSA-70614	Amino acid synthesis and interconversion (transamination)		1	1	0
Reactome	R-HSA-5651801	PCNA-Dependent Long Patch Base Excision Repair		1	1	0
Reactome	R-HSA-6799198	Complex I biogenesis		1	1	0
Reactome	R-HSA-500792	GPCR ligand binding		1	1	0
Reactome	R-HSA-5693579	Homologous DNA Pairing and Strand Exchange		1	1	0
Reactome	R-HSA-381426	Regulation of Insulin-like Growth Factor (IGF) transport and uptake by Insulin-like Growth Factor Binding Proteins (IGFBPs)		1	1	0
Reactome	R-HSA-110381	Resolution of AP sites via the single-nucleotide replacement pathway		1	1	0
Reactome	R-HSA-2990846	SUMOylation		1	1	0
Reactome	R-HSA-390522	Striated Muscle Contraction		1	1	0
Reactome	R-HSA-2468052	Establishment of Sister Chromatid Cohesion		1	1	0
Reactome	R-HSA-1221632	Meiotic synapsis		1	1	0
Reactome	R-HSA-5693616	Presynaptic phase of homologous DNA pairing and strand exchange		1	1	0
Reactome	R-HSA-1500620	Meiosis		1	1	0
Reactome	R-HSA-6787639	GDP-fucose biosynthesis		1	1	0
Reactome	R-HSA-5576886	Phase 4 - resting membrane potential		1	1	0
Reactome	R-HSA-392023	Adrenaline signalling through Alpha-2 adrenergic receptor		1	1	0
Reactome	R-HSA-6784531	tRNA processing in the nucleus		1	1	0
Reactome	R-HSA-5576894	Phase 1 - inactivation of fast Na+ channels		1	1	0
Reactome	R-HSA-5620920	Cargo trafficking to the periciliary membrane		1	1	0
Reactome	R-HSA-73943	Reversal of alkylation damage by DNA dioxygenases		1	1	0
Reactome	R-HSA-170145	Phosphorylation of proteins involved in the G2/M transition by Cyclin A:Cdc2 complexes		1	1	0
Reactome	R-HSA-174430	Telomere C-strand synthesis initiation		1	1	0
Reactome	R-HSA-112126	ALKBH3 mediated reversal of alkylation damage		1	1	0
Reactome	R-HSA-166020	Transfer of LPS from LBP carrier to CD14		1	1	0
Reactome	R-HSA-5627083	RHO GTPases regulate CFTR trafficking		1	1	0
Reactome	R-HSA-2408508	Metabolism of ingested SeMet, Sec, MeSec into H2Se		1	1	0
Reactome	R-HSA-6803207	TP53 Regulates Transcription of Caspase Activators and Caspases		1	1	0
Reactome	R-HSA-8981607	Intracellular oxygen transport		1	1	0
Reactome	R-HSA-1181150	Signaling by NODAL		1	1	0
Reactome	R-HSA-171319	Telomere Extension By Telomerase		1	1	0
Reactome	R-HSA-73780	RNA Polymerase III Chain Elongation		1	1	0
Reactome	R-HSA-193670	p75NTR negatively regulates cell cycle via SC1		1	1	0
Reactome	R-HSA-73942	DNA Damage Reversal		1	1	0
Reactome	R-HSA-5576890	Phase 3 - rapid repolarisation		1	1	0
Reactome	R-HSA-549127	Organic cation transport		1	1	0
Reactome	R-HSA-1483248	Synthesis of PIPs at the ER membrane		1	1	0
Reactome	R-HSA-190370	FGFR1b ligand binding and activation		1	1	0
Reactome	R-HSA-426048	Arachidonate production from DAG		1	1	0
Reactome	R-HSA-1839130	Signaling by activated point mutants of FGFR3		1	1	0
Reactome	R-HSA-210991	Basigin interactions		1	1	0
Reactome	R-HSA-380259	Loss of Nlp from mitotic centrosomes		1	1	0
Reactome	R-HSA-380284	Loss of proteins required for interphase microtubule organization from the centrosome		1	1	0
Reactome	R-HSA-8963889	Assembly of active LPL and LIPC lipase complexes		1	1	0
Reactome	R-HSA-380287	Centrosome maturation		1	1	0
Reactome	R-HSA-75158	TRAIL signaling		1	1	0
Reactome	R-HSA-975956	Nonsense Mediated Decay (NMD) independent of the Exon Junction Complex (EJC)		1	1	0
Reactome	R-HSA-71262	Carnitine synthesis		1	1	0
Reactome	R-HSA-442660	Na+/Cl- dependent neurotransmitter transporters		1	1	0
Reactome	R-HSA-192456	Digestion of dietary lipid		1	1	0
Reactome	R-HSA-9014826	Interleukin-36 pathway		1	1	0
Reactome	R-HSA-9033500	TYSND1 cleaves peroxisomal proteins		1	1	0
Reactome	R-HSA-1855191	Synthesis of IPs in the nucleus		1	1	0
Reactome	R-HSA-210990	PECAM1 interactions		1	1	0
Reactome	R-HSA-6804754	Regulation of TP53 Expression		1	1	0
Reactome	R-HSA-1236974	ER-Phagosome pathway		1	1	0
Reactome	R-HSA-264876	Insulin processing		1	1	0
Reactome	R-HSA-399955	SEMA3A-Plexin repulsion signaling by inhibiting Integrin adhesion		1	1	0
Reactome	R-HSA-5620922	BBSome-mediated cargo-targeting to cilium		1	1	0
Reactome	R-HSA-173623	Classical antibody-mediated complement activation		1	1	0
Reactome	R-HSA-1855231	Synthesis of IPs in the ER lumen		1	1	0
Reactome	R-HSA-5173105	O-linked glycosylation		1	1	0
Reactome	R-HSA-913709	O-linked glycosylation of mucins		1	1	0
Reactome	R-HSA-9014843	Interleukin-33 signaling		1	1	0
Reactome	R-HSA-162589	Reverse Transcription of HIV RNA		1	1	0
Reactome	R-HSA-162585	Uncoating of the HIV Virion		1	1	0
Reactome	R-HSA-3238698	WNT ligand biogenesis and trafficking		1	1	0
Reactome	R-HSA-1855167	Synthesis of pyrophosphates in the cytosol		1	1	0
Reactome	R-HSA-8852276	The role of GTSE1 in G2/M progression after G2 checkpoint		1	1	0
Reactome	R-HSA-6809371	Formation of the cornified envelope		1	1	0
Reactome	R-HSA-9013957	TLR3-mediated TICAM1-dependent programmed cell death		1	1	0
Reactome	R-HSA-205017	NFG and proNGF binds to p75NTR		1	1	0
Reactome	R-HSA-1250342	PI3K events in ERBB4 signaling		1	1	0
Reactome	R-HSA-426496	Post-transcriptional silencing by small RNAs		1	1	0
Reactome	R-HSA-111453	BH3-only proteins associate with and inactivate anti-apoptotic BCL-2 members		1	1	0
Reactome	R-HSA-1482801	Acyl chain remodelling of PS		1	1	0
Reactome	R-HSA-2660825	Signaling by NOTCH1 t(7;9)(NOTCH1:M1580_K2555) Translocation Mutant		1	1	0
Reactome	R-HSA-2660826	Constitutive Signaling by NOTCH1 t(7;9)(NOTCH1:M1580_K2555) Translocation Mutant		1	1	0
Reactome	R-HSA-5578749	Transcriptional regulation by small RNAs		1	1	0
Reactome	R-HSA-8935690	Digestion		1	1	0
Reactome	R-HSA-997272	Inhibition of voltage gated Ca2+ channels via Gbeta/gamma subunits		1	1	0
Reactome	R-HSA-1251985	Nuclear signaling by ERBB4		1	1	0
Reactome	R-HSA-1614635	Sulfur amino acid metabolism		1	1	0
Reactome	R-HSA-416550	Sema4D mediated inhibition of cell attachment and migration		1	1	0
Reactome	R-HSA-190374	FGFR1c and Klotho ligand binding and activation		1	1	0
Reactome	R-HSA-964739	N-glycan trimming and elongation in the cis-Golgi		1	1	0
Reactome	R-HSA-166663	Initial triggering of complement		1	1	0
Reactome	R-HSA-8949664	Processing of SMDT1		1	1	0
Reactome	R-HSA-163560	Triglyceride catabolism		1	1	0
Reactome	R-HSA-8979227	Triglyceride metabolism		1	1	0
Reactome	R-HSA-432040	Vasopressin regulates renal water homeostasis via Aquaporins		1	1	0
Reactome	R-HSA-140837	Intrinsic Pathway of Fibrin Clot Formation		1	1	0
Reactome	R-HSA-190242	FGFR1 ligand binding and activation		1	1	0
Reactome	R-HSA-9008059	Interleukin-37 signaling		1	1	0
Reactome	R-HSA-447041	CHL1 interactions		1	1	0
Reactome	R-HSA-9026527	Activated NTRK2 signals through PLCG1		1	1	0
Reactome	R-HSA-164940	Nef mediated downregulation of MHC class I complex cell surface expression		1	1	0
Reactome	R-HSA-75109	Triglyceride biosynthesis		1	1	0
Reactome	R-HSA-9032500	Activated NTRK2 signals through FYN		1	1	0
Reactome	R-HSA-9007892	Interleukin-38 signaling		1	1	0
Reactome	R-HSA-6804115	TP53 regulates transcription of additional cell cycle genes whose exact role in the p53 pathway remain uncertain		1	1	0
Reactome	R-HSA-175567	Integration of viral DNA into host genomic DNA		1	1	0
Reactome	R-HSA-5624138	Trafficking of myristoylated proteins to the cilium		1	1	0
Reactome	R-HSA-446219	Synthesis of substrates in N-glycan biosythesis		1	1	0
Reactome	R-HSA-446193	Biosynthesis of the N-glycan precursor (dolichol lipid-linked oligosaccharide, LLO) and transfer to a nascent protein		1	1	0
Reactome	R-HSA-199920	CREB phosphorylation		1	1	0
Reactome	R-HSA-5423646	Aflatoxin activation and detoxification		1	1	0
Reactome	R-HSA-9032845	Activated NTRK2 signals through CDK5		1	1	0
Reactome	R-HSA-991365	Activation of GABAB receptors		1	1	0
Reactome	R-HSA-168315	Inhibition of Host mRNA Processing and RNA Silencing		1	1	0
Reactome	R-HSA-5626978	TNFR1-mediated ceramide production		1	1	0
Reactome	R-HSA-73817	Purine ribonucleoside monophosphate biosynthesis		1	1	0
Reactome	R-HSA-1483152	Hydrolysis of LPE		1	1	0
Reactome	R-HSA-75876	Synthesis of very long-chain fatty acyl-CoAs		1	1	0
Reactome	R-HSA-6783589	Interleukin-6 family signaling		1	1	0
Reactome	R-HSA-1059683	Interleukin-6 signaling		1	1	0
Reactome	R-HSA-445095	Interaction between L1 and Ankyrins		1	1	0
Reactome	R-HSA-5657655	MGMT-mediated DNA damage reversal		1	1	0
Reactome	R-HSA-196791	Vitamin D (calciferol) metabolism		1	1	0
Reactome	R-HSA-432047	Passive transport by Aquaporins		1	1	0
Reactome	R-HSA-1483148	Synthesis of PG		1	1	0
Reactome	R-HSA-83936	Transport of nucleosides and free purine and pyrimidine bases across the plasma membrane		1	1	0
Reactome	R-HSA-8963743	Digestion and absorption		1	1	0
Reactome	R-HSA-964827	Progressive trimming of alpha-1,2-linked mannose residues from Man9/8/7GlcNAc2 to produce Man5GlcNAc2		1	1	0
Reactome	R-HSA-997269	Inhibition of adenylate cyclase pathway		1	1	0
Reactome	R-HSA-190373	FGFR1c ligand binding and activation		1	1	0
Reactome	R-HSA-2562597	Optineurin and Myosin Phosphatase Negatively Regulate PLK1		1	1	0
Reactome	R-HSA-399956	CRMPs in Sema3A signaling		1	1	0
Reactome	R-HSA-6811440	Retrograde transport at the Trans-Golgi-Network		1	1	0
Reactome	R-HSA-8949613	Cristae formation		1	1	0
Reactome	R-HSA-176407	Conversion from APC/C:Cdc20 to APC/C:Cdh1 in late anaphase		1	1	0
Reactome	R-HSA-8875791	MET activates STAT3		1	1	0
Reactome	R-HSA-380270	Recruitment of mitotic centrosome proteins and complexes		1	1	0
Reactome	R-HSA-170670	Adenylate cyclase inhibitory pathway		1	1	0
Reactome	R-HSA-3301854	Nuclear Pore Complex (NPC) Disassembly		1	1	0
Reactome	R-HSA-9025106	Biosynthesis of DPAn-6 SPMs		1	1	0
Reactome	R-HSA-5250971	Toxicity of botulinum toxin type C (BoNT/C)		1	1	0
Reactome	R-HSA-8875513	MET interacts with TNS proteins		1	1	0
Reactome	R-HSA-351200	Interconversion of polyamines		1	1	0
Reactome	R-HSA-73843	5-Phosphoribose 1-diphosphate biosynthesis		1	1	0
Reactome	R-HSA-1614558	Degradation of cysteine and homocysteine		1	1	0
Reactome	R-HSA-392170	ADP signalling through P2Y purinoceptor 12		1	1	0
Reactome	R-HSA-8985586	SLIT2:ROBO1 increases RHOA activity		1	1	0
Reactome	R-HSA-350562	Regulation of ornithine decarboxylase (ODC)		1	1	0
Reactome	R-HSA-351202	Metabolism of polyamines		1	1	0
Reactome	R-HSA-168276	NS1 Mediated Effects on Host Pathways		1	1	0
Reactome	R-HSA-3371378	Regulation by c-FLIP		1	1	0
Reactome	R-HSA-140534	Ligand-dependent caspase activation		1	1	0
Reactome	R-HSA-111459	Activation of caspases through apoptosome-mediated cleavage		1	1	0
Reactome	R-HSA-71291	Metabolism of amino acids and derivatives		1	1	0
Reactome	R-HSA-3214842	HDMs demethylate histones		1	1	0
Reactome	R-HSA-499943	Interconversion of nucleotide di- and triphosphates		1	1	0
Reactome	R-HSA-500753	Pyrimidine biosynthesis		1	1	0
Reactome	R-HSA-2465910	MASTL Facilitates Mitotic Progression		1	1	0
Reactome	R-HSA-200425	Import of palmitoyl-CoA into the mitochondrial matrix		1	1	0
Reactome	R-HSA-2029481	FCGR activation		1	1	0
Reactome	R-HSA-189445	Metabolism of porphyrins		1	1	0
Reactome	R-HSA-168268	Virus Assembly and Release		1	1	0
Reactome	R-HSA-189483	Heme degradation		1	1	0
Reactome	R-HSA-351143	Agmatine biosynthesis		1	1	0
Reactome	R-HSA-3214815	HDACs deacetylate histones		1	1	0
Reactome	R-HSA-5621480	Dectin-2 family		1	1	0
Reactome	R-HSA-975576	N-glycan antennae elongation in the medial/trans-Golgi		1	1	0
Reactome	R-HSA-2046106	alpha-linolenic acid (ALA) metabolism		1	1	0
Reactome	R-HSA-3134963	DEx/H-box helicases activate type I IFN and inflammatory cytokines production		1	1	0
Reactome	R-HSA-2408557	Selenocysteine synthesis		1	1	0
Reactome	R-HSA-168316	Assembly of Viral Components at the Budding Site		1	1	0
Reactome	R-HSA-174411	Polymerase switching on the C-strand of the telomere		1	1	0
Reactome	R-HSA-425428	Amine compound SLC transporters		1	1	0
Reactome	R-HSA-425471	Bile salt and organic anion SLC transporters		1	1	0
Reactome	R-HSA-1474165	Reproduction		1	1	0
Reactome	R-HSA-2022377	Metabolism of Angiotensinogen to Angiotensins		1	1	0
Reactome	R-HSA-71240	Tryptophan catabolism		1	1	0
Reactome	R-HSA-6788656	Histidine, lysine, phenylalanine, tyrosine, proline and tryptophan catabolism		1	1	0
Reactome	R-HSA-3248023	Regulation by TREX1		1	1	0
Reactome	R-HSA-2046105	Linoleic acid (LA) metabolism		1	1	0
Reactome	R-HSA-2046104	alpha-linolenic (omega3) and linoleic (omega6) acid metabolism		1	1	0
Reactome	R-HSA-189451	Heme biosynthesis		1	1	0
Reactome	R-HSA-6793080	rRNA modification in the mitochondrion		1	1	0
Reactome	R-HSA-168255	Influenza Life Cycle		1	1	0
Reactome	R-HSA-383280	Nuclear Receptor transcription pathway		1	1	0
Reactome	R-HSA-5250968	Toxicity of botulinum toxin type A (BoNT/A)		1	1	0
Reactome	R-HSA-1474290	Collagen formation		1	1	0
Reactome	R-HSA-211994	Sterols are 12-hydroxylated by CYP8B1		1	1	0
Reactome	R-HSA-211976	Endogenous sterols		1	1	0
Reactome	R-HSA-5357769	Caspase activation via extrinsic apoptotic signalling pathway		1	1	0
Reactome	R-HSA-165181	Inhibition of TSC complex formation by PKB		1	1	0
Reactome	R-HSA-69895	Transcriptional activation of cell cycle inhibitor p21		1	1	0
Reactome	R-HSA-69560	Transcriptional activation of p53 responsive genes		1	1	0
Reactome	R-HSA-77285	Beta oxidation of myristoyl-CoA to lauroyl-CoA		1	1	0
Reactome	R-HSA-5675482	Regulation of necroptotic cell death		1	1	0
Reactome	R-HSA-561048	Organic anion transport		1	1	0
Reactome	R-HSA-5607761	Dectin-1 mediated noncanonical NF-kB signaling		1	1	0
Reactome	R-HSA-69416	Dimerization of procaspase-8		1	1	0
Reactome	R-HSA-1237112	Methionine salvage pathway		1	1	0
Reactome	R-HSA-5660668	CLEC7A/inflammasome pathway		1	1	0
Reactome	R-HSA-169131	Inhibition of PKR		1	1	0
Reactome	R-HSA-168277	Influenza Virus Induced Apoptosis		1	1	0
Reactome	R-HSA-168253	Host Interactions with Influenza Factors		1	1	0
Reactome	R-HSA-168254	Influenza Infection		1	1	0
Reactome	R-HSA-975578	Reactions specific to the complex N-glycan synthesis pathway		1	1	0
Reactome	R-HSA-1834941	STING mediated induction of host immune responses		1	1	0
Reactome	R-HSA-77387	Insulin receptor recycling		1	1	0
Reactome	R-HSA-6787450	tRNA modification in the mitochondrion		1	1	0
Reactome	R-HSA-1679131	Trafficking and processing of endosomal TLR		1	1	0
Reactome	R-HSA-2024101	CS/DS degradation		1	1	0
Reactome	R-HSA-1793185	Chondroitin sulfate/dermatan sulfate metabolism		1	1	0
Reactome	R-HSA-2142816	Synthesis of (16-20)-hydroxyeicosatetraenoic acids (HETE)		1	1	0
Reactome	R-HSA-168330	Viral RNP Complexes in the Host Cell Nucleus		1	1	0
Reactome	R-HSA-9018679	Biosynthesis of EPA-derived SPMs		1	1	0
Reactome	R-HSA-1630316	Glycosaminoglycan metabolism		1	1	0
Reactome	R-HSA-164843	2-LTR circle formation		1	1	0
Reactome	R-HSA-1614517	Sulfide oxidation to sulfate		1	1	0
Reactome	R-HSA-70895	Branched-chain amino acid catabolism		1	1	0
Reactome	R-HSA-168271	Transport of Ribonucleoproteins into the Host Nucleus		1	1	0
Reactome	R-HSA-3232118	SUMOylation of transcription factors		1	1	0
Reactome	R-HSA-3899300	SUMOylation of transcription cofactors		1	1	0
Reactome	R-HSA-2142691	Synthesis of Leukotrienes (LT) and Eoxins (EX)		1	1	0
Reactome	R-HSA-192905	vRNP Assembly		1	1	0
Reactome	R-HSA-6783984	Glycine degradation		1	1	0
Reactome	R-HSA-77075	RNA Pol II CTD phosphorylation and interaction with CE		1	1	0
Reactome	R-HSA-1606322	ZBP1(DAI) mediated induction of type I IFNs		1	1	0
Reactome	R-HSA-3108214	SUMOylation of DNA damage response and repair proteins		1	1	0
Reactome	R-HSA-2559584	Formation of Senescence-Associated Heterochromatin Foci (SAHF)		1	1	0
Reactome	R-HSA-168275	Entry of Influenza Virion into Host Cell via Endocytosis		1	1	0
Reactome	R-HSA-164525	Plus-strand DNA synthesis		1	1	0
Reactome	R-HSA-73621	Pyrimidine catabolism		1	1	0
Reactome	R-HSA-8956319	Nucleobase catabolism		1	1	0
Reactome	R-HSA-15869	Metabolism of nucleotides		1	1	0
Reactome	R-HSA-2024096	HS-GAG degradation		1	1	0
Reactome	R-HSA-1638091	Heparan sulfate/heparin (HS-GAG) metabolism		1	1	0
Reactome	R-HSA-2162123	Synthesis of Prostaglandins (PG) and Thromboxanes (TX)		1	1	0
Reactome	R-HSA-210455	Astrocytic Glutamate-Glutamine Uptake And Metabolism		1	1	0
Reactome	R-HSA-180910	Vpr-mediated nuclear import of PICs		1	1	0
Reactome	R-HSA-2022870	Chondroitin sulfate biosynthesis		1	1	0
Reactome	R-HSA-70921	Histidine catabolism		1	1	0
Reactome	R-HSA-216083	Integrin cell surface interactions		1	1	0
Reactome	R-HSA-1369062	ABC transporters in lipid homeostasis		1	1	0
Reactome	R-HSA-2022923	Dermatan sulfate biosynthesis		1	1	0
Reactome	R-HSA-1606341	IRF3 mediated activation of type 1 IFN		1	1	0
Reactome	R-HSA-622312	Inflammasomes		1	1	0
Reactome	R-HSA-204174	Regulation of pyruvate dehydrogenase (PDH) complex		1	1	0
Reactome	R-HSA-2033514	FGFR3 mutant receptor activation		1	1	0
Reactome	R-HSA-163125	Post-translational modification: synthesis of GPI-anchored proteins		1	1	0
Reactome	R-HSA-3108232	SUMO E3 ligases SUMOylate target proteins		1	1	0
Reactome	R-HSA-1442490	Collagen degradation		1	1	0
Reactome	R-HSA-428930	Thromboxane signalling through TP receptor		1	1	0
Reactome	R-HSA-2142753	Arachidonic acid metabolism		1	1	0
Reactome	R-HSA-168333	NEP/NS2 Interacts with the Cellular Export Machinery		1	1	0
Reactome	R-HSA-168274	Export of Viral Ribonucleoproteins from Nucleus		1	1	0
Reactome	R-HSA-975574	Reactions specific to the hybrid N-glycan synthesis pathway		1	1	0
Reactome	R-HSA-165158	Activation of AKT2		1	1	0
Reactome	R-HSA-165160	PDE3B signalling		1	1	0
Reactome	R-HSA-109703	PKB-mediated events		1	1	0
Reactome	R-HSA-75035	Chk1/Chk2(Cds1) mediated inactivation of Cyclin B:Cdk1 complex		1	1	0
Reactome	R-HSA-71403	Citric acid cycle (TCA cycle)		1	1	0
Reactome	R-HSA-70688	Proline catabolism		1	1	0
Reactome	R-HSA-880009	Interconversion of 2-oxoglutarate and 2-hydroxyglutarate		1	1	0
Reactome	R-HSA-71406	Pyruvate metabolism and Citric Acid (TCA) cycle		1	1	0
Reactome	R-HSA-2033515	t(4;14) translocations of FGFR3		1	1	0
Reactome	R-HSA-4570464	SUMOylation of RNA binding proteins		1	1	0
Reactome	R-HSA-350864	Regulation of thyroid hormone activity		1	1	0
Reactome	R-HSA-2142688	Synthesis of 5-eicosatetraenoic acids		1	1	0
Reactome	R-HSA-629587	Highly sodium permeable acetylcholine nicotinic receptors		1	1	0
Reactome	R-HSA-72764	Eukaryotic Translation Termination		1	1	0
Reactome	R-HSA-196836	Vitamin C (ascorbate) metabolism		1	1	0
Reactome	R-HSA-4615885	SUMOylation of DNA replication proteins		1	1	0
Reactome	R-HSA-975577	N-Glycan antennae elongation		1	1	0
Reactome	R-HSA-2142770	Synthesis of 15-eicosatetraenoic acid derivatives		1	1	0
Reactome	R-HSA-8941237	Invadopodia formation		1	1	0
Reactome	R-HSA-1187000	Fertilization		1	1	0
Reactome	R-HSA-5653890	Lactose synthesis		1	1	0
Reactome	R-HSA-168325	Viral Messenger RNA Synthesis		1	1	0
Reactome	R-HSA-3000157	Laminin interactions		1	1	0
Reactome	R-HSA-2142712	Synthesis of 12-eicosatetraenoic acid derivatives		1	1	0
Reactome	R-HSA-4551638	SUMOylation of chromatin organization proteins		1	1	0
Reactome	R-HSA-933543	NF-kB activation through FADD/RIP-1 pathway mediated by caspase-8 and -10		1	1	0
Reactome	R-HSA-71064	Lysine catabolism		1	1	0
Reactome	R-HSA-2142696	Synthesis of Hepoxilins (HX) and Trioxilins (TrX)		1	1	0
Reactome	R-HSA-168273	Influenza Viral RNA Transcription and Replication		1	1	0
Reactome	R-HSA-196819	Vitamin B1 (thiamin) metabolism		1	1	0
Reactome	R-HSA-983189	Kinesins		1	1	0
Reactome	R-HSA-417957	P2Y receptors		1	1	0
Reactome	R-HSA-877312	Regulation of IFNG signaling		1	1	0
Reactome	R-HSA-8964038	LDL clearance		1	1	0
Reactome	R-HSA-211227	Activation of DNA fragmentation factor		1	1	0
Reactome	R-HSA-140342	Apoptosis induced DNA fragmentation		1	1	0
Reactome	R-HSA-390471	Association of TriC/CCT with target proteins during biosynthesis		1	1	0
Reactome	R-HSA-427975	Proton/oligopeptide cotransporters		1	1	0
Reactome	R-HSA-173107	Binding and entry of HIV virion		1	1	0
Reactome	R-HSA-73863	RNA Polymerase I Transcription Termination		1	1	0
Reactome	R-HSA-2453902	The canonical retinoid cycle in rods (twilight vision)		1	1	0
Reactome	R-HSA-8964046	VLDL clearance		1	1	0
Reactome	R-HSA-350054	Notch-HLH transcription pathway		1	1	0
Reactome	R-HSA-6798163	Choline catabolism		1	1	0
Reactome	R-HSA-5662702	Melanin biosynthesis		1	1	0
Reactome	R-HSA-193368	Synthesis of bile acids and bile salts via 7alpha-hydroxycholesterol		1	1	0
Reactome	R-HSA-8866427	VLDLR internalisation and degradation		1	1	0
Reactome	R-HSA-8964043	Plasma lipoprotein clearance		1	1	0
Reactome	R-HSA-9018896	Biosynthesis of E-series 18(S)-resolvins		1	1	0
Reactome	R-HSA-1362300	Transcription of E2F targets under negative control by p107 (RBL1) and p130 (RBL2) in complex with HDAC1		1	1	0
Reactome	R-HSA-390247	Beta-oxidation of very long chain fatty acids		1	1	0
Reactome	R-HSA-390918	Peroxisomal lipid metabolism		1	1	0
Reactome	R-HSA-1362409	Mitochondrial iron-sulfur cluster biogenesis		1	1	0
Reactome	R-HSA-352238	Breakdown of the nuclear lamina		1	1	0
Reactome	R-HSA-111465	Apoptotic cleavage of cellular proteins		1	1	0
Reactome	R-HSA-3249367	STAT6-mediated induction of chemokines		1	1	0
Reactome	R-HSA-2161517	Abacavir transmembrane transport		1	1	0
Reactome	R-HSA-8985947	Interleukin-9 signaling		1	1	0
Reactome	R-HSA-2142700	Synthesis of Lipoxins (LX)		1	1	0
Reactome	R-HSA-389960	Formation of tubulin folding intermediates by CCT/TriC		1	1	0
Reactome	R-HSA-1362277	Transcription of E2F targets under negative control by DREAM complex		1	1	0
Reactome	R-HSA-6803157	Antimicrobial peptides		1	1	0
Reactome	R-HSA-196741	Cobalamin (Cbl, vitamin B12) transport and metabolism		1	1	0
Reactome	R-HSA-8983432	Interleukin-15 signaling		1	1	0
Reactome	R-HSA-2161541	Abacavir metabolism		1	1	0
Reactome	R-HSA-2161522	Abacavir transport and metabolism		1	1	0
Reactome	R-HSA-71737	Pyrophosphate hydrolysis		1	1	0
Reactome	R-HSA-1480926	O2/CO2 exchange in erythrocytes		1	1	0
Reactome	R-HSA-9027604	Biosynthesis of electrophilic ?-3 PUFA oxo-derivatives		1	1	0
Reactome	R-HSA-351906	Apoptotic cleavage of cell adhesion proteins		1	1	0
Reactome	R-HSA-434316	Fatty Acids bound to GPR40 (FFAR1) regulate insulin secretion		1	1	0
Reactome	R-HSA-5218859	Regulated Necrosis		1	1	0
Reactome	R-HSA-159231	Transport of Mature mRNA Derived from an Intronless Transcript		1	1	0
Reactome	R-HSA-159234	Transport of Mature mRNAs Derived from Intronless Transcripts		1	1	0
Reactome	R-HSA-381753	Olfactory Signaling Pathway		1	1	0
Reactome	R-HSA-191647	c-src mediated regulation of Cx43 function and closure of gap junctions		1	1	0
Reactome	R-HSA-9027307	Biosynthesis of maresin-like SPMs		1	1	0
Reactome	R-HSA-9018682	Biosynthesis of maresins		1	1	0
Reactome	R-HSA-196757	Metabolism of folate and pterines		1	1	0
Reactome	R-HSA-9026762	Biosynthesis of maresin conjugates in tissue regeneration (MCTR)		1	1	0
Reactome	R-HSA-193807	Synthesis of bile acids and bile salts via 27-hydroxycholesterol		1	1	0
Reactome	R-HSA-192105	Synthesis of bile acids and bile salts		1	1	0
Reactome	R-HSA-110330	Recognition and association of DNA glycosylase with site containing an affected purine		1	1	0
Reactome	R-HSA-9026766	Biosynthesis of protectin and resolvin conjugates in tissue regeneration (PCTR and RCTR)		1	1	0
Reactome	R-HSA-9026395	Biosynthesis of DHA-derived sulfido conjugates		1	1	0
Reactome	R-HSA-9018677	Biosynthesis of DHA-derived SPMs		1	1	0
Reactome	R-HSA-964975	Vitamins B6 activation to pyridoxal phosphate		1	1	0
Reactome	R-HSA-193775	Synthesis of bile acids and bile salts via 24-hydroxycholesterol		1	1	0
Reactome	R-HSA-5218900	CASP8 activity is inhibited		1	1	0
Reactome	R-HSA-5666185	RHO GTPases Activate Rhotekin and Rhophilins		1	1	0
Reactome	R-HSA-9018676	Biosynthesis of D-series resolvins		1	1	0
Reactome	R-HSA-157052	NICD traffics to nucleus		1	1	0
Reactome	R-HSA-174577	Activation of C3 and C5		1	1	0
Reactome	R-HSA-8939245	RUNX1 regulates transcription of genes involved in BCR signaling		1	1	0
Reactome	R-HSA-3928665	EPH-ephrin mediated repulsion of cells		1	1	0
Reactome	R-HSA-9020265	Biosynthesis of aspirin-triggered D-series resolvins		1	1	0
Reactome	R-HSA-3270619	IRF3-mediated induction of type I IFN		1	1	0
Reactome	R-HSA-159227	Transport of the SLBP independent Mature mRNA		1	1	0
Reactome	R-HSA-9018681	Biosynthesis of protectins		1	1	0
Reactome	R-HSA-159230	Transport of the SLBP Dependant Mature mRNA		1	1	0
Reactome	R-HSA-8874211	CREB3 factors activate genes		1	1	0
Reactome	R-HSA-428643	Organic anion transporters		1	1	0
Reactome	R-HSA-8868766	rRNA processing in the mitochondrion		1	1	0
Reactome	R-HSA-444411	Rhesus glycoproteins mediate ammonium transport.		1	1	0
Reactome	R-HSA-500657	Presynaptic function of Kainate receptors		1	1	0
Reactome	R-HSA-1655829	Regulation of cholesterol biosynthesis by SREBP (SREBF)		1	1	0
Reactome	R-HSA-211957	Aromatic amines can be N-hydroxylated or N-dealkylated by CYP1A2		1	1	0
Reactome	R-HSA-114294	Activation, translocation and oligomerization of BAX		1	1	0
Reactome	R-HSA-77352	Beta oxidation of butanoyl-CoA to acetyl-CoA		1	1	0
Reactome	R-HSA-77286	mitochondrial fatty acid beta-oxidation of saturated fatty acids		1	1	0
Reactome	R-HSA-5250981	Toxicity of botulinum toxin type F (BoNT/F)		1	1	0
Reactome	R-HSA-611105	Respiratory electron transport		1	1	0
Reactome	R-HSA-111452	Activation and oligomerization of BAK protein		1	1	0
Reactome	R-HSA-77595	Processing of Intronless Pre-mRNAs		1	1	0
Reactome	R-HSA-111457	Release of apoptotic factors from the mitochondria		1	1	0
Reactome	R-HSA-77288	mitochondrial fatty acid beta-oxidation of unsaturated fatty acids		1	1	0
Reactome	R-HSA-1839128	FGFR4 mutant receptor activation		1	1	0
Reactome	R-HSA-194306	Neurophilin interactions with VEGF and VEGFR		1	1	0
Reactome	R-HSA-5250989	Toxicity of botulinum toxin type G (BoNT/G)		1	1	0
Reactome	R-HSA-168799	Neurotoxicity of clostridium toxins		1	1	0
Reactome	R-HSA-211981	Xenobiotics		1	1	0
Reactome	R-HSA-71032	Propionyl-CoA catabolism		1	1	0
Reactome	R-HSA-77289	Mitochondrial Fatty Acid Beta-Oxidation		1	1	0
Reactome	R-HSA-5358493	Synthesis of diphthamide-EEF2		1	1	0
Reactome	R-HSA-111458	Formation of apoptosome		1	1	0
Reactome	R-HSA-1222556	ROS, RNS production in phagocytes		1	1	0
Reactome	R-HSA-390466	Chaperonin-mediated protein folding		1	1	0
Reactome	R-HSA-159854	Gamma-carboxylation, transport, and amino-terminal cleavage of proteins		1	1	0
Reactome	R-HSA-5250955	Toxicity of botulinum toxin type D (BoNT/D)		1	1	0
Reactome	R-HSA-69473	G2/M DNA damage checkpoint		1	1	0
Reactome	R-HSA-111448	Activation of NOXA and translocation to mitochondria		1	1	0
Reactome	R-HSA-69478	G2/M DNA replication checkpoint		1	1	0
Reactome	R-HSA-5250982	Toxicity of tetanus toxin (TeNT)		1	1	0
Reactome	R-HSA-450408	AUF1 (hnRNP D0) binds and destabilizes mRNA		1	1	0
Reactome	R-HSA-139915	Activation of PUMA and translocation to mitochondria		1	1	0
Reactome	R-HSA-77346	Beta oxidation of decanoyl-CoA to octanoyl-CoA-CoA		1	1	0
Reactome	R-HSA-159740	Gamma-carboxylation of protein precursors		1	1	0
Reactome	R-HSA-77348	Beta oxidation of octanoyl-CoA to hexanoyl-CoA		1	1	0
Reactome	R-HSA-450513	Tristetraprolin (TTP, ZFP36) binds and destabilizes mRNA		1	1	0
Reactome	R-HSA-77350	Beta oxidation of hexanoyl-CoA to butanoyl-CoA		1	1	0
Reactome	R-HSA-159782	Removal of aminoterminal propeptides from gamma-carboxylated proteins		1	1	0
Reactome	R-HSA-163210	Formation of ATP by chemiosmotic coupling		1	1	0
Reactome	R-HSA-72689	Formation of a pool of free 40S subunits		1	1	0
Reactome	R-HSA-8850843	Phosphate bond hydrolysis by NTPDase proteins		1	1	0
Reactome	R-HSA-75072	mRNA Editing		1	1	0
Reactome	R-HSA-1368108	BMAL1:CLOCK,NPAS2 activates circadian gene expression		1	1	0
Reactome	R-HSA-190840	Microtubule-dependent trafficking of connexons from Golgi to the plasma membrane		1	1	0
Reactome	R-HSA-442380	Zinc influx into cells by the SLC39 gene family		1	1	0
Reactome	R-HSA-211958	Miscellaneous substrates		1	1	0
Reactome	R-HSA-211897	Cytochrome P450 - arranged by substrate type		1	1	0
Reactome	R-HSA-141430	Inactivation of APC/C via direct inhibition of the APC/C complex		1	1	0
Reactome	R-HSA-141405	Inhibition of the proteolytic activity of APC/C required for the onset of anaphase by mitotic spindle checkpoint components		1	1	0
Reactome	R-HSA-69618	Mitotic Spindle Checkpoint		1	1	0
Reactome	R-HSA-9012546	Interleukin-18 signaling		1	1	0
Reactome	R-HSA-5578768	Physiological factors		1	1	0
Reactome	R-HSA-5336415	Uptake and function of diphtheria toxin		1	1	0
Reactome	R-HSA-8942233	Intestinal infectious diseases		1	1	0
Reactome	R-HSA-203754	NOSIP mediated eNOS trafficking		1	1	0
Reactome	R-HSA-389887	Beta-oxidation of pristanoyl-CoA		1	1	0
Reactome	R-HSA-264870	Caspase-mediated cleavage of cytoskeletal proteins		1	1	0
Reactome	R-HSA-71182	Phenylalanine and tyrosine catabolism		1	1	0
Reactome	R-HSA-71384	Ethanol oxidation		1	1	0
Reactome	R-HSA-203641	NOSTRIN mediated eNOS trafficking		1	1	0
Reactome	R-HSA-75064	mRNA Editing: A to I Conversion		1	1	0
Reactome	R-HSA-75102	C6 deamination of adenosine		1	1	0
Reactome	R-HSA-389599	Alpha-oxidation of phytanate		1	1	0
Reactome	R-HSA-975144	IRAK1 recruits IKK complex upon TLR7/8 or 9 stimulation		1	1	0
Reactome	R-HSA-156711	Polo-like kinase mediated events		1	1	0
Reactome	R-HSA-211935	Fatty acids		1	1	0
Reactome	R-HSA-1663150	The activation of arylsulfatases		1	1	0
Reactome	R-HSA-163841	Gamma carboxylation, hypusine formation and arylsulfatase activation		1	1	0
Reactome	R-HSA-5676934	Protein repair		1	1	0
Reactome	R-HSA-2142670	Synthesis of epoxy (EET) and dihydroxyeicosatrienoic acids (DHET)		1	1	0
Reactome	R-HSA-75094	Formation of the Editosome		1	1	0
Reactome	R-HSA-72200	mRNA Editing: C to U Conversion		1	1	0
Reactome	R-HSA-211979	Eicosanoids		1	1	0
Reactome	R-HSA-141444	Amplification of signal from unattached kinetochores via a MAD2 inhibitory signal		1	1	0
Reactome	R-HSA-141424	Amplification of signal from the kinetochores		1	1	0
Reactome	R-HSA-166208	mTORC1-mediated signalling		1	1	0
Reactome	R-HSA-8964011	HDL clearance		1	1	0
Reactome	R-HSA-111464	SMAC-mediated dissociation of IAP:caspase complexes		1	1	0
Reactome	R-HSA-111469	SMAC-mediated apoptotic response		1	1	0
Reactome	R-HSA-111471	Apoptotic factor-mediated response		1	1	0
Reactome	R-HSA-5635838	Activation of SMO		1	1	0
Reactome	R-HSA-211916	Vitamins		1	1	0
Reactome	R-HSA-77042	Formation of editosomes by ADAR proteins		1	1	0
Reactome	R-HSA-8964026	Chylomicron clearance		1	1	0
Reactome	R-HSA-1482883	Acyl chain remodeling of DAG and TAG		1	1	0
Reactome	R-HSA-425986	Sodium/Proton exchangers		1	1	0
Reactome	R-HSA-8848021	Signaling by PTK6		1	1	0
Reactome	R-HSA-2534343	Interaction With Cumulus Cells		1	1	0
Reactome	R-HSA-9023661	Biosynthesis of E-series 18(R)-resolvins		1	1	0
Reactome	R-HSA-8848021	Signaling by PTK6		1	1	0
Reactome	R-HSA-1234162	Oxygen-dependent asparagine hydroxylation of Hypoxia-inducible Factor Alpha		1	1	0
Reactome	R-HSA-6805567	Keratinization		1	1	0
Reactome	R-HSA-432722	Golgi Associated Vesicle Biogenesis		1	1	0
Reactome	R-HSA-5221030	TET1,2,3 and TDG demethylate DNA		1	1	0
Reactome	R-HSA-6782861	Synthesis of wybutosine at G37 of tRNA(Phe)		1	1	0
Reactome	R-HSA-6782315	tRNA modification in the nucleus and cytosol		1	1	0
Reactome	R-HSA-72306	tRNA processing		1	1	0
Reactome	R-HSA-72312	rRNA processing		1	1	0
Reactome	R-HSA-6803544	Ion influx/efflux at host-pathogen interface		1	1	0
Reactome	R-HSA-381033	ATF6 (ATF6-alpha) activates chaperones		1	1	0
Reactome	R-HSA-190371	FGFR3b ligand binding and activation		1	1	0
Reactome	R-HSA-190372	FGFR3c ligand binding and activation		1	1	0
Reactome	R-HSA-5685938	HDR through Single Strand Annealing (SSA)		1	1	0
Reactome	R-HSA-5683177	Defective ABCC8 can cause hypoglycemias and hyperglycemias		1	1	0
Reactome	R-HSA-8941284	RUNX2 regulates chondrocyte maturation		1	1	0
Reactome	R-HSA-6785807	Interleukin-4 and 13 signaling		1	1	0
Reactome	R-HSA-5358508	Mismatch Repair		1	1	0
Reactome	R-HSA-5358606	Mismatch repair (MMR) directed by MSH2:MSH3 (MutSbeta)		1	1	0
Reactome	R-HSA-1234158	Regulation of gene expression by Hypoxia-inducible Factor		1	1	0
Reactome	R-HSA-162791	Attachment of GPI anchor to uPAR		1	1	0
Reactome	R-HSA-427389	ERCC6 (CSB) and EHMT2 (G9a) positively regulate rRNA expression		1	1	0
Reactome	R-HSA-5652227	Fructose biosynthesis		1	1	0
Reactome	R-HSA-5652084	Fructose metabolism		1	1	0
Reactome	R-HSA-1170546	Prolactin receptor signaling		1	1	0
Reactome	R-HSA-72695	Formation of the ternary complex, and subsequently, the 43S complex		1	1	0
Reactome	R-HSA-2160916	Hyaluronan uptake and degradation		1	1	0
Reactome	R-HSA-2142845	Hyaluronan metabolism		1	1	0
Reactome	R-HSA-8854214	TBC/RABGAPs		1	1	0
Reactome	R-HSA-174362	Transport and synthesis of PAPS		1	1	0
Reactome	R-HSA-8963901	Chylomicron remodeling		1	1	0
Reactome	R-HSA-8964041	LDL remodeling		1	1	0
Reactome	R-HSA-2473224	Antagonism of Activin by Follistatin		1	1	0
Reactome	R-HSA-1502540	Signaling by Activin		1	1	0
Reactome	R-HSA-71336	Pentose phosphate pathway (hexose monophosphate shunt)		1	1	0
Reactome	R-HSA-8948216	Collagen chain trimerization		1	1	0
Reactome	R-HSA-1650814	Collagen biosynthesis and modifying enzymes		1	1	0
Reactome	R-HSA-180897	Vpr-mediated induction of apoptosis by mitochondrial outer membrane permeabilization		1	1	0
Reactome	R-HSA-72649	Translation initiation complex formation		1	1	0
Reactome	R-HSA-72662	Activation of the mRNA upon binding of the cap-binding complex and eIFs, and subsequent binding to 43S		1	1	0
Reactome	R-HSA-8853383	Lysosomal oligosaccharide catabolism		1	1	0
Reactome	R-HSA-381070	IRE1alpha activates chaperones		1	1	0
Reactome	R-HSA-1799339	SRP-dependent cotranslational protein targeting to membrane		1	1	0
Reactome	R-HSA-917977	Transferrin endocytosis and recycling		1	1	0
Reactome	R-HSA-2980736	Peptide hormone metabolism		1	1	0
Reactome	R-HSA-8937144	Aryl hydrocarbon receptor signalling		1	1	0
Reactome	R-HSA-5365859	RA biosynthesis pathway		1	1	0
Reactome	R-HSA-2395516	Electron transport from NADPH to Ferredoxin		1	1	0
Reactome	R-HSA-6788467	IL-6-type cytokine receptor ligand interactions		1	1	0
Reactome	R-HSA-156582	Acetylation		1	1	0
Reactome	R-HSA-379724	tRNA Aminoacylation		1	1	0
Reactome	R-HSA-2408552	Methylation of MeSeH for excretion		1	1	0
Reactome	R-HSA-162710	Synthesis of glycosylphosphatidylinositol (GPI)		1	1	0
Reactome	R-HSA-8866423	VLDL assembly		1	1	0
Reactome	R-HSA-8963898	Plasma lipoprotein assembly		1	1	0
Reactome	R-HSA-975110	TRAF6 mediated IRF7 activation in TLR7/8 or 9 signaling		1	1	0
Reactome	R-HSA-2142850	Hyaluronan biosynthesis and export		1	1	0
Reactome	R-HSA-156581	Methylation		1	1	0
Reactome	R-HSA-400511	Synthesis, secretion, and inactivation of Glucose-dependent Insulinotropic Polypeptide (GIP)		1	1	0
Reactome	R-HSA-8957275	Post-translational protein phosphorylation		1	1	0
Reactome	R-HSA-1971475	A tetrasaccharide linker sequence is required for GAG synthesis		1	1	0
Reactome	R-HSA-844455	The NLRP1 inflammasome		1	1	0
Reactome	R-HSA-4641265	Repression of WNT target genes		1	1	0
Reactome	R-HSA-3065679	SUMO is proteolytically processed		1	1	0
Reactome	R-HSA-171286	Synthesis and processing of ENV and VPU		1	1	0
Reactome	R-HSA-977441	GABA A receptor activation		1	1	0
Reactome	R-HSA-5625970	RHO GTPases activate KTN1		1	1	0
Reactome	R-HSA-163767	PP2A-mediated dephosphorylation of key metabolic factors		1	1	0
Reactome	R-HSA-177243	Interactions of Rev with host cellular proteins		1	1	0
Reactome	R-HSA-74713	IRS activation		1	1	0
Reactome	R-HSA-72731	Recycling of eIF2:GDP		1	1	0
Reactome	R-HSA-2022928	HS-GAG biosynthesis		1	1	0
Reactome	R-HSA-72613	Eukaryotic Translation Initiation		1	1	0
Reactome	R-HSA-844456	The NLRP3 inflammasome		1	1	0
Reactome	R-HSA-3065678	SUMO is transferred from E1 to E2 (UBE2I, UBC9)		1	1	0
Reactome	R-HSA-2022854	Keratan sulfate biosynthesis		1	1	0
Reactome	R-HSA-156580	Phase II - Conjugation of compounds		1	1	0
Reactome	R-HSA-159424	Conjugation of carboxylic acids		1	1	0
Reactome	R-HSA-8964058	HDL remodeling		1	1	0
Reactome	R-HSA-156590	Glutathione conjugation		1	1	0
Reactome	R-HSA-2022857	Keratan sulfate degradation		1	1	0
Reactome	R-HSA-1638074	Keratan sulfate/keratin metabolism		1	1	0
Reactome	R-HSA-165054	Rev-mediated nuclear export of HIV RNA		1	1	0
Reactome	R-HSA-217271	FMO oxidises nucleophiles		1	1	0
Reactome	R-HSA-381119	Unfolded Protein Response (UPR)		1	1	0
Reactome	R-HSA-177135	Conjugation of benzoate with glycine		1	1	0
Reactome	R-HSA-5676594	TNF receptor superfamily (TNFSF) members mediating non-canonical NF-kB pathway		1	1	0
Reactome	R-HSA-5676590	NIK-->noncanonical NF-kB signaling		1	1	0
Reactome	R-HSA-5668541	TNFR2 non-canonical NF-kB pathway		1	1	0
Reactome	R-HSA-163359	Glucagon signaling in metabolic regulation		1	1	0
Reactome	R-HSA-177162	Conjugation of phenylacetate with glutamine		1	1	0
Reactome	R-HSA-3065676	SUMO is conjugated to E1 (UBA2:SAE1)		1	1	0
Reactome	R-HSA-75105	Fatty acyl-CoA biosynthesis		1	1	0
Reactome	R-HSA-164516	Minus-strand DNA synthesis		1	1	0
Reactome	R-HSA-163358	PKA-mediated phosphorylation of key metabolic factors		1	1	0
Reactome	R-HSA-163754	Insulin effects increased synthesis of Xylulose-5-Phosphate		1	1	0
Reactome	R-HSA-177128	Conjugation of salicylate with glycine		1	1	0
Reactome	R-HSA-156587	Amino Acid conjugation		1	1	0
Reactome	R-HSA-190239	FGFR3 ligand binding and activation		1	1	0
Reactome	R-HSA-140179	Amine Oxidase reactions		1	1	0
Reactome	R-HSA-140180	COX reactions		1	1	0
Reactome	R-HSA-5654710	PI-3K cascade:FGFR3		1	1	0
Reactome	R-HSA-6814122	Cooperation of PDCL (PhLP1) and TRiC/CCT in G-protein beta folding		1	1	0
Reactome	R-HSA-8941855	RUNX3 regulates CDKN1A transcription		1	1	0
Reactome	R-HSA-167160	RNA Pol II CTD phosphorylation and interaction with CE during HIV infection		1	1	0
Reactome	R-HSA-381042	PERK regulates gene expression		1	1	0
Reactome	R-HSA-1482922	Acyl chain remodelling of PI		1	1	0
Reactome	R-HSA-426117	Cation-coupled Chloride cotransporters		1	1	0
Reactome	R-HSA-1433617	Regulation of signaling by NODAL		1	1	0
Reactome	R-HSA-427413	NoRC negatively regulates rRNA expression		1	1	0
Reactome	R-HSA-5250941	Negative epigenetic regulation of rRNA expression		1	1	0
Reactome	R-HSA-1300644	Interaction With The Zona Pellucida		1	1	0
Reactome	R-HSA-1307965	betaKlotho-mediated ligand binding		1	1	0
Reactome	R-HSA-190322	FGFR4 ligand binding and activation		1	1	0
Reactome	R-HSA-8941856	RUNX3 regulates NOTCH signaling		1	1	0
Reactome	R-HSA-141334	PAOs oxidise polyamines to amines		1	1	0
Reactome	R-HSA-982772	Growth hormone receptor signaling		1	1	0
Reactome	R-HSA-449836	Other interleukin signaling		1	1	0
Reactome	R-HSA-432720	Lysosome Vesicle Biogenesis		1	1	0
Reactome	R-HSA-421837	Clathrin derived vesicle budding		1	1	0
Reactome	R-HSA-8941333	RUNX2 regulates genes involved in differentiation of myeloid cells		1	1	0
Reactome	R-HSA-8948700	Competing endogenous RNAs (ceRNAs) regulate PTEN translation		1	1	0
Reactome	R-HSA-427359	SIRT1 negatively regulates rRNA expression		1	1	0
Reactome	R-HSA-141333	Biogenic amines are oxidatively deaminated to aldehydes by MAOA and MAOB		1	1	0
Reactome	R-HSA-5685939	HDR through MMEJ (alt-NHEJ)		1	1	0
Reactome	R-HSA-167242	Abortive elongation of HIV-1 transcript in the absence of Tat		1	1	0
Reactome	R-HSA-189085	Digestion of dietary carbohydrate		1	1	0
Reactome	R-HSA-8949275	RUNX3 Regulates Immune Response and Cell Migration		1	1	0
Reactome	R-HSA-5693571	Nonhomologous End-Joining (NHEJ)		1	1	0
Reactome	R-HSA-199992	trans-Golgi Network Vesicle Budding		1	1	0
Reactome	R-HSA-5654720	PI-3K cascade:FGFR4		1	1	0
Reactome	R-HSA-3371511	HSF1 activation		1	1	0
Reactome	R-HSA-75205	Dissolution of Fibrin Clot		1	1	0
Reactome	R-HSA-8847453	Synthesis of PIPs in the nucleus		1	1	0
Reactome	R-HSA-196783	Coenzyme A biosynthesis		1	1	0
Reactome	R-HSA-8952158	RUNX3 regulates BCL2L11 (BIM) transcription		1	1	0
Reactome	R-HSA-3371568	Attenuation phase		1	1	0
Reactome	R-HSA-8963888	Chylomicron assembly		1	1	0
Reactome	R-HSA-8951911	RUNX3 regulates RUNX1-mediated transcription		1	1	0
Reactome	R-HSA-1482925	Acyl chain remodelling of PG		1	1	0
Reactome	R-HSA-2243919	Crosslinking of collagen fibrils		1	1	0
Reactome	R-HSA-2022090	Assembly of collagen fibrils and other multimeric structures		1	1	0
Reactome	R-HSA-8939243	RUNX1 interacts with co-factors whose precise effect on RUNX1 targets is not known		1	1	0
Reactome	R-HSA-417973	Adenosine P1 receptors		1	1	0
Reactome	R-HSA-8963896	HDL assembly		1	1	0
Reactome	R-HSA-2408550	Metabolism of ingested H2SeO4 and H2SeO3 into H2Se		1	1	0
Reactome	R-HSA-6806667	Metabolism of fat-soluble vitamins		1	1	0
Reactome	R-HSA-196780	Biotin transport and metabolism		1	1	0
Reactome	R-HSA-167158	Formation of the HIV-1 Early Elongation Complex		1	1	0
Reactome	R-HSA-3299685	Detoxification of Reactive Oxygen Species		1	1	0
Reactome	R-HSA-173599	Formation of the active cofactor, UDP-glucuronate		1	1	0
Reactome	R-HSA-5334118	DNA methylation		1	1	0
Reactome	R-HSA-113501	Inhibition of replication initiation of damaged DNA by RB1/E2F1		1	1	0
Reactome	R-HSA-8951430	RUNX3 regulates WNT signaling		1	1	0
Reactome	R-HSA-8951671	RUNX3 regulates YAP1-mediated transcription		1	1	0

## Sheet: Table S21 Enrichment of Neurotr
Spliced genes	NCBI gene ID	Gene is known to be in the pathway	Percentage of edges associated to the pathway	p_value	Affected binding (edges)
GRIA1	2890	TRUE	2021-09-07	5.20057e-11	GRIA4,GRIP1,CACNG2,PICK1,GRIK2,GRIA2,DLG1
GRIN1	2902	TRUE	2021-06-04	2.54623e-06	PRKCA,CAMK2G,GRIN2A,GRIN2B
BRAF	673	TRUE	4/31	0.00355111	BRAF,MAPK1,RAF1,HRAS
ATP2B1	490	FALSE	2021-05-02	0.00402294	NPTN,CALM1
MAP2K4	6416	FALSE	1/29	0.451244	MAPK1
