# Supplementary material for: Functional enrichment of alternative splicing events with NEASE reveals insights into tissue identity and diseases
Source: Genome Biol. 2021 Dec 2;22:327. doi: 10.1186/s13059-021-02538-1 (PMC8638120; doi:10.1186/s13059-021-02538-1)
Supplement: Supplementary file 7 — Additional file 7: Table S27. The PSI values for VastDB exons in different tissues. [file 13059_2021_2538_MOESM7_ESM.xlsx]

## Sheet: Sheet1
EVENT ID	GENE	COORD	Muscles	Neural	Placental	Epithelial	Digestive	liver	Kidney	Adipose	Testis	Immune-Hematopoietic	Ovary
HsaEX0026579	FUCA2	chr6:143502355-143502484	89.17	92.0633	98.7733	97.3833	98.4333	98.83	96.87	98.8633	98.52	97.51	92.495
HsaEX0007538	BAD	chr11:64276904-64277043	1.214	1.12667	3.51667	1.14333	3.63333	2.79	2.275	2.59	7.76	2.48	2.075
HsaEX0035325	LAP3	chr4:17585951-17586238	0.542	1.33667	0.493333	0.426667	0.263333	0.64	0.425	0.32	0.52	0.75	0.62
HsaEX0013933	CD99	chrX:2727293-2727347	13.318	0.176667	0.283333	1.16667	11.02	0.823333	0.645	0.78	1.195	0.0433333	0.855
HsaEX0013932	CD99	chrX:2717605-2717652	84.348	91.8667	96.01	95.66	95.6333	94.0567	94.07	95.23	96.4	93.1033	95.895
HsaEX0037195	MAD1L1	chr7:1957629-1957719	100	99.4833	100	97.5033	97.2133	70.99	99.425	100	99.54	97.45	100
HsaEX0037196	MAD1L1	chr7:1936687-1936897	100	99.8833	99.2333	98.3467	83.2267	66.7233	99.355	100	99.485	98.4	100
HsaEX0014935	CFLAR	chr2:201154137-201154407	2.694	5.01	5.53667	3.31667	1.99	3.45667	1.71	3.54333	1.915	4.36333	4.635
HsaEX0052743	RBM5	chr3:50100532-50100605	73.864	81.7067	82.3233	80.9167	56.3133	88.26	74.665	69.4433	76.775	59.2767	61.915
HsaEX0052744	RBM5	chr3:50104248-50104308	99.16	92.95	96.7433	91.31	89.1467	94.7067	90.585	96.0967	97.545	75.6833	98.525
HsaEX0052739	RBM5	chr3:50107018-50107087	7.926	4.55333	2.76333	0.82	22.6	0.0433333	1.77	2.30333	0.325	0.81	0.535
HsaEX0052746	RBM5	chr3:50110379-50110463	89.894	80.1733	93.3567	95.1233	76.72	92.9667	82.93	88.5633	81.915	65.6433	84.555
HsaEX0052740	RBM5	chr3:50113950-50114099	99.884	99.8733	99.4633	100	100	100	99.875	99.1633	99.1	92.5933	100
HsaEX0052741	RBM5	chr3:50114180-50114251	99.886	99.7933	99.79	100	100	100	99.925	99.3267	99.27	92.71	100
HsaEX0003330	AK2	chr1:33031544-33031661	6.476	8.64	2.53333	0.7	0.6	0.67	2.83	4.41333	10.25	2.36333	13.8
HsaEX0052753	RBM6	chr3:50060801-50060835	1.584	1.93	5.97	1.14	0.883333	1.07667	1.61	1.71333	2.12	1.2	2.24
HsaEX0062051	ST7	chr7:117175433-117175476	0.606	0.29	0.776667	0.59	0.38	0.66	1.035	0.993333	4.555	7.25667	1.4
HsaEX0062055	ST7	chr7:117190133-117190268	14.104	14.7467	6.47667	21.2133	3.02667	1.54	4.105	5.93333	13.14	3.49667	7.78
HsaEX0039518	MLL5	chr7:105110477-105110602	95.55	87.15	98.2833	100	99.2567	98.2467	98.75	92.9467	99.475	99.5533	98.99
HsaEX0053435	RHBDD2	chr7:75881365-75881486	24.182	10.9767	17.8067	40.24	32.8433	26.8467	24.86	43.1	74.955	28.2367	44.465
HsaEX0030808	IBTK	chr6:82216076-82216250	96.268	99.2333	100	100	100	100	99.755	100	100	94.6667	100
HsaEX0030811	IBTK	chr6:82210814-82210910	100	96.5267	100	96.39	99.7267	99.74	99.775	100	100	97.83	99.25
HsaEX0030816	IBTK	chr6:82196298-82196401	99.968	100	99.19	99.4567	89.16	99.7767	99.61	98.9533	99.46	96.9767	100
HsaEX0030815	IBTK	chr6:82175904-82176026	8.412	11.4	10.3667	10.7133	10.44	12.5833	6.89	7.45333	5.41	10.08	8.65
HsaEX0040928	MYCBP2	chr13:77088832-77089028	100	100	100	99.9133	99.1	99.5767	100	99.7567	100	90.5433	100
HsaEX0035314	LAMP2	chrX:120439076-120439293	50.564	36.1633	7.21333	28.0567	10.1133	9.78	9.085	20.9267	21.485	53.2	29.015
HsaEX0052020	RALA	chr7:39665226-39665290	5.66	2.90667	0.413333	0.973333	0.483333	4.88	0.95	2.85667	1.92	12.5933	1.83
HsaEX0052019	RALA	chr7:39697408-39697510	0.396	0.286667	0.126667	0.39	0.0566667	0.976667	0.245	0.42	1.485	5.14	0.35
HsaEX0030977	IFRD1	chr7:112462270-112462378	96.75	99.11	98.76	97.2933	99.59	98.2933	95.86	89.3133	97.185	74.95	94.985
HsaEX0030975	IFRD1	chr7:112470899-112471033	5.448	2.52	1.29333	0.84	3.24	6.20333	5.53	4.67667	6.705	3.1	2.82
HsaEX0070615	VPS41	chr7:38751983-38752066	1.12	0.86	1.49	0.293333	0	1.62667	0.11	0.52	3.215	2.11333	0.635
HsaEX0022091	ELAC2	chr17:13011663-13011782	97.716	95.0867	100	95.6233	99.19	88.4533	95.855	96.4033	98.66	90.92	99.22
HsaEX0002825	ADIPOR2	chr12:1780889-1781076	99.584	99.7	99.2767	96.7133	99.8	99.6833	98.6	98.23	96.795	82.72	97.675
HsaEX0002821	ADIPOR2	chr12:1783006-1783110	4.136	2.97333	1.01	2.17667	0.443333	1.14333	0.57	1.91667	5.56	2.84333	1.67
HsaEX0002822	ADIPOR2	chr12:1769586-1769663	0.416	1.09333	1.98667	1.85333	1.6	2.65	0.285	0.433333	0.965	2.47667	0.31
HsaEX0045225	PAFAH1B1	chr17:2672655-2672757	99.844	99.45	99.9333	99.69	99.8967	100	99.14	99.6967	99.455	92.6167	98.73
HsaEX0033435	KIAA0100	chr17:28628265-28628559	99.44	98.8833	98.1167	99.3767	98.33	97.3033	99.205	99.23	99.64	88.82	97.85
HsaEX0033431	KIAA0100	chr17:28623205-28623292	0.27	0.0666667	0.06	0.0466667	0	0.44	28.015	0.236667	0.17	7.14667	0
HsaEX0033432	KIAA0100	chr17:28616889-28616999	99.832	99.9133	99.59	99.3067	100	99.8667	100	99.83	100	93.6867	100
HsaEX0036991	LUC7L	chr16:208601-208664	24.904	16.0767	23.0333	28.2867	31.84	32.7267	42.59	27.8467	24.1	15.2467	27.62
HsaEX0020271	DNAJC11	chr1:6639902-6640057	98.098	98.8433	98.75	97.59	97.8067	97.4333	98.165	97.7633	97.68	88.53	97.48
HsaEX0063244	SYPL1	chr7:106092564-106092669	3.598	1.70333	1.65	2.29667	2.19333	1.26	2.68	2.06333	3.09	4.84333	2.615
HsaEX0047811	PKD1	chr16:2119114-2119185	98.684	87.85	93.77	86.9933	89.4933	94.1567	82.505	89.5833	90.115	88.5767	91.08
HsaEX0038643	MED24	chr17:40020528-40020619	1.398	1.28333	2.73	1.54	1.82333	1.20333	1.745	1.46333	1.835	2.79	4.545
HsaEX0017424	CSDE1	chr1:114730508-114730648	96.998	96.5667	97.0867	98.05	99.3567	99.8467	98.34	97.8533	96.345	95.09	98.92
HsaEX0017425	CSDE1	chr1:114730258-114730422	98.23	98.3367	98.1933	98.23	99.33	99.84	98.915	98.05	97.04	94.5167	99.43
HsaEX0017427	CSDE1	chr1:114741527-114741673	87.976	1.54	0.16	0.19	1.89333	0.47	0.58	1.8	1.755	0.326667	0.09
HsaEX0017426	CSDE1	chr1:114737471-114737563	9.496	10.73	13.0333	12.6867	10.1367	6.30667	9.975	6.01333	22.03	6.72333	8.42
HsaEX0068857	UBE3C	chr7:157220689-157220776	98.308	95.5567	96.8867	97.2067	97.74	96.95	98.09	97.8133	97.45	89.8367	96.505
HsaEX0070737	VTA1	chr6:142197029-142197078	0.014	0.04	0.133333	0.0466667	0.29	0	0.175	0.626667	0.205	10.0833	0.335
HsaEX0007712	BAZ1B	chr7:73464120-73464196	1.032	0.266667	0.55	1.52	1.63	0.943333	1.16	3.65333	3.525	19.2967	1.01
HsaEX0007705	BAZ1B	chr7:73509197-73509294	0.718	1.21	1.69333	2.41667	0	0.103333	0.58	2.49333	1.675	4.63	0.205
HsaEX0073177	ZNF207	chr17:32361468-32361515	90.024	63.5	82.7533	95.92	91.89	90.9733	75.005	94.9633	83.945	89.6167	69.27
HsaEX0069489	UQCRC1	chr3:48600975-48601118	99.98	100	100	100	100	100	100	100	100	99.9733	100
HsaEX0069491	UQCRC1	chr3:48600482-48600567	99.916	99.88	99.94	99.6733	99.8133	99.9833	99.755	98.88	99.835	92.2767	99.795
HsaEX0062270	STARD3NL	chr7:38217025-38217078	91.324	76.3567	91.2067	92.12	93.01	87.02	85.855	92.1667	81.625	93.5067	81.52
HsaEX0030909	IDS	chrX:149491538-149491667	2.82	1.43667	3.43667	3.95333	11.3433	4.67333	6.805	7.25667	5.93	6.89667	4.2
HsaEX0056519	SCMH1	chr1:41075219-41075451	91.918	92.85	90.7833	97.08	95.1733	93.13	94.685	93.4267	96.16	94.4433	95.225
HsaEX0056508	SCMH1	chr1:41071831-41071973	2.006	15.4667	0.786667	4.55333	4.05333	6.93333	0.54	0.806667	1.305	5.21	0.91
HsaEX0003401	AKAP8L	chr19:15398630-15398703	11.684	6.23	15.13	11.59	25.23	22.1033	33.75	31.1767	11.445	9.41333	12.04
HsaEX0070093	UTP18	chr17:51277130-51277304	98.086	100	99.4933	99.7333	99.7933	99.7667	99.425	98.5467	99.97	90.3467	99.01
HsaEX0050727	PTBP1	chr19:807869-807902	82.512	94.8367	89.6367	95.92	91.8733	93.5233	92.57	93.24	94.02	96.26	97.1
HsaEX0050725	PTBP1	chr19:805513-805569	78.176	67.5933	72.3933	79.4867	75.9367	72.47	82.54	79.0767	86.65	36.8233	89.7
HsaEX0047508	PIK3C2A	chr11:17101278-17101434	97.686	99.3733	95.7133	97.6433	97.71	98.8467	98.635	96.04	98.675	84.88	97.49
HsaEX0049796	PPP5C	chr19:46383411-46383476	98.534	76.11	98.6133	97.4533	97.8867	98.6267	97.895	98.6767	94.89	86.4667	97.305
HsaEX0022999	ERCC1	chr19:45419098-45419197	98.42	97.6767	99.0667	97.8067	97.8267	100	99.4	98.63	97.095	96.95	99.305
HsaEX0022996	ERCC1	chr19:45413963-45414034	80.188	85.9267	89.6767	81.0233	90.0533	92.0467	93	80.6067	88.555	84.8567	94.19
HsaEX0022229	ELOVL5	chr6:53273220-53273344	86.424	92.6767	95.2533	98.3067	95.3133	99.2667	96.03	92.0567	97.75	98.0967	98.16
HsaEX0012156	CALCOCO1	chr12:53725690-53725759	2.03	0.766667	2.30333	1.58	1.05	2.23	2.97	2.00667	5.525	6.51	0.22
HsaEX0012157	CALCOCO1	chr12:53712775-53712846	1.276	2.36	9.5	17.6267	2.29	2.83333	5.495	6.69667	1.38	7.48667	2.14
HsaEX0069032	UBR7	chr14:93212032-93212127	95.03	94.6367	100	98.77	98.44	96.0333	94.895	94.2633	98.2	93.9267	98.65
HsaEX0044110	NUB1	chr7:151368735-151368887	98.3	99.0367	100	100	97.41	98.35	99.36	99.56	100	89.86	99.395
HsaEX0044111	NUB1	chr7:151374097-151374201	98.576	96.2567	96.07	93.8133	99.2667	100	97.46	98.6533	99.42	92.52	91.635
HsaEX0046840	PGM3	chr6:83181736-83181931	100	100	100	99.4433	100	100	100	100	99.855	96.8933	99.605
HsaEX0053897	RNF14	chr5:141980123-141980351	88.958	93.94	94.31	98.77	76.1367	97.7	95.035	89.4067	87.79	95.53	96.055
HsaEX0038376	MDH1	chr2:63594488-63594586	99.73	99.43	98.3267	99.52	99.4233	99.91	97.985	98.8233	99.795	96.04	98.74
HsaEX0038377	MDH1	chr2:63595423-63595519	99.778	99.31	98.6667	98.87	99.5967	99.5467	98.69	98.5833	99.015	95.7833	99.745
HsaEX0059365	SLC30A9	chr4:42018389-42018505	0.1	0.816667	1.39	0.68	0.43	0.533333	0.475	0.5	1.405	4.81667	0.6
HsaEX0072949	ZMYND11	chr10:242021-242139	99.554	99.5267	99.4367	99.7667	99.7067	99.86	100	100	99.48	92.7367	100
HsaEX0072943	ZMYND11	chr10:221195-221356	57.818	69.24	65.4033	85.59	82.1267	83.24	77.67	69.3733	78.995	74.5733	71.07
HsaEX0044144	NUDCD3	chr7:44485531-44485622	0.476	0.546667	2.23667	2.95333	1.24333	5.25667	2.31	1.66333	0.565	8.29	3.92
HsaEX0044147	NUDCD3	chr7:44425900-44426153	0.368	0.163333	3.19667	3.66	1.78667	2.85	1.96	1.00333	1.94	9.18667	0.195
HsaEX0006911	ATP2C1	chr3:130979249-130979419	98.722	98.18	93.13	98.0233	95.6233	93.6167	95.44	94.6867	98.78	83.17	94.81
HsaEX0003145	AGPS	chr2:177468416-177468524	97.578	97.37	97.83	99.1767	97.6833	99.0433	98.275	97.9333	93.055	89.77	98.73
HsaEX0013907	CD74	chr5:150403121-150403312	20.308	27.6833	19.9367	14.2633	14.5133	17.29	20.14	18.9	19.82	9.12333	23.62
HsaEX0074523	ZRANB1	chr10:124983459-124983688	99.246	100	99.12	98.0567	100	99.54	99.84	97.2833	99.83	92.98	99.725
HsaEX0074521	ZRANB1	chr10:124981225-124981328	0.942	0.57	0.43	1.86333	0.573333	1.86667	1.815	1.66667	4.17	2.29333	5.2
HsaEX0039701	MNAT1	chr14:60791615-60791701	0.186	1.63	3.29333	1.75667	0.653333	2.71667	0.395	0.38	0.36	0.523333	2.645
HsaEX0039702	MNAT1	chr14:60793044-60793077	0.604	2.71	3.36	3.05667	0	1.21333	0.605	0.93	0.18	0.35	1.22
HsaEX0039711	MNAT1	chr14:60818725-60818847	98.396	97.1967	98.8	98.2367	97.82	98.34	97.32	98.66	97.005	80.9467	99.195
HsaEX0039706	MNAT1	chr14:60799259-60799391	1.026	17.43	1.59333	2.21	0.593333	1.55667	1.25	0.403333	8.965	2.02	1.955
HsaEX0057379	SERPINB1	chr6:2841216-2841475	6.47	3.89333	4.64667	19.17	4.26	3.57333	5.875	3.04	9.865	6.81667	7.875
HsaEX0061207	SPAST	chr2:32144937-32145007	95.924	95.87	96.7267	95.2667	94.2433	88.8233	97.145	97.2133	97.055	91.7733	95.46
HsaEX0053832	RNF10	chr12:120539368-120539468	8.064	13.7367	2.01333	3.48333	15.99	8.91333	11.5	10.3067	12.615	6.83333	7.85
HsaEX0053837	RNF10	chr12:120571191-120571291	95.556	89.6433	95.3367	92.16	94.9533	91.2533	89.08	93.6367	76.475	90.5667	92.78
HsaEX0072540	ZDHHC6	chr10:112441729-112441812	0.374	0.44	0.633333	1.13667	0.903333	0.703333	0.39	1.79333	0.365	1.53333	0.79
HsaEX0072544	ZDHHC6	chr10:112440534-112440695	98.35	97.9667	98.51	96.12	99.3133	99.56	99.25	96.41	98.025	88.8233	97.745
HsaEX0042323	NDUFS1	chr2:206152419-206152510	99.734	99.1333	98.7233	99.5933	97.2533	98.5467	93.45	98.9667	99.16	98.5367	98.44
HsaEX0003568	ALAS1	chr3:52198672-52198848	10.618	19.83	17.92	9.81	8.98667	15.47	10.805	10.4067	15.825	14.2033	16.93
HsaEX0019289	DERA	chr12:15960723-15960814	1.394	0.13	0.2	1.41667	0.686667	0.523333	0.385	2.29667	1.49	3.04	0.765
HsaEX0027223	GCLM	chr1:93896671-93896820	100	100	99.5433	99.97	100	99.35	99.185	97.9433	100	90.6167	100
HsaEX0068966	UBR2	chr6:42688216-42688386	99.878	100	100	100	100	100	100	99.1933	100	91.4733	99.665
HsaEX0056985	SEC63	chr6:107955965-107956106	1.234	1.79333	0.826667	3.56667	1.00333	0.956667	1.67	0.793333	1.55	2.73333	1.235
HsaEX0056983	SEC63	chr6:107919142-107919430	0	0.0766667	0.516667	1.33333	0.41	0.19	0	0.263333	0.165	1.45333	0.14
HsaEX0034986	KPNA6	chr1:32139755-32139864	3.052	4.52	2.92333	3.28	2.21333	2.8	3.59	4.68	29.835	11.6567	10.645
HsaEX0034984	KPNA6	chr1:32169882-32170060	99.93	99.5867	99.47	99.7033	99.8367	99.8333	100	99.19	99.78	90.61	100
HsaEX0070322	VEZT	chr12:95224180-95224236	4.494	3.45	2.79	1.83667	1.60667	3.89	5.78	3.21	4.94	3.27667	2.9
HsaEX0070323	VEZT	chr12:95242164-95242264	0.19	0.613333	0.7	1.02667	1.38667	4.49667	4.055	1.31333	0.86	13.25	0.325
HsaEX0070324	VEZT	chr12:95243941-95244009	0.616	0.133333	0.453333	1.02667	0.993333	2.58	2.66	1.38333	0.31	15.1233	0.475
HsaEX0070321	VEZT	chr12:95298862-95298943	6.432	5.46	3.88	6.26667	5.86667	11.58	8.785	15.9267	16.065	7.01333	25.42
HsaEX0008436	BRD9	chr5:886074-886136	1.622	0.526667	0.523333	1.28333	0.45	1.49333	1.34	1.24667	1.205	1.01	0.405
HsaEX0008440	BRD9	chr5:876101-876212	75.724	58.9367	95.27	85.2	51.6333	79.2133	83.55	89.2033	92.165	99.0233	88.385
HsaEX0008441	BRD9	chr5:875894-875941	0.064	0	1.49667	0	0	0.546667	5.17	0.19	0.28	1.19667	1.26
HsaEX0008442	BRD9	chr5:869245-869394	1.866	1.07667	3.42333	2.69667	10.0867	8.55333	6.125	4.54	13.27	5.56333	4.295
HsaEX0007928	BCLAF1	chr6:136269141-136269303	18.14	10.79	17.4067	12.72	18	18.5167	21.85	20.7367	16.64	11.8733	21.45
HsaEX0007927	BCLAF1	chr6:136267029-136267175	85.106	93.1667	85.2233	84.52	66.1633	67.2633	74.405	74.1467	90.585	65.8767	89.795
HsaEX0059655	SLC39A9	chr14:69442069-69442266	80.45	88.08	89.8867	86.22	96.0567	92.4233	94.955	87.6533	91.155	85.0267	90.875
HsaEX0051755	RABEP1	chr17:5335184-5335344	98.902	99.0133	93.88	97.65	89.5633	96.03	98.315	97.7	98.755	92.8	99.455
HsaEX0044280	NUP160	chr11:47845740-47845965	0	1.11667	0.213333	0	0.34	0.146667	2.075	0.746667	1.235	0.416667	1.815
HsaEX0044292	NUP160	chr11:47827075-47827194	1.052	1.62667	1.05	2.94667	0.403333	0.156667	1.945	1.03	1.255	0.686667	1.155
HsaEX0044283	NUP160	chr11:47811384-47811456	0.21	3.03	1.29667	0.476667	0.326667	0	1.12	0.486667	0.945	1.25	1.33
HsaEX0044288	NUP160	chr11:47788182-47788305	100	100	100	98.8133	100	99.7733	99.175	99.26	99.895	94.1333	100
HsaEX0044286	NUP160	chr11:47786004-47786070	0.788	0	0	0	0	0	0.135	0.12	0.15	6.55667	0
HsaEX0056233	SARS	chr1:109236391-109236548	99.974	100	99.94	100	100	100	99.895	100	99.955	97.6833	100
HsaEX0056236	SARS	chr1:109236805-109236870	3.666	8.26	0.883333	1.03	0.36	1.10333	1.125	1.91333	1.585	2.50667	0.88
HsaEX0015273	CHPF2	chr7:151236408-151236590	87.366	83.56	88.9767	85.0233	82.93	95.6233	93.395	86.37	92.285	75.2333	88.385
HsaEX0006966	ATP6V0A1	chr17:42508572-42508589	0.898	81.77	0	0.166667	3.57333	0	0.115	0	0	0	0
HsaEX0047311	PIAS1	chr15:68183630-68183667	99.694	99.6967	99.7033	100	100	100	99.8	99.1	99.465	94.7733	98.99
HsaEX0037478	MAP2K3	chr17:21296086-21296210	3.988	13.0867	11.5	5.95667	2.48	5.84	8.87	7.76667	13.78	8.55667	11.13
HsaEX0046661	PEX3	chr6:143459085-143459216	98.77	96.1667	96.1333	98.4867	88.5933	98.39	98.1	99.1167	99.63	99.1433	99.66
HsaEX0046663	PEX3	chr6:143485152-143485248	99.956	96.6433	94.0033	99.2967	100	100	98.795	98.41	98.345	95.8833	100
HsaEX0070286	VCL	chr10:74111909-74112112	18.386	2.70333	2.12	1.93667	43.3933	5.92	1.54	5.55	11.615	1.37333	3.11
HsaEX0053155	RFC1	chr4:39303060-39303151	98.972	98.8467	98.64	99.7133	98.3233	95.4933	98.21	98.5433	99.86	97.0533	98.725
HsaEX0063852	TBC1D23	chr3:100302076-100302237	98.232	99.31	97.9167	98.2033	99.36	96.1033	99.08	98.7233	99.36	94.2567	99.01
HsaEX0017996	CUL3	chr2:224511354-224511582	99.836	99.9367	100	100	100	99.7067	99.9	99.53	99.925	91.6967	99.845
HsaEX0017997	CUL3	chr2:224506858-224507003	99.776	100	99.6567	100	100	99.8333	100	99.8567	99.98	90.8	99.84
HsaEX0043942	NSUN2	chr5:6619444-6619467	1.902	5.02	4.53	1.85667	1.26333	1.6	2.02	1.52333	2.615	1.13667	2.255
HsaEX0043941	NSUN2	chr5:6607200-6607384	99.264	100	99.3133	100	99.75	100	99.6	99.49	100	92.0433	100
HsaEX0043945	NSUN2	chr5:6631873-6631977	89.436	98.4833	94.2833	89.1967	94.7033	91.1267	91.65	92.3867	88.615	87.3467	96.885
HsaEX0043939	NSUN2	chr5:6602461-6602500	99.54	97.3967	98.19	98.5033	99.82	99.5567	98.57	99.4233	99.67	96.7933	99.82
HsaEX0043943	NSUN2	chr5:6622016-6622100	98.088	91.6067	96.8233	97.6933	98.9033	96.98	89.855	96.1	99.45	94.01	96.905
HsaEX0025333	FBXO42	chr1:16252288-16252404	99.942	100	99.58	99.5567	100	100	100	98.15	100	93.1867	99.54
HsaEX0025332	FBXO42	chr1:16261001-16261166	3.912	3.12667	3.24	2.99333	2.86333	7.25667	6.925	3.68	5.55	2.53667	1.215
HsaEX0067218	TRIO	chr5:14507122-14507260	97.484	99.8633	97.1767	97.3233	98.01	97.7767	98.38	92.5833	98.865	79.3133	97.855
HsaEX0050583	PSMA4	chr15:78542576-78542645	98.326	95.34	99.1933	99.51	98.3	99.4167	97.43	96.4433	88.265	90.3833	95.41
HsaEX0064767	THAP3	chr1:6629643-6629724	6.728	2	3.91	7.71	2.53	1.67	3.05	3.17667	1.515	1.41	1.725
HsaEX0053107	RETSAT	chr2:85350040-85350241	97.392	97.59	100	99.0033	99.0733	99.27	98.87	98.9767	96.6	95.7833	94.83
HsaEX0004933	AP2S1	chr19:46850134-46850288	1.112	0.483333	1.18333	2.21333	0.71	0.983333	1.105	1.85	5.02	0.46	1.83
HsaEX0018033	CUL7	chr6:43050260-43050398	98.858	98.9267	96.3267	97.2867	99.23	98.7533	98.58	96.8967	98.3	81.3433	98.24
HsaEX0047120	PHKA2	chrX:18902792-18902910	3.49	4.19333	6.30667	3.72333	8.33667	4.49667	2.155	3.90667	3.595	4.83	3.42
HsaEX0007012	ATP6V1H	chr8:53771989-53772167	97.89	96.55	98.4833	100	92.7567	98.5633	98.545	96.46	97.305	88.1667	98.88
HsaEX0007015	ATP6V1H	chr8:53743577-53743690	99.642	98.4267	99.7067	99.8767	99.2533	98.6033	99.565	99.8167	98.09	95.0767	99.78
HsaEX0034040	KIAA1370	chr15:52600127-52600235	94.598	90.1533	92.8333	96.7467	99.48	92.8133	94.415	95.9	95.9	93.8	92.575
HsaEX0021111	DTNBP1	chr6:15651313-15651363	89.426	89.1433	95.4067	97.9167	90.0533	87.23	88.945	95.04	96.98	80.5	94.875
HsaEX0037623	MAP4	chr3:47977865-47977933	97.438	97.19	96.0533	94.5067	96.9833	95.8533	96.385	96.8033	97.285	77.88	97.865
HsaEX0037615	MAP4	chr3:47918719-47918841	90.836	93.5367	92.91	91.2233	94.2	93.3067	91.37	91.61	93.72	87.3033	88.27
HsaEX0037619	MAP4	chr3:47875685-47875825	99.552	83.9533	99.91	100	99.73	99.6633	99.27	99.99	99.565	99.8867	100
HsaEX0028049	GOPC	chr6:117600096-117600171	1.65	1.19333	1.14	1.71	1.34333	2.01333	1.22	1.51333	0.875	7.27333	5.085
HsaEX0043342	NOP16	chr5:176386840-176386909	98.828	99.06	99.2233	96.8233	98.9033	99.6533	99.595	98.1467	98.205	85.5667	98.845
HsaEX0070524	VPS13D	chr1:12358459-12358601	92.656	98.85	97.47	94.8733	98.12	93.84	96.24	97.9967	96.775	92.46	97.645
HsaEX0023849	FAM120A	chr9:93474233-93474330	0.35	1.01667	1.82	2.94	0.326667	1.81667	0.45	0.546667	0.22	0.283333	0.59
HsaEX0023850	FAM120A	chr9:93546266-93546331	0.01	0	0	0	0	0	0	0.04	0.1	3.11	0
HsaEX0023851	FAM120A	chr9:93552107-93552161	0.662	0.196667	0.636667	0.196667	0.34	0.79	0.37	0.55	2.05	6.22	0.205
HsaEX0023854	FAM120A	chr9:93558581-93558718	92.292	93.04	97.7267	97.6533	99.2533	98.1633	98.185	98.01	97.405	98.2667	97.67
HsaEX0053166	RFC2	chr7:74246662-74246763	87.74	88.18	92.8567	94.4167	93.0833	87.79	90.075	87.58	95.285	89.94	93.84
HsaEX0005758	ARID1B	chr6:157198811-157198907	99.846	99.7267	99.04	99.72	99.1733	98.2333	99.025	97.5467	99.75	91.7433	99.76
HsaEX0032752	JKAMP	chr14:59498465-59498616	0	0	0	0	0	0	0	0.106667	0.07	2.32667	0.115
HsaEX0035659	LETMD1	chr12:51058075-51058128	94.334	89.5733	92.6	87.4333	92.0333	96.3633	91.145	92.8633	93.355	87.3333	84.845
HsaEX0037804	MAPK9	chr5:180279796-180280036	5.424	20.8333	22.93	33.97	8.37333	17.7233	19.73	8.25333	32.005	10.4	20.82
HsaEX0047560	PIK3CB	chr3:138697982-138698049	0.194	0.366667	0.753333	0.156667	0.983333	0.323333	0.79	0.966667	1.825	2.66333	0.405
HsaEX0058325	SIKE1	chr1:114780110-114780215	91.9	85.78	85.4767	88.06	88.6267	84.17	83.81	89.78	98.595	83.8767	87.205
HsaEX0058324	SIKE1	chr1:114778932-114779054	3.17	3.73	2.04667	1.20333	0.48	3.26667	0.195	1.81333	1.705	2.02333	1.415
HsaEX0056343	SC4MOL	chr4:165340722-165340813	0	0	0	0.0866667	0.06	0.0333333	0.095	0.126667	0.015	3.13	0
HsaEX0067787	TTC17	chr11:43373510-43373669	1.594	1.30333	0.873333	4.63333	1.4	1.82	1.775	1.66333	1.22	1.52	0.795
HsaEX0067792	TTC17	chr11:43398025-43398113	97.196	99.7867	99.07	100	94.5733	98.7633	99.82	98.77	99.94	93.0267	99.81
HsaEX0067790	TTC17	chr11:43411887-43411927	0.074	0.06	0.17	0.346667	0.46	0.38	0.085	0.226667	0.12	4.4	0
HsaEX0067794	TTC17	chr11:43436164-43436334	88.25	79.66	96.6667	96.9033	97.8367	92.37	94.115	92.3033	93.85	90.9	96.385
HsaEX0026253	FOXN3	chr14:89190384-89190449	59.062	20.93	46.6433	42.5433	36.13	51.42	49.53	47.1	43.105	45.67	25.445
HsaEX0064884	THRAP3	chr1:36294050-36294241	11.69	2.45667	6.94333	3.06333	17.6733	8.14	6.295	5.93667	4.75	1.73667	5.98
HsaEX0047216	PHPT1	chr9:136850506-136850560	3.47	1.92	7.70667	4.92	10.9867	10.6167	11.965	5.65667	7.82	8.53333	1.965
HsaEX0005811	ARID4B	chr1:235181071-235181184	4.068	3.15667	2.77667	9.84667	4.51667	4.51	4.34	8.41	10.625	16.9467	3.445
HsaEX0063828	TBC1D22A	chr22:46929500-46929635	0	4.31333	2.55667	0.946667	0.463333	0.466667	0.96	0.313333	2.21	2.43	0.2
HsaEX0063837	TBC1D22A	chr22:46974290-46974399	98.358	96.76	97.4867	95.5433	98.7933	97.2233	98.38	98.53	97.545	98.1867	93.56
HsaEX0063829	TBC1D22A	chr22:46990015-46990110	1.338	1.79333	1.42333	5.00667	2.33667	2.01333	0.965	0.953333	1.51	3.82333	2.145
HsaEX0026850	GALC	chr14:87986969-87987056	0.378	0.703333	0	0	0.41	0.0666667	0	0.286667	13.08	2.08667	0.71
HsaEX0043351	NOP58	chr2:202295674-202295837	97.294	98.5967	97.2367	98.21	97.6233	96.43	98.82	96.6733	97.645	85.7133	99.44
HsaEX0043353	NOP58	chr2:202278212-202278329	4.946	9.58	7.2	6.82	7.51333	6.80333	6.165	5.07667	3.26	7.32333	6.145
HsaEX0017990	CUL1	chr7:148760333-148760496	99.032	98.51	96.0833	98.1233	95.4733	97.4	94.775	97.8	99.695	95.39	96.575
HsaEX0051294	PUM2	chr2:20290652-20290790	98.196	98.6167	97.5067	92.9733	97.7033	94.84	96.9	95.61	96.69	86.1733	99.27
HsaEX0051288	PUM2	chr2:20278583-20278819	44.774	44.6933	40.02	69.37	42.8767	59.1833	46.095	45.98	56.045	59.51	38
HsaEX0051290	PUM2	chr2:20326261-20326385	17.342	12.31	13.6667	18.3767	27.4367	13.4767	10.35	10.6667	20.81	7.79333	14.36
HsaEX0072698	ZFR	chr5:32380075-32380172	95.658	92.31	93.6733	86.28	91.4533	92.3733	92.51	92.42	92.185	90.04	87.135
HsaEX0006646	ATG5	chr6:106308364-106308491	69.338	68.6333	86.2433	87.35	89.9967	85.72	79.865	79.1467	94.615	79.0233	85.245
HsaEX0006647	ATG5	chr6:106280215-106280249	1.1	1.60333	1.14667	3.98	1.10333	3.65333	3.915	2.23333	2.62	1.27333	1.53
HsaEX0010141	C1orf128	chr1:23779438-23779481	97.874	97.5867	92.6733	89.58	95.65	93.4467	91.3	95.6533	96.985	92.8767	93.62
HsaEX0049117	POLR3E	chr16:22332123-22332185	99.024	99.46	97.0033	94.45	98.0867	98.44	97.37	98.4433	93.115	92.27	96.39
HsaEX0006904	ATP2B4	chr1:203733223-203733400	58.962	43.4433	1.06333	0.473333	49.9033	3.05333	10	10.49	34.36	3.66667	19.585
HsaEX0071986	YIPF1	chr1:53883113-53883261	94.412	88.9833	98.3633	97.6367	98.04	94.5133	93.295	95.0033	95.595	88.1967	97.81
HsaEX0014291	CDK17	chr12:96297270-96297332	99.09	97.8833	100	92.5933	99.1933	97.85	98.305	99.11	99.42	85.0567	98.43
HsaEX0014290	CDK17	chr12:96323789-96323844	0.538	0.186667	0.53	0.573333	0.74	1.16333	1.22	1.49	5.37	4.92	0.4
HsaEX0017421	CSDA	chr12:10709908-10710114	41.72	76.1167	68.3233	51.3167	47.6733	53.38	54.175	62.0233	70.105	62.21	61.56
HsaEX0071556	WNK1	chr12:871265-871348	56.826	38.9667	43.9067	48.8533	53.5867	52.3733	54.21	43.28	64.23	40.2767	56.83
HsaEX0071557	WNK1	chr12:900476-900670	99.326	98.25	98.0833	99.38	98.8733	98.9333	99.59	97.4633	99.185	95.04	98.185
HsaEX0071558	WNK1	chr12:904453-904494	4.48	10.52	0.06	0.00666667	0.446667	0	0.13	0.576667	0.495	0.0266667	1.015
HsaEX0012828	CCAR1	chr10:68756273-68756483	77.138	85.7467	89.3933	89.93	75.3133	96.76	75.475	85.9033	75.285	92.9	80.18
HsaEX0060702	SNRNP40	chr1:31260955-31261176	0.382	2.81667	3.02333	1.93667	0.733333	0.79	1.575	1.93	3.835	5.62	1.605
HsaEX0001660	ACAA1	chr3:38126162-38126341	95.72	90.5633	87.5433	92.5633	92.7967	97.82	92.71	89.32	89.915	65.62	91.005
HsaEX0057691	SFRS8	chr12:131713517-131713653	3.906	2.3	3.03333	1.57	1.22333	1.54	1.4	2.64	4.15	0.466667	1.77
HsaEX0057695	SFRS8	chr12:131764456-131764686	94.944	89	80.0067	83.8467	90.0133	86.6167	87.825	92.8867	90.495	87.1367	92.635
HsaEX0070823	WAPAL	chr10:86472612-86472764	98.018	98.5967	79.3667	98.7133	87.52	85.2333	88.62	93.4033	96.105	78.64	97.215
HsaEX0070822	WAPAL	chr10:86488346-86488504	0.2	0.96	0.206667	1.74	1.06667	0.21	0.49	0.523333	0.13	3.21333	0.715
HsaEX0065847	TMEM49	chr17:59834012-59834050	4.046	2.56	4.20667	2.05667	3.32	3.70667	4.69	2.97	3.36	3.05667	4.675
HsaEX0065849	TMEM49	chr17:59737453-59737543	94.032	92.0233	97.4733	96.1467	97.6067	97.3033	98.56	95.48	97.605	85.3333	99.36
HsaEX0032264	ISOC2	chr19:55455636-55455845	70.446	88.9633	78.23	82.2733	92.77	96.47	97.455	87.0067	86.14	67.9833	75.925
HsaEX0068568	U2AF2	chr19:55658862-55658981	1.01	3.07333	12.99	4.75	4.31667	3.24	8.27	3.31	10.195	2.72	3.4
HsaEX0068570	U2AF2	chr19:55661771-55661834	3.22	3.96	4.59667	1.89333	8.36	6.05667	5.7	4.85667	6.995	4.4	3.54
HsaEX0054131	RNF4	chr4:2470987-2471109	3.182	2.64667	3.57667	5.02333	5.94333	6.94	3.09	3.82667	6.495	3.33333	6.72
HsaEX0009117	C12orf11	chr12:26918335-26918405	1.334	0.463333	1.62	0.31	0	1.39	4.225	3.15667	0.585	9.05333	0.715
HsaEX0065206	TM7SF3	chr12:27003236-27003390	92.366	86.46	95.2633	87.05	75.9	90.3433	93.77	94.2467	98.275	92.75	93.215
HsaEX0065201	TM7SF3	chr12:26990450-26990627	87.912	98.64	99.11	98.3267	99.0967	98.3233	98.73	96.5	97.35	96.5733	97.75
HsaEX0063473	TAF2	chr8:119782629-119782707	0.432	0	0.483333	1.33	0	1.00667	0.175	0.78	0.39	8.43333	0.71
HsaEX0066344	TNPO3	chr7:129041557-129041717	2.564	10.46	8.3	5.20333	5.94	5.52667	7.725	5.82333	8.68	9.68667	6.975
HsaEX0066337	TNPO3	chr7:128981426-128981531	0.244	0.476667	0.156667	0.646667	0.746667	1.25	0.17	0.35	1.14	3.7	0.905
HsaEX0066338	TNPO3	chr7:129016269-129016391	6.25	0.793333	0	0.0466667	0	0	0	0.173333	2.285	0.736667	0
HsaEX0053288	RFXANK	chr19:19197186-19197251	95.642	85.1067	94.5	84.0633	65.5367	97.3733	89.08	88.4367	91.375	75.8833	76.205
HsaEX0053287	RFXANK	chr19:19200844-19200893	1.286	4.58333	5.34667	0.956667	0.646667	1.50667	3.525	3.75	3.785	1.09667	2.32
HsaEX0062844	SUGP2	chr19:19003496-19003608	3.77	0.773333	1.88333	2.82333	7.07667	1.50667	2.555	3.15667	1.125	3.41667	1.9
HsaEX0062846	SUGP2	chr19:18998924-18998985	1.884	0.783333	3.19667	3.73333	15.4233	8.47333	4.14	5.58	0.87	7.23667	2.7
HsaEX0008610	BTBD1	chr15:83050073-83050178	96.06	97.47	90.1467	95.7767	84.1633	98.1033	95.405	95.8667	99.245	91.4167	96.315
HsaEX0063419	TAF11	chr6:34879626-34879736	1.054	0.58	1.24	0.493333	0.2	0	0.375	2.20333	0.705	12.0767	1.5
HsaEX0074309	ZNF76	chr6:35290847-35290983	0.796	2.66333	3.99333	3.19333	2.29667	1.90667	3.01	1.64333	6.37	4.58	10.145
HsaEX0027830	GNAI3	chr1:109584622-109584713	4.34	10.7933	0.216667	0.0266667	0.273333	0.506667	0.17	0.383333	1.34	0.376667	0.605
HsaEX0044503	OAT	chr10:124407303-124407416	1.18	0.05	0.51	0.563333	10.1333	0.343333	0	0.313333	0.93	0.3	0.665
HsaEX0032865	KARS	chr16:75644283-75644462	21.434	26.2767	15.7333	7.55333	8.39667	12.6567	15.785	9.45667	16.935	24.4067	14.58
HsaEX0060174	SLK	chr10:104010816-104010908	0.062	10.6733	44.6233	42.49	68.49	51.6767	54.465	0.996667	11.345	6.49	18.515
HsaEX0063737	TBC1D1	chr4:38060620-38060658	4.192	6.39333	1.63	2.31	1.48	1.62667	1.61	2.84	3.03	2.11	0.645
HsaEX0063730	TBC1D1	chr4:38098025-38098112	0.52	1.22	2.92	3.15667	1.03667	3.49667	0.95	1.90667	1.79	0.56	1.065
HsaEX0014029	CDC2L5	chr7:39996690-39996781	0.076	0.92	0.9	6.97667	0.733333	0.566667	0.215	0.283333	0.05	1.90667	0.12
HsaEX0049711	PPP2R5A	chr1:212329135-212329331	95.2	90.6333	92.4033	87.74	71.2667	91.91	87.87	94.35	97.21	95.64	88.515
HsaEX0049712	PPP2R5A	chr1:212343541-212343625	0.104	0.156667	0	0.253333	0	0.413333	0.38	0.403333	0.645	2.30667	0.76
HsaEX0060335	SMARCD1	chr12:50096850-50096972	93.084	89.55	94.74	96.51	94.19	95.8667	91.66	96.3633	92.925	91.9967	93.335
HsaEX0042827	NFYC	chr1:40763363-40763489	1.348	0.0833333	0.536667	0.116667	0.43	0.49	0.255	0.933333	0.34	5.65	0.315
HsaEX0042835	NFYC	chr1:40766918-40766974	3.284	2.15	6.13	5.58333	11.3233	5.48	3.265	6.85667	4.935	17.9333	2.445
HsaEX0022219	ELOVL1	chr1:43365186-43365376	96.358	98.9933	96.6867	80.6967	94.2167	97.2067	95.94	97.08	93.5	91.5	96.845
HsaEX0074500	ZNRD1	chr6:30061917-30062017	97.582	98.3967	98.33	99.6367	98.3467	98.0167	96.43	95.47	99.35	84.0567	97.54
HsaEX0036602	LRRC40	chr1:70189092-70189273	95.918	93.13	96.4	99.5767	99.2667	99.6567	99.195	98.47	95.27	96.13	97.81
HsaEX0067292	TRMT11	chr6:126008657-126008745	6.474	8.71667	8.19	15.56	11.85	17.0733	6.57	7.05	15.59	23.0333	4.515
HsaEX0006609	ATG2B	chr14:96288588-96288705	0.072	0	0	0	0	0.07	0.46	0.09	18.365	0.37	0
HsaEX0040471	MTFR1	chr8:65669873-65670018	99.818	99.81	98.7567	100	100	100	98.45	99.61	99.73	99.49	98.005
HsaEX0040475	MTFR1	chr8:65689566-65689599	18.382	22.2133	1.11667	0.586667	0.423333	0.31	0.71	1.21667	0.495	6.57667	4.005
HsaEX0030902	IDI1	chr10:1043999-1044171	68.638	63.6067	72.15	83.36	88.67	95.4633	76.58	76.7	61.87	89.5233	73.645
HsaEX0061090	SP100	chr2:230464067-230464150	88.98	90.0767	99.7867	97.9433	98.02	98.0033	96.045	95.9467	96.975	76.09	95.435
HsaEX0034708	KLF6	chr10:3780106-3780229	99.456	100	95.6	98.7433	97.7467	98.6233	98.105	94.4733	98.39	88.3267	92.86
HsaEX0066199	TNFRSF1A	chr12:6334091-6334244	97.652	99.1733	99.81	100	99.9333	99.9567	99.655	99.7133	99.765	95.0733	99.76
HsaEX0066201	TNFRSF1A	chr12:6330853-6330926	92.088	94.9167	97.1133	92.3267	97.8033	98.5833	98.75	93.8933	96.805	93.68	94.08
HsaEX0020505	DNTTIP2	chr1:93875645-93875783	99.54	98.99	99.6267	100	99.81	99.76	99.045	99.6467	99.415	98.5733	99.36
HsaEX0055769	RRP15	chr1:218305028-218305125	99.91	97.1167	100	92.62	99.6567	97.8767	100	98.3367	99.37	91.0533	98.81
HsaEX0038690	MEF2A	chr15:99703362-99703385	83.736	49.31	0.983333	0.326667	5.15	1.88667	1.845	1.24333	3.345	2.91333	0.655
HsaEX0045011	OTUD5	chrX:48936191-48936355	7.534	0.74	2.33667	0.996667	4.73667	2.59667	2.855	3.68333	9.84	7.01667	2.57
HsaEX0064641	TFE3	chrX:49036677-49036774	6.276	2.52667	15.0467	12.3533	5.24	9.29	2.63	3.46	4.19	4.71667	3.825
HsaEX0031753	INPP5A	chr10:132765773-132765846	99.986	99.8167	100	99.2567	99.8333	100	100	99.8133	99.695	96.94	100
HsaEX0031748	INPP5A	chr10:132650418-132650505	99.672	98.0833	99.4933	97.0467	98.93	99.7633	99.415	99.4367	99.55	96.25	99.62
HsaEX0028728	GRIPAP1	chrX:48986165-48986239	3.504	4.19333	4.12333	3.29667	1.58	2.83	1.665	2.99	4.01	2.39333	2.275
HsaEX0049033	POLR1A	chr2:86039998-86040200	0.514	1.00667	0.693333	2.69667	2.32333	0.556667	0.335	0.503333	0.985	1.15333	0
HsaEX0050651	PSME4	chr2:53913871-53913931	4.026	15.3633	6.53333	3.53333	3.34667	1.88	9.155	2.94667	1.625	4.22667	8.955
HsaEX0050649	PSME4	chr2:53899881-53900017	99.186	97.6267	97.1367	93.0133	96.3133	94.0767	95.54	96.07	99.165	89.6067	96.57
HsaEX0050648	PSME4	chr2:53890104-53890208	99.598	100	96.3	98.3033	97.6333	98.9933	97.62	98.2067	99.315	86.3133	99.505
HsaEX0050646	PSME4	chr2:53870828-53870948	0.238	2.17667	1.42	0.696667	0	0.0833333	0.145	0.85	2.555	7.41667	0
HsaEX0023087	ERLEC1	chr2:53808299-53808460	81.976	86.5367	81.9433	73.52	81.0567	78.8867	79.8	76.3167	86.74	87.1367	73.035
HsaEX0020233	DNAJA2	chr16:46960218-46960306	0.052	0	0	0.36	0.616667	0.0466667	0.17	0.706667	0.035	14.46	0.235
HsaEX0031236	IKBKAP	chr9:108870454-108870553	0.794	1.06333	4.45333	2.83	1.54	0.156667	0.36	1.64333	1.445	5.16667	0.805
HsaEX0031237	IKBKAP	chr9:108920691-108920783	0.362	0.0933333	1.05	0.276667	0.303333	0	0	0.546667	1.225	1.07667	0
HsaEX0044131	NUCB2	chr11:17277197-17277297	2.032	1.35333	0.213333	0.13	0.216667	0.376667	0.19	1.05333	1.785	9.66667	1.39
HsaEX0044137	NUCB2	chr11:17315386-17315475	82.564	87.5133	95.5333	95.96	96.71	93.5667	93.45	90.5333	94.27	88.6233	93.755
HsaEX0032785	JMJD6	chr17:76721263-76721351	4.662	7.58333	8.44	26.36	8.54667	12.0567	11.655	10.97	11.49	8.82333	6.105
HsaEX0048878	POLB	chr8:42361096-42361202	4.956	2.81	4.99	5.58667	1.98	5.4	1.6	9.67667	4.705	21.4867	2.06
HsaEX0048874	POLB	chr8:42362612-42362698	93.196	94.34	94.77	91.44	61.4067	90.8167	92.18	90.6833	95.46	87.0967	91.075
HsaEX0027129	GBA2	chr9:35740526-35740624	97.436	99.5267	97.84	97.3633	99.3167	99.6067	97.34	94.1733	98.41	90.5133	88.23
HsaEX0014054	CDC42	chr1:22074094-22074219	16.432	10.72	12.09	4.70333	8.73	13.82	15.145	15.17	7.92	29.24	5.345
HsaEX0006882	ATP2B1	chr12:89598657-89598743	54.976	56.8133	0.166667	0	0.0666667	0	0	0.246667	1.015	0.51	0.18
HsaEX0037671	MAP4K4	chr2:101871494-101871685	42.428	44.18	39.38	40.1867	30.0167	41.7833	41.65	28.6767	34.78	40.06	65.85
HsaEX0060782	SNX13	chr7:17803419-17803580	97.716	98.6167	91.09	91.1633	96.3733	94.23	91.785	96.7833	99.29	87.91	93.865
HsaEX0070879	WBSCR22	chr7:73697466-73697516	0.802	2.81333	8.07333	2.72333	1.93	1.90333	2.715	2.00667	1.79	1.77	3.69
HsaEX0057013	SEL1L	chr14:81484225-81484397	99.678	98.6	99.1433	99.9067	99.93	99.66	99.385	99.6133	99.53	89.3233	99.73
HsaEX0006944	ATP6AP1	chrX:154431520-154431657	0.944	0.2	0.52	0.413333	0.58	0.51	1.665	1.87667	0.17	4.94333	0.455
HsaEX0067016	TRIB2	chr2:12724629-12725109	6.276	4.90333	1.91333	0.61	4.22	3.24667	3.12	6.76667	3.685	13.22	2.755
HsaEX0024424	FAM3A	chrX:154507811-154507861	88.34	80.08	99.0833	95.05	95.37	97.7467	92.35	96.98	94.64	88.28	88.75
HsaEX0024426	FAM3A	chrX:154512314-154512411	6.224	10.56	18.51	22.5367	12.0433	15.8667	21.77	20.4067	23.965	13.1	15.625
HsaEX0018203	CYBRD1	chr2:171541585-171541793	94.376	95.73	90.8733	93.2233	96.5033	94.97	95.9	94.06	93.225	84.4533	94.235
HsaEX0052938	RDH11	chr14:67692438-67692593	97.532	99.3833	99.4067	99.6133	99.9033	99.8933	99.69	98.4367	99.675	88.6067	97.905
HsaEX0002146	ACTN1	chr14:68900862-68900946	2.162	4.31	0.0666667	0.2	0.0166667	0.476667	0.135	0.166667	0.87	0.34	0.05
HsaEX0002145	ACTN1	chr14:68882873-68883055	98.72	91.8667	99.54	98.07	98.3833	99.86	97.3	98.81	95.605	97.8	97.04
HsaEX0064681	TFRC	chr3:196071396-196071498	99.392	97.3567	99.6967	99.8867	99.3133	99.9367	99.385	99.3533	99.445	92.25	99.75
HsaEX0061675	SREBF1	chr17:17817548-17817591	7.406	4.84333	6.09333	2.55333	3.39	5.07667	4.96	3.36667	4.735	14.97	4.085
HsaEX0039976	MPP5	chr14:67317408-67317479	100	100	100	100	100	100	100	100	100	92.0867	100
HsaEX0039979	MPP5	chr14:67301972-67302118	100	100	100	100	74.7433	100	99.645	100	100	82.19	100
HsaEX0015157	CHFR	chr12:132846020-132846119	0.328	0.74	0.753333	0.413333	0.463333	0	1.67	0.603333	2.2	0.96	0
HsaEX0015159	CHFR	chr12:132875498-132875620	5.616	3.8	3.89	5.02667	4.21333	3.63333	2.275	3.78	3.22	5.74333	4.67
HsaEX0001781	ACADVL	chr17:7220464-7220529	98.178	96.93	98.7467	98.9267	99.4333	99.4033	98.55	99.2	93.125	98.8833	98.19
HsaEX0019302	DERL2	chr17:5481296-5481389	80.832	92.86	96.2633	92.9833	97.3633	95.3833	93.215	94.5767	90.42	77.4367	97.48
HsaEX0056422	SCARB1	chr12:124795195-124795268	98.37	98.3167	99.3367	87.91	99.26	99.62	98.375	99.11	98.63	98.5633	99.22
HsaEX0055240	RP3-402G11.5	chr22:50212626-50212684	5.046	6.55667	2.07	1.92667	1.03333	1.85	0.99	3.65	1.64	8.66	0.95
HsaEX0056744	SDHA	chr5:223482-223568	98.364	95.6967	92.5067	93.8	80.9767	96.6733	96.435	96.44	95.315	90.3333	95.455
HsaEX0060344	SMARCE1	chr17:40630208-40630286	3.72	2.37667	2.3	2.15667	7.46333	1.68	1.46	3.16	2.74	3.23333	2.495
HsaEX0033324	KDM5A	chr12:309520-309562	1.722	0	0	0.253333	0.06	0	0.07	1.51667	0.065	6.62667	0
HsaEX0047356	PICALM	chr11:85990250-85990378	16.548	44.92	8.36333	21.6567	41.38	24.5567	17.335	14.23	33.11	46.85	7.62
HsaEX0047352	PICALM	chr11:85978070-85978093	66.24	50.36	93.1833	90.1867	90.2733	74.2767	94.835	81.0867	57.025	18.7	85.93
HsaEX0047348	PICALM	chr11:85960675-85960777	20.114	11.7267	1.87	1.5	0.743333	2.43333	1.185	3.08333	1.86	2.07667	1.07
HsaEX0047350	PICALM	chr11:86023416-86023541	1.102	2.17333	0.7	1.74667	0.763333	1.12	0.935	0.673333	6.31	3.44	1.395
HsaEX0021612	EED	chr11:86249471-86249560	0.638	2.27	5.17667	2.75333	7	1	0.665	1.17333	3.395	0.453333	0.48
HsaEX0067550	TSG101	chr11:18512501-18512602	0.918	0.7	1.43	0.736667	0.91	1.21333	0.945	1.00667	0.85	2.45	1.025
HsaEX0022448	ENO1	chr1:8870825-8870883	15.796	0.04	0	0	0.00333333	0.0233333	0	0	0.05	0	0
HsaEX0044361	NUP37	chr12:102079059-102079216	0.316	0	1.19	1.16	2.00333	0.323333	0.57	1.67667	8.46	3.21333	2.16
HsaEX0067947	TTC38	chr22:46292203-46292328	32.966	33.3033	21.6133	13.51	12.1933	13.6767	20.19	29.6767	31.7	26.5267	20.575
HsaEX0001820	ACAT1	chr11:108127886-108127979	0.552	4.66333	2.25667	0.413333	0.91	1.20667	1.055	1.16	25.49	3.97667	4.365
HsaEX0001821	ACAT1	chr11:108128643-108128859	0.044	0.0166667	0.146667	0.0366667	0.153333	0.06	0.14	0.123333	19.28	0.39	0.415
HsaEX0074095	ZNF638	chr2:71428547-71428651	96.67	93.06	97.6533	99.69	98.6533	96.21	96.215	96.9367	98.61	95.4267	97.135
HsaEX0074098	ZNF638	chr2:71433476-71433535	8.7	1.61	0.303333	0	0	0	0.055	0.106667	0.095	0.0366667	0.24
HsaEX0037918	MARK3	chr14:103398951-103399041	1.492	1.06333	1.82333	6.05667	1.10667	3.57333	1.2	2.44667	0.42	1.88667	0.525
HsaEX0037919	MARK3	chr14:103465424-103465450	0.11	0.08	0	0.186667	0.08	0	0	0.546667	0.495	2.79	0.255
HsaEX0037930	MARK3	chr14:103448919-103448967	96.324	93.3333	94.3867	95.6467	97.3033	93.25	94.005	97.78	98.16	88.6333	96
HsaEX0037923	MARK3	chr14:103455319-103455381	0.188	0.753333	1.6	3.03667	1.26	2.99333	1.215	1.37	1.395	1.00667	1.345
HsaEX0059077	SLC25A3	chr12:98595727-98595848	4.736	99.75	99.8567	99.8533	99.9167	99.9167	99.91	99.7433	98.975	99.6067	99.67
HsaEX0065447	TMEM131	chr2:97794930-97795115	97.482	94.4533	94.6033	92.3133	95.65	100	91.05	96.3967	98.885	78.2267	93.68
HsaEX0065443	TMEM131	chr2:97775591-97775726	1.104	0.583333	0.293333	2.79333	0.16	0	0.485	1.27667	0.745	3.50667	1.645
HsaEX0019868	DLG1	chr3:197130802-197130978	0.702	1.00333	2.46	1.94667	1.70333	1.24	1.58	1.43	0.615	7.7	1.285
HsaEX0019873	DLG1	chr3:197068502-197068537	0.038	15.0667	0.11	0	0	0	0	0	0.255	0	0
HsaEX0056255	SART3	chr12:108542770-108542851	2.868	0.593333	1.70333	1.63667	2.26333	1.26	1.1	4.72667	2.18	6.80667	1.11
HsaEX0023537	EXOSC7	chr3:45007420-45007575	99.568	99.23	99.3033	100	100	100	100	99.2533	99.66	92.34	83.91
HsaEX0034628	KIFAP3	chr1:169925787-169925855	40.312	43.3267	3.98	0.21	5.72	3.40333	4.96	2.79333	3.32	1.11	12.045
HsaEX0053145	REXO2	chr11:114444586-114444652	95.88	90.02	94.6267	94.8033	97.6967	97.91	97.38	95.9033	89.545	86.4167	94.975
HsaEX0053147	REXO2	chr11:114447826-114447879	99.05	93.1467	97.1667	98.34	99.8333	99.5233	99.11	99.0133	97.75	95.7567	96.02
HsaEX0007719	BAZ2A	chr12:56605830-56606063	100	100	100	100	100	100	100	99.8	99.97	81.3833	100
HsaEX0039438	MLH1	chr3:37047519-37047683	99.014	100	99.7467	98.7467	99.6033	97.8267	100	96.8333	98.3	96.7133	98.475
HsaEX0069413	UNG	chr12:109101902-109101999	100	99.6267	100	99.4433	99.7567	100	100	98.5933	99.435	94.8433	99.325
HsaEX0034795	KLHL20	chr1:173756798-173756878	0.13	0	0	0	0	0.606667	0	0.163333	0.055	1.80667	0
HsaEX0034801	KLHL20	chr1:173774305-173774438	97.292	93.1167	94.6333	94.4267	95.49	94.0233	90.54	96.2167	95.43	92.2933	93.295
HsaEX0004301	ANKRD13A	chr12:110016388-110016433	95.588	86.5567	93.73	91.9133	83.74	92.1533	90.995	93.2467	95.085	80.0667	93.62
HsaEX0004306	ANKRD13A	chr12:110021108-110021301	0.536	0.27	2.39333	2.53333	1.51	0.953333	2.18	0.756667	3.27	3.78	0.71
HsaEX0044002	NT5C2	chr10:103105358-103105381	39.536	18.2133	18.9733	21.37	30.4467	18.71	23.465	31.7133	29.115	45.09	12.735
HsaEX0043994	NT5C2	chr10:103093139-103093309	99.072	99.75	97.7667	96.0433	98.8467	99.0133	98.365	98.5367	90.03	98.3667	98.91
HsaEX0043993	NT5C2	chr10:103090611-103090638	99.566	99.9867	99.8067	100	99.8767	100	100	99.2133	100	92.03	100
HsaEX0005557	ARHGEF1	chr19:41906457-41906620	81.126	95.8	97.9067	79.1333	92.46	97.2267	84.15	91.8867	84.54	86.13	93.1
HsaEX0066492	TOP2B	chr3:25604760-25604870	99.42	99.9567	97.5267	99.7	99.7767	98.1967	99.12	97.18	98.79	88.88	98.735
HsaEX0065212	TM9SF3	chr10:96560416-96560703	0.446	0.113333	0.27	0	0.05	0.336667	0.035	0.0333333	0.635	4	0.1
HsaEX0028990	GTF3C1	chr16:27481079-27481191	100	99.9267	100	100	100	100	99.525	100	99.625	91.66	100
HsaEX0048893	POLD3	chr11:74593038-74593210	0	0.176667	1.91333	0.233333	1.52667	0	1.19	1.86	2.16	2.08333	1.955
HsaEX0012426	CAPZB	chr1:19342752-19342864	75.036	11.6767	0.55	0.223333	3.35	0.366667	0.885	4.94667	4.785	0.136667	1.59
HsaEX0068699	UBE2A	chrX:119581507-119581596	93.858	84	76.74	84.2433	87.3233	91.8233	84.415	90.92	87.015	88.4033	91.41
HsaEX0028968	GTF2I	chr7:74714860-74714916	6.668	26.3333	9.98667	7.18333	5.58333	6.57333	3.495	6.58333	9.305	11.6667	3.09
HsaEX0028969	GTF2I	chr7:74718879-74718941	13.852	39.2	25.33	32.6867	31.34	17.7233	17.475	23.09	39.02	38.6967	25.46
HsaEX0005258	ARAF	chrX:47562682-47562762	3.42	1.99333	0.42	0.283333	1.12	1.67	3.05	0.13	2.705	2.80667	0.46
HsaEX0038201	MCCC1	chr3:183092409-183092545	93.732	68.01	85.4867	86.7467	88.14	95.92	86.175	89.7567	84.2	89.5567	64.23
HsaEX0068767	UBE2K	chr4:39737420-39737513	96.804	92.4933	96.9867	98.84	97.3633	95.34	96.96	97.35	98.23	94.3	97.4
HsaEX0068766	UBE2K	chr4:39751344-39751441	0.174	0.443333	0.976667	0.223333	0.133333	0.0833333	0	0.23	0	0	0
HsaEX0049730	PPP2R5C	chr14:101917831-101917947	54.374	25.04	39.7567	20.84	23.4667	44.3033	39.615	39.8467	66.005	35.19	34.505
HsaEX0045922	PCM1	chr8:17962034-17962174	99.408	99.31	98.94	99.6033	99.4533	98.6767	98.6	99.4033	99.65	99.0567	98.985
HsaEX0045916	PCM1	chr8:18006266-18006397	99.52	99.29	100	98.04	99.11	99.8167	99.885	99.8267	99.73	89.86	98.61
HsaEX0056743	SDF4	chr1:1220657-1220730	0.726	4.66	0.493333	0.286667	0.796667	0.47	0.765	0.233333	1	0.22	1.04
HsaEX0039395	MKNK1	chr1:46571417-46571539	2.312	3.78	0.793333	4.64667	1.65667	3.82333	2.38	1.72667	1.845	1.71667	6
HsaEX0056215	SAR1A	chr10:70161858-70161931	95.69	85.97	98.6367	96.2033	98.7933	99.3133	98.52	98.7633	97.305	98.9033	98.105
HsaEX0015383	CIC	chr19:42292300-42292466	99.436	99.09	98.9733	100	99.1467	100	99.15	95.8467	98.45	87.3933	99.395
HsaEX0015382	CIC	chr19:42291558-42291745	97.008	99.8567	97.66	99.1667	99.5633	99.2867	96.585	92.9667	98.08	88.48	99.52
HsaEX0020453	DNM2	chr19:10803639-10803668	28.492	1.94	0	0	0.0366667	0	0	0.103333	0.205	0.0133333	0
HsaEX0022649	EPB41L2	chr6:130865536-130865634	99.622	84.93	96.8333	100	100	100	99.26	99.61	67.6	97.8867	98.97
HsaEX0062719	STX7	chr6:132468403-132468475	99.346	99.3933	96.77	98.5	98.6867	99.3567	98.37	99.3333	99.81	94.1133	99.58
HsaEX0033377	KEAP1	chr19:10489648-10489853	98.272	99.2467	97.5267	97.63	98.6733	99.25	98.705	98.9233	97.935	90.2567	98.745
HsaEX0053617	RIF1	chr2:151469054-151469107	8.266	7.51667	0.943333	2.94	1.23333	0	0.6	3.75	1.245	1.7	0.635
HsaEX0051585	RAB21	chr12:71772105-71772228	0.048	0.726667	0.473333	1.45	0.293333	1.04667	0.36	0.0633333	17.09	0.02	0.64
HsaEX0051586	RAB21	chr12:71782165-71782225	0.116	0	0.0533333	0	0	0.156667	0.12	0.496667	0.09	5.74667	0.31
HsaEX0060271	SMARCA2	chr9:2170419-2170472	16.38	10.78	15.0633	15.2333	9.34	16.93	9.44	8.87	13.52	17.9533	6.64
HsaEX0050557	PSEN1	chr14:73160009-73160138	1.444	2.71333	1.14333	4.58333	1.10333	0.843333	1.015	1.17	0.505	1.08333	1.585
HsaEX0015585	CLDND1	chr3:98521653-98521696	7.244	33.1867	14.3533	7.64	2.68333	14.5133	7.79	3.47333	9.275	6.07667	1.8
HsaEX0019921	DLGAP4	chr20:36499588-36499676	98.42	72.6733	100	99.8267	98.9833	98.5167	99.19	98.07	99.73	76.0067	99.415
HsaEX0044995	OSTM1	chr6:108073642-108073798	2.972	0.683333	0	0.71	0.833333	0	1.385	0.546667	11.695	1.81333	0.865
HsaEX0044996	OSTM1	chr6:108049532-108049567	1.562	5.14	4.04	1.69333	0.686667	3.83667	1.315	1.96333	11.46	5.41333	5.13
HsaEX0033454	KIAA0141	chr5:141937198-141937357	93.39	92.5433	94.61	93.76	95.37	95.19	93.735	94.2267	93.755	86.0567	89.105
HsaEX0071338	WDR70	chr5:37487671-37487768	0.408	0.67	0.7	0.106667	0	0.726667	0	0.426667	0.235	0.573333	0
HsaEX0071346	WDR70	chr5:37687910-37688007	0.468	0.183333	0.27	0	0.133333	0.483333	0.475	0.61	0.12	2.43	0
HsaEX0071344	WDR70	chr5:37396461-37396570	97.566	98.03	99.65	97.3867	98.51	99.8267	99.76	98.3533	99.39	98.83	98.795
HsaEX0071342	WDR70	chr5:37473364-37473485	2.672	3.46333	4.18	6.98667	2.33333	2.85	2.005	3.18667	1.5	2.20333	2.75
HsaEX0042723	NFE2L1	chr17:48057032-48057121	38.946	12.1767	28.0933	42.96	27.7433	55.6633	34.25	50.1233	17.495	16.8133	14.355
HsaEX0028833	GSK3B	chr3:119866590-119866628	4.878	11.57	10.8633	4.68333	3.92333	5.08667	3.855	7.62667	5.515	5.19	13.81
HsaEX0028828	GSK3B	chr3:119912704-119912810	99.864	99.9467	98.8567	100	99.4567	100	99.68	99.41	100	94.2467	100
HsaEX0022969	ERC1	chr12:1167903-1168046	1.276	2.00333	2.24667	9.02667	0.846667	2.95	1.315	2.19667	3.05	4.83667	0.735
HsaEX0022982	ERC1	chr12:1263034-1263165	96.148	72.01	97.9367	95.6933	99.49	96.97	98.735	97.9567	98.185	97.61	97.41
HsaEX0071777	XPO1	chr2:61529066-61529159	0.236	4.70333	1.84667	1.85667	1.18333	0.503333	0.44	1.24333	1.2	0.47	0.525
HsaEX0053881	RNF13	chr3:149813925-149814026	2.016	1.19333	5.02333	11.2	2.33667	4.75	3.09	4.01667	2.655	7.1	1.185
HsaEX0072376	ZCCHC6	chr9:86318958-86319058	93.188	92.78	94.08	88.4367	83.5133	93.8133	90.2	87.4967	81.425	69.69	83.915
HsaEX0072366	ZCCHC6	chr9:86301740-86301828	1.098	2.71333	3.71	5.35333	1.72	3.23667	1.575	7.06	5.515	22.49	1.77
HsaEX0064327	TDRD3	chr13:60547405-60547491	31.538	12.8533	12.8	8.52667	31.47	20.1533	14.84	16.7667	6.545	15.2967	11.065
HsaEX0072032	YTHDC1	chr4:68332794-68332847	72.706	75.8	92.7767	94.11	89.0133	92.42	89.62	95.3667	90.885	93.1967	93.075
HsaEX0049412	PPIE	chr1:39745414-39745498	97.216	95.7767	98.6267	99.5533	99.0867	99.4733	99.865	98.6333	98.15	97.2367	99.345
HsaEX0072870	ZMPSTE24	chr1:40280120-40280312	8.524	6.78	4.53667	4.33	1.58333	0.986667	0.73	1.06333	6.13	5.15667	5.68
HsaEX0062288	STARD7	chr2:96187217-96187301	99.496	99.8167	99.4633	99.41	99.9133	99.96	99.695	99.71	99.655	94.7367	99.805
HsaEX0005151	APLP2	chr11:130137256-130137291	14.336	64.67	6.14	8.98333	6.91333	13.38	8.285	18.81	21.945	19.8667	8.985
HsaEX0005149	APLP2	chr11:130123612-130123779	57.178	77.45	25.3233	59.2267	50.0833	60.0667	39.885	57.09	30.33	49.35	33.315
HsaEX0042042	NCOA1	chr2:24729632-24729815	99.366	99.6033	99.65	96.8167	97.12	99.41	98.615	98.2433	99.4	91.06	98.08
HsaEX0042048	NCOA1	chr2:24768079-24768135	70.342	50.8867	63.2067	73.09	59.65	51.18	46.2	62.5367	57.965	44.8367	46.185
HsaEX0051549	RAB10	chr2:26123983-26124047	0.552	0.91	0.33	0.966667	0.713333	0.67	0.57	1.66667	2.09	8.97	0.5
HsaEX0013893	CD59	chr11:33731424-33731468	36.92	22.5133	29.12	23.35	12.5733	21.1467	25.94	25.8433	29.275	20.9133	13.355
HsaEX0056351	SCAMP1	chr5:78414699-78414763	0.078	0.03	0	0.536667	0	0.18	0	0.173333	0.38	3.14	0
HsaEX0057010	SEH1L	chr18:12975733-12975882	0.736	0.39	1.56333	1.44	0.813333	2.51	1.725	0.823333	2.215	1.75	1.875
HsaEX0040526	MTIF2	chr2:55268650-55268739	97.142	89.51	96.4333	93.8567	99.7167	96.9933	97.71	95.47	96.885	94.6433	96.805
HsaEX0040527	MTIF2	chr2:55266381-55266518	12.092	15.0167	10.4667	17.9533	11.2633	9.20667	9.065	15.1233	11.49	17.69	9.095
HsaEX0022849	EPS15	chr1:51464007-51464064	0.232	0.236667	2.35667	1.20333	0.11	0.71	0.55	1.74333	0.135	8.20333	0
HsaEX0022856	EPS15	chr1:51448046-51448135	61.87	91.2167	99.3333	98.6167	99.5667	96.9133	99.535	97.8233	81.815	88.9267	94.295
HsaEX0039145	MGST2	chr4:139695197-139695267	87.892	93.6667	94.6367	89.0333	93.9667	95.69	94.78	93.0733	97.4	93.47	96.785
HsaEX0006570	ATG16L1	chr2:233265013-233265143	95.85	96.46	97.8567	94.37	95.3833	96.2	91.86	95.8867	69.585	83.39	97.13
HsaEX0049148	POMGNT1	chr1:46194844-46194961	99.794	99.3367	100	98.18	100	99.9033	99.815	98.68	99.12	93.21	100
HsaEX0007480	B4GALT1	chr9:33115991-33116113	87.83	98.0267	98.7733	97.86	98.0167	98.5167	98.05	95.1533	99.315	90.07	98.085
HsaEX0065333	TMED2	chr12:123587611-123587631	72.892	0.103333	0	0.0366667	0.0166667	0	0	0.0833333	0.195	0.0133333	0
HsaEX0072596	ZFAND6	chr15:80098416-80098578	28.04	32.0333	32.0333	49.88	29.86	24.4667	33.665	35.56	46.095	33.58	36.805
HsaEX0061796	SRRT	chr7:100880696-100880769	6.064	5.04	8.28667	7.95	5.06333	5.10333	7.47	8.73	2.135	2.79667	3.5
HsaEX0069244	UIMC1	chr5:176919170-176919251	1.534	3.93667	5.14333	3.30333	2.06667	6.67333	4.31	4.65667	1.955	4.23	2.1
HsaEX0044679	OGFOD1	chr16:56454774-56454921	0.086	0.39	0	0.33	27.9367	0	0.975	0.196667	1.01	0.68	0
HsaEX0002791	ADD1	chr4:2867972-2868129	4.612	25.6833	1.14333	0.653333	1.20333	10.17	5.615	1.06667	2.855	1.33667	0.73
HsaEX0002794	ADD1	chr4:2909339-2909431	19.478	7.29333	1.45667	0.776667	2.91333	2.51333	2.745	3.23	7.33	1.4	2.81
HsaEX0002792	ADD1	chr4:2926642-2926675	16.508	57.0567	5.38	6.54333	4.91	3.6	10.9	8.03333	20.355	14.48	1.975
HsaEX0027759	GMCL1	chr2:69867699-69867797	0.112	0.38	0	0	0.183333	0	0	0.136667	2.325	2.02333	0.745
HsaEX0027841	GNAS	chr20:58898941-58898985	66.726	87.12	60.58	57.1867	64.71	57.12	62.825	57.0433	86.695	47.4967	77.405
HsaEX0020445	DNM1L	chr12:32705825-32705863	3.278	29.94	0.0833333	0.03	1.42	0	0.335	0.476667	1.09	5.49	0.425
HsaEX0020450	DNM1L	chr12:32709544-32709607	0.558	0.433333	3.53333	4.60333	5.48	0.68	0.32	2.37667	0.375	10.6833	2.395
HsaEX0021580	EDEM2	chr20:35118598-35118719	98.436	91.4867	96.79	95.4133	96.92	98.06	97.025	94.4067	97.655	79.0033	99.725
HsaEX0004262	ANKRD10	chr13:110911654-110911771	3.006	6.22	2.03667	1.43333	5.01667	2.32	5.805	2.02	10.235	1.97333	6.115
HsaEX0016845	COQ9	chr16:57458246-57458350	97.808	95.41	99.3833	99.9133	98.3967	99.6533	99.14	98.9533	93.105	95.0567	96.11
HsaEX0017282	CRLS1	chr20:6031285-6031370	97.602	89.28	97.47	97.4067	98.7667	98.16	98.2	98.3267	97.29	93.83	96.375
HsaEX0043903	NSFL1C	chr20:1464329-1464426	97.052	96.3767	97.9067	99.51	89.8767	97.24	97.08	96.0033	98.34	97.2433	97.085
HsaEX0071880	XRN2	chr20:21345834-21345887	4.068	4.58333	0.22	0.886667	0.526667	0.31	0.675	1.39	2.555	2.38667	1.795
HsaEX0071883	XRN2	chr20:21328559-21328670	98.718	99.9367	99.6067	98.2767	100	99.9367	98.825	99.78	99.89	90.88	100
HsaEX0037830	MAPKAPK5	chr12:111882790-111882853	2.28	1.11	2.62	4.74667	0.83	0.99	4.255	2.81667	6.725	10.7833	3.37
HsaEX0037831	MAPKAPK5	chr12:111883581-111883768	98.496	97.68	96.92	94.1267	98.0367	99.51	98.515	96.7167	98.13	92.24	99.295
HsaEX0037822	MAPKAPK5	chr12:111890472-111890639	0.6	0.596667	1.37333	1.56333	1.71	0.656667	1.38	0.916667	1.985	8.80333	1.11
HsaEX0004075	ANAPC5	chr12:121331347-121331428	98.76	95.6467	98.7033	99.27	99.0067	100	98.395	97.29	97.97	90.9833	89.9
HsaEX0027236	GCN1L1	chr12:120144639-120144835	97.94	98.28	99.2167	98.5067	97.22	99.7333	97.37	93.4033	98.985	88.7467	99.535
HsaEX0027235	GCN1L1	chr12:120138323-120138415	99.926	100	100	100	100	100	100	99.2533	99.915	90.7333	100
HsaEX0027234	GCN1L1	chr12:120131185-120131333	99.424	100	98.4167	99.35	99.87	99.14	100	97.0533	99.86	93.5333	99.475
HsaEX0008364	BRAP	chr12:111681637-111681835	96.356	92.0333	98.4733	97.1433	94.5	96.22	90.915	92.9467	98.9	93.72	96.75
HsaEX0008367	BRAP	chr12:111665639-111665787	99.638	98.4167	99.55	98.6333	92.8933	97.61	98.71	93.7967	99.34	90.4	93.455
HsaEX0026994	GANAB	chr11:62634310-62634375	36.48	29.3067	17.63	13.9733	10.4333	21.51	25.44	14.45	20.645	9.53667	16.07
HsaEX0019589	DHX32	chr10:125853961-125854203	97.194	99.1333	98.9533	98.05	99.27	100	97.88	98.1267	99.655	91.9133	99.83
HsaEX0036957	LTBP4	chr19:40623936-40624082	95.302	98.2533	99.8633	95.9133	98.6267	98.73	99.25	99.5767	99.055	89.5267	99.11
HsaEX0061600	SPTLC1	chr9:92070124-92070296	2.04	1.17333	0.523333	0.386667	2.78667	1.45	1.46	1.85333	3.395	3.72333	1.2
HsaEX0045437	PAPOLA	chr14:96521006-96521072	97.038	93.47	95.32	94.83	97.4867	98.1067	96.37	96.36	99.23	95.2367	98.655
HsaEX0072023	YPEL3	chr16:30094385-30094475	1.456	0.94	1.08667	1.10667	0.63	0.613333	0.89	1.21	15.06	2.24	1.375
HsaEX0042306	NDUFB2	chr7:140700870-140700959	0.218	0.286667	0.196667	1.58667	0.203333	0.326667	0.46	0.323333	1.875	0.326667	3.71
HsaEX0037230	MAEA	chr4:1327627-1327703	93.776	93.5933	94.1733	92.6833	97.19	94.8833	95.67	95.67	97.805	78.1667	93.435
HsaEX0037231	MAEA	chr4:1328634-1330003	1.27	1.86	9.27	0.456667	3.89333	3.3	10.215	6.61	4.62	5.12333	1.48
HsaEX0062650	STRN4	chr19:46733039-46733236	99.456	99.63	96.31	97.7633	98.38	100	99.37	99.62	98.83	95.9767	98.77
HsaEX0062649	STRN4	chr19:46733816-46733875	9.272	1.46333	1.14	1.11	1.04667	1.47333	1.61	3.39333	0.385	2.73	1.17
HsaEX0040783	MUL1	chr1:20506725-20506846	0.584	0.236667	0.6	0.436667	1.13333	0	0.49	0.176667	0.595	0.816667	0.96
HsaEX0027930	GNPTG	chr16:1357700-1357832	2.19	2.85333	0.753333	2.49667	0.45	0.406667	0.92	1.22667	2.435	5.79333	1.61
HsaEX0027958	GOLGA3	chr12:132790788-132790878	1.838	1.19	2.95333	1.18667	0.54	0.46	2.185	0.456667	7.11	2.55667	2.29
HsaEX0027964	GOLGA3	chr12:132816660-132816812	95.96	93.7	91.1933	90.5	95.8933	92.2333	94.865	89.7233	89.85	89.44	90.56
HsaEX0045162	PABPC4	chr1:39563836-39563922	56.826	69.0633	91.43	87.7233	90.5033	93.6567	84.055	80.61	83.39	69.15	86.795
HsaEX0069943	USP48	chr1:21776990-21777110	0.382	1.83333	1.21667	1.54667	0.333333	14.27	1.435	0.4	1.51	3.99667	4.225
HsaEX0069946	USP48	chr1:21756829-21756963	1.98	2.98	6.82	11.9833	9.43333	7.21667	5.245	6.15667	3.955	19.95	0.72
HsaEX0069948	USP48	chr1:21693504-21693674	0.076	0.09	0	0	0	3.28667	0.08	0.863333	0.125	3.47333	0.595
HsaEX0069950	USP48	chr1:21748786-21748883	0.544	0.976667	2.59667	4.77333	1.26667	0.88	0.525	0.55	0.94	0.446667	0.635
HsaEX0023430	EXOC1	chr4:55891315-55891422	98.888	98.81	97.4433	98.08	88.3833	96.7833	98.07	94.9667	95.735	86.1	99.55
HsaEX0019847	DLD	chr7:107901738-107901817	99.882	95.17	100	100	100	98.7867	99.705	100	100	99.6033	99.68
HsaEX0068478	TXNL1	chr18:56626162-56626266	1.166	2.62333	1.42	1.78	7.83	0.623333	1.07	2.71	3.295	12.8767	2.27
HsaEX0029281	HAUS4	chr14:22951555-22951689	79.74	83.28	77.6967	85.9767	84.8567	88.5633	80.985	86.3433	52.975	85.6	83.755
HsaEX0044971	OSGEP	chr14:20447904-20447994	99.44	98.9767	100	100	99.76	100	99.245	97.9767	97.97	95.1733	99.73
HsaEX0056453	SCFD1	chr14:30707817-30707876	0.784	0.546667	0.973333	1.57	4.13	2.51	0.32	1.12667	0.905	3.65333	0.76
HsaEX0029599	HECTD1	chr14:31123516-31123624	0.41	0.37	0.356667	0.426667	5.62	0	0.475	2.93333	2.645	10.95	2.465
HsaEX0029598	HECTD1	chr14:31113877-31114059	28.406	98.17	92.3567	94.3967	90.22	96.3433	95.72	81.56	94.1	86.75	90.165
HsaEX0065016	TINF2	chr14:24241890-24241994	94.678	93.8967	96.7067	98.3767	100	100	96.745	95.5333	95.445	83.29	94.55
HsaEX0067419	TRPM7	chr15:50569887-50569993	99.842	92.3467	94.52	99.5367	98.3567	99.3533	99.585	100	98.79	97.4067	97.08
HsaEX0070341	VIL2	chr6:158818082-158818166	99.534	99.91	99.93	99.6733	99.9533	100	100	99.73	99.31	96.4467	100
HsaEX0040980	MYL6	chr12:56160626-56160670	66.048	69.9633	57.8367	79.89	15.6833	42.9167	32.455	57.8667	72.33	5.18333	72.78
HsaEX0036753	LRRFIP2	chr3:37146462-37146627	1.384	2.14667	2.67667	2.77667	4.67667	7.46333	1.05	3.31667	1.595	16.6733	0.605
HsaEX0036752	LRRFIP2	chr3:37091467-37091538	99.428	48.7367	45.29	77.6867	16.7	77.0033	32.385	89.7033	12.325	54.78	88.775
HsaEX0036742	LRRFIP2	chr3:37154614-37154656	2.392	0.666667	3.51667	4.64	5.06	7.44667	5.79	4.64667	2.565	5.73667	1.175
HsaEX0056859	SEC22C	chr3:42559284-42559384	3.85	1.23	0	0	0.103333	0	0	0.22	0.58	0.3	0
HsaEX0000112	AAAS	chr12:53314751-53314849	87.404	94.1833	94.7	95.7467	97.2667	98.6733	98.28	95.41	98.395	97.2233	90.51
HsaEX0019504	DHPS	chr19:12677108-12677211	89.93	93.9833	92.3033	88.8467	78.4433	94.58	93.885	82.01	83.475	81.0367	82.355
HsaEX0005307	ARCN1	chr11:118581246-118581509	98.248	97.9467	98.6033	99.4833	99.3033	99.4467	98.465	98.53	99.285	84.6467	99.15
HsaEX0050627	PSMD5	chr9:120826765-120826907	94.658	99.6833	100	99.6767	100	100	100	96.26	99.645	83.47	98.92
HsaEX0044301	NUP188	chr9:128986558-128986678	100	100	100	100	100	100	100	99.7333	99.91	95.64	100
HsaEX0044303	NUP188	chr9:128994373-128994442	100	100	100	100	100	100	100	99.5467	100	99.2633	100
HsaEX0044309	NUP188	chr9:128999172-128999317	99.888	100	97.8233	99.5567	99.3533	100	100	98.67	99.975	94.25	100
HsaEX0041633	NANS	chr9:98075570-98075732	0.518	1.61333	0.85	0.533333	0.483333	1.24	0.435	1.53333	2.55	4.87333	0.37
HsaEX0070816	WAC	chr10:28595733-28596041	86.322	92.7533	69.1733	86.4267	84.2033	75.3733	78.545	79.7	90.08	81.3633	83.65
HsaEX0070817	WAC	chr10:28611255-28611481	1.928	1.09	0.63	0.956667	1.72333	1.11667	0.895	1.24	3.915	2.11333	2.135
HsaEX0061746	SRPK1	chr6:35856393-35856509	0.058	0.69	0.31	0.41	0.39	0	0	0.443333	0.65	3.47667	0.155
HsaEX0008502	BRPF3	chr6:36222168-36222265	93.902	92.16	96.4267	91.58	97.0767	95.6467	95.405	91.1967	91.59	89.87	94.12
HsaEX0008498	BRPF3	chr6:36204658-36204814	98.352	96.97	97.5067	100	97.8233	95.9633	99.43	97.42	99.38	95.7867	99.66
HsaEX0040176	MRPS18A	chr6:43675202-43675252	98.336	92.3267	95.98	96.99	98.61	99.54	96.37	94.7	87.535	93.0367	94.08
HsaEX0014109	CDC5L	chr6:44432353-44432555	0.294	0.566667	0.456667	0.866667	0.366667	1.35667	0.555	0.63	0.665	3.68667	1.8
HsaEX0014107	CDC5L	chr6:44438722-44438819	1.062	0.71	1.00667	0.436667	4.29667	0.346667	0.965	1.15333	2	1.67	2.42
HsaEX0014108	CDC5L	chr6:44398824-44398927	0.838	0.813333	1.18	1.72	0.103333	3.14333	0.91	0.943333	1.24	3.5	1.395
HsaEX0058427	SIRT1	chr10:67891402-67891554	96.844	95.7633	96.48	93.5233	86.3	97.59	98.585	96.4233	99.21	95.7367	99.03
HsaEX0058428	SIRT1	chr10:67906166-67906287	4.284	6.36333	9.2	3.78	33.4367	9.04	12.22	7.13667	7	16.26	10.27
HsaEX0030298	HNRNPH3	chr10:68337858-68337996	87.222	88.1267	90.5033	79.45	78.0233	87.2767	82.61	75.53	86.135	66.05	91.08
HsaEX0058019	SH3GLB1	chr1:86728403-86728441	0.936	42.38	1.80667	0.603333	2.41667	0.67	3.26	0.4	25.89	3.93667	1.885
HsaEX0000722	ABLIM1	chr10:114453379-114453483	51.978	62.2067	6.96	0.223333	3.00333	4.64333	23.225	4.09667	11.665	1.74667	11.095
HsaEX0051579	RAB18	chr10:27531529-27531615	3.234	1.12	1.18	2.86667	0.656667	1.79	1.09	1.74333	15.255	7.18667	1.3
HsaEX0030304	HNRNPM	chr19:8473664-8473708	83.018	64.9333	96.6433	98.1767	97.92	98.1633	97.31	96.0267	86.095	81.56	97.955
HsaEX0030302	HNRNPM	chr19:8483158-8483211	90.442	94.5133	79.32	72.69	86.2733	72.71	84.62	85.3767	92.385	72.5767	81.275
HsaEX0037868	2021-03-02	chr19:8426609-8426804	98.992	97.8467	97.23	97.2333	98.44	98.5133	97.885	97.4267	98.79	86.68	97.795
HsaEX0037869	2021-03-02	chr19:8430658-8430867	95.806	95.6	94.19	92.18	95.4567	95.7	97.38	96.4233	96.125	84.3233	93.005
HsaEX0038589	MED15	chr22:20554936-20555148	94.314	93.5633	91.8633	95.7467	94.4167	91.9967	95.995	97.2167	88.68	93.33	88.82
HsaEX0060309	SMARCB1	chr22:23791756-23791894	100	99.7033	99.68	100	100	100	100	100	99.155	91.9333	100
HsaEX0007896	BCL2L13	chr22:17662899-17663013	4.12	11.7633	8.24333	9.12333	14.59	11.05	6.61	5.71333	6.125	5.87	6.46
HsaEX0049432	PPIL2	chr22:21685638-21685726	2.166	1.55667	5.86667	5.72333	8.34333	4.42667	3.7	4.62667	2.605	7.5	2.6
HsaEX0030012	HIRA	chr22:19351072-19351256	0.692	1.43	4.81667	4.80667	1.6	5.06	2.585	4.57	2.565	4.97667	0.78
HsaEX0042880	NHP2L1	chr22:41682356-41682587	28.804	29.65	16.73	18.42	12.2233	14.1533	25.84	16.91	41.37	18.7133	11.87
HsaEX0018875	DDX17	chr22:38489228-38489458	6.514	4.86333	1.48333	1.53667	3.54	3.59333	10.73	2.99333	7.475	8.45667	4.675
HsaEX0010610	C22orf28	chr22:32406662-32406761	100	100	99.91	99.9467	100	100	100	99.8733	100	97.21	100
HsaEX0048902	POLDIP3	chr22:42601970-42602056	94.462	83.9433	83.9467	89.43	94.8367	97.1233	90.74	92.5267	96.655	67.1167	94.63
HsaEX0048904	POLDIP3	chr22:42597673-42597737	6.128	1.03333	2.62	5.81667	3.99333	2.01333	3.02	4.73667	5.54	6.96	1.9
HsaEX0045197	PACSIN2	chr22:42876888-42877010	94.896	42.0533	95.1767	94.9467	81.9267	97.6967	96.74	99.47	79.8	84.0367	98.51
HsaEX0004866	AP1B1	chr22:29339754-29339774	49.544	74.0067	0.916667	0.0766667	0.226667	1.05	0.605	2.05667	52.43	1.38667	0
HsaEX0067690	TSPO	chr22:43159210-43159336	96.234	97.7367	94.12	94.59	96.9667	97.79	98.47	97.51	99.18	98.3667	97.145
HsaEX0072851	ZMAT5	chr22:29731528-29731666	1.23	0.723333	6.05667	4.58333	2.41333	2.58	2.64	3.03667	7.53	0.526667	1.605
HsaEX0006243	ASCC2	chr22:29825629-29825707	73.434	76.1833	96.7567	91.0033	96.27	97.2067	85.19	91.09	81.735	94.4233	78.23
HsaEX0060412	SMCR7L	chr22:39509444-39509571	6.024	11.1833	12.5367	11.1	8.21	13.6933	6.605	9.18333	2.805	5.97667	5.045
HsaEX0068436	TXN2	chr22:36476733-36476856	99.348	97.2967	95.5033	95.2933	85.23	97.0267	97.865	96.16	97.115	95.8667	97.375
HsaEX0052824	RBX1	chr22:40953555-40953633	97.834	94.0033	98.4433	96.0567	97.45	96.4533	97.18	96.37	96.585	93.32	96.67
HsaEX0052188	RANGAP1	chr22:41250431-41250504	0	0	0.146667	0	0	0	0	0.09	0.065	3.43	0
HsaEX0049834	PPPDE2	chr22:41602683-41602783	2.968	3.66333	4.60667	2.37333	6.7	3.96333	2.77	7.17667	6.155	5.43	5.075
HsaEX0000627	ABHD4	chr14:22605787-22605866	8.88	6.51	2.81333	10.91	18.3633	5.73667	8.705	4.64	2.095	10.6367	3.95
HsaEX0052656	RBM23	chr14:22908333-22908380	34.57	18.9233	40.73	43.7133	44.4967	34.38	34.05	40.4067	45.105	36.2767	34.97
HsaEX0052649	RBM23	chr14:22905606-22905659	75.086	64.8267	82.5333	85.24	64.1967	85.9867	62.665	85.29	76.46	65.72	85.54
HsaEX0061046	SOS2	chr14:50158565-50158646	99.726	100	99.4067	99.8333	100	100	100	98.97	99.715	83.48	98.07
HsaEX0027917	GNPNAT1	chr14:52787833-52787871	4.828	2.85333	1.90333	3.98333	23.17	7.58333	4.475	5.66333	13.73	6.92667	0
HsaEX0015911	CNIH	chr14:54436079-54436126	0.012	3.03333	0	0	0.183333	0	0	0.0366667	0.175	1.29	0
HsaEX0015912	CNIH	chr14:54432108-54432220	95.37	97.2067	98.18	98.2933	97.77	97.94	97.735	93.7533	98.08	78.2267	96.115
HsaEX0014964	CGRRF1	chr14:54523150-54523245	6.628	7.11667	1.25333	1.83	3.10667	9.88	7.165	3.1	1.815	9.71333	2.185
HsaEX0061602	SPTLC2	chr14:77562396-77562489	98.918	99.48	99.37	99.4267	99.2233	98.33	99.31	99.2667	98.42	93.2433	99.545
HsaEX0061802	SRSF5	chr14:69769511-69770042	4.346	4.54667	11.3033	2.38667	1.1	2.52	3.54	0.71	6.235	3.49667	1.625
HsaEX0022076	EIF5	chr14:103334389-103334597	95.35	98.3367	90.99	98.0833	98.3867	98.1333	99.365	93	96	96.9767	93.64
HsaEX0022077	EIF5	chr14:103336036-103336117	99.948	100	100	100	99.9133	100	99.955	99.46	99.985	89.6867	100
HsaEX0019702	DICER1	chr14:95092569-95092593	0.796	3.32	0.553333	0	0	0	0.275	1.83	2.29	3.98	0.75
HsaEX0064443	TELO2	chr16:1509256-1509378	0.688	0.683333	1.03333	0.276667	0.143333	0.603333	1.19	0.796667	0.88	0.546667	0.23
HsaEX0045965	PCNX	chr14:71078646-71078739	1.07	6.20667	1.59667	0.543333	0.703333	0.643333	1.41	0.683333	4.82	2.33333	3.715
HsaEX0050593	PSMB5	chr14:23027745-23027829	2.336	0.863333	2.04667	1.84667	2.68667	6.26	3.83	3.73667	3.13	3.08667	2.08
HsaEX0001929	ACIN1	chr14:23067342-23068464	9.886	14.5567	13.0933	19.8533	20.4667	6.20333	20.92	15.3033	13.82	26.6567	19.25
HsaEX0001928	ACIN1	chr14:23089982-23090101	63.694	70.22	70.6333	52.4567	61.4633	63.7467	68.545	64.2033	84.14	48.19	70.76
HsaEX0013607	CCNB1IP1	chr14:20318256-20318470	0.416	0.55	0.133333	0.926667	0.31	1.76333	1.5	1.13	2.69	0.34	1.89
HsaEX0067248	TRIP11	chr14:91977126-91977248	0.51	0.1	0.143333	0.55	0.67	0.583333	0.22	3.93333	1.905	9.46333	0.405
HsaEX0005539	ARHGAP5	chr14:32117143-32117287	97.48	98.1567	97.98	99.4933	97.68	99.21	98.77	98.54	99.045	94.7633	98.94
HsaEX0015404	CINP	chr14:102349919-102350048	98.932	96.9633	97.7267	98.2367	80.18	99.0767	97.85	97.58	99.135	98.7033	96.575
HsaEX0015110	CHD8	chr14:21391463-21391642	99.166	99.4733	98.2567	90.8833	99.72	100	97.87	93.19	93.17	83.8867	97.21
HsaEX0056873	SEC23A	chr14:39047367-39047438	0.908	0.46	3.15	14.07	7.39667	0.846667	3.35	3.19	3.57	2.01	3.74
HsaEX0056871	SEC23A	chr14:39090879-39091021	0.168	0.0433333	0.0933333	0	0	0.0366667	0.08	0.06	0.46	2.81333	0.085
HsaEX0027814	GMPR2	chr14:24234113-24234241	16.914	15.22	4.69667	2.65	6.17667	5.24333	5.115	8.83667	6.765	3.20333	16.425
HsaEX0048515	PLTP	chr20:45909516-45909671	96.6	95.99	98.2467	94.0267	94.9633	97.0167	96.725	93.2967	95.155	94.6633	91.59
HsaEX0045890	PCIF1	chr20:45944245-45944320	2.74	3.41	3.84	0.573333	2.37667	8.88	4.875	3.37667	13.905	3.25	1.595
HsaEX0045891	PCIF1	chr20:45945711-45945883	100	99.8467	99.8067	100	100	100	98.82	100	100	81.5067	99.565
HsaEX0000603	ABHD12	chr20:25338885-25339004	4.83	2.41333	1.13	2	2.05333	3.03	1.85	0.916667	3.185	0.533333	1.12
HsaEX0000604	ABHD12	chr20:25320199-25320318	98.232	96.5667	98.6433	93.69	93.3767	95.6333	98.245	97.2167	94.94	89.8567	96.305
HsaEX0010479	C20orf24	chr20:36607890-36608000	5.62	5.44333	11.3267	10.79	8.36333	12.9233	16.87	11.3667	10.155	17.19	7.135
HsaEX0066664	TPD52L2	chr20:63875816-63875875	72.946	30.3633	71.0467	83.0633	84.6733	75.8433	70.88	82.5267	75.235	77.63	65.75
HsaEX0066666	TPD52L2	chr20:63887564-63887605	0.156	48.4567	0.406667	0.0866667	18.8	0	0.145	0.21	3.21	0.636667	0
HsaEX0020353	DNAJC5	chr20:63931109-63931182	12.674	10.6567	23.6133	13.6633	24.0767	32.2333	21.75	16.6667	25.845	21.2433	31.385
HsaEX0050390	PRPF6	chr20:63981450-63981629	0.33	1.78	1.41	0.413333	4.89	0.98	1.11	0.756667	1.035	0.296667	0.64
HsaEX0019713	DIDO1	chr20:62909051-62909158	2.958	1.07667	3.00667	5.85333	3.46333	6.61	1.91	0.986667	0.385	1.43	2.24
HsaEX0010507	C20orf7	chr20:13801818-13801873	2.046	2.87	2.62667	9.76	1.38333	1.3	3.115	1.26333	9.49	12.1067	1.44
HsaEX0030145	HM13	chr20:31566210-31566295	95.184	90.8233	97.6233	99.07	97.11	98.4667	97.295	97.2833	97.9	80.52	95.9
HsaEX0056180	SAMHD1	chr20:36935341-36935403	1.77	0.203333	0.17	0.293333	15.02	0.35	1.725	1.65333	0.385	9.25	1.515
HsaEX0043349	NOP56	chr20:2657373-2657488	1.318	5.71667	2.63667	0.77	10.13	6.15	3.4	3.14	1.505	2.18667	0.9
HsaEX0010493	C20orf3	chr20:24968892-24969084	82.524	91.65	98.2633	94.1933	95.76	95.15	90.025	92.86	89.47	82.73	95.205
HsaEX0009876	C18orf22	chr18:80042135-80042219	97.822	97.64	93.8767	96.1433	85.0267	95.9167	96.345	96.2367	96.55	95.26	98.15
HsaEX0004824	AP001011.3	chr18:2778169-2778239	95.448	95.9733	99.0233	98.8167	98.1133	91.0633	94.415	97.1167	98.385	86.1433	94.075
HsaEX0053737	RIOK3	chr18:23467399-23467526	97.8	97.7867	93.7267	97.0067	96.29	94.7167	93.395	96.6033	96.455	94.4767	95.43
HsaEX0062177	STAG2	chrX:124026565-124026687	2.036	2.46	2.03	6.90667	2.92667	4.11	2.275	5.86667	3.19	5.91333	3.16
HsaEX0062178	STAG2	chrX:124090854-124090964	26.598	46.8633	29.1	19.5867	12.43	21.36	21.485	21.3367	28.56	19.2667	26.72
HsaEX0052534	RBBP7	chrX:16852551-16852628	99.116	99.3467	97.68	94.92	98.4633	95.7833	98.73	96.96	98.835	88.6167	98.56
HsaEX0049861	PQBP1	chrX:48902233-48902517	96.644	97.5967	98.3367	97.59	98.2567	97.2933	96.455	88.9433	96.605	82.7067	95.34
HsaEX0013936	CD99L2	chrX:150771805-150771822	0	17.44	0	0	0.763333	0	0	0	0	0	0
HsaEX0014285	CDK16	chrX:47226279-47226402	99.918	99.9333	99.2933	99.3967	99.5633	99.5733	100	98.74	99.615	79.7967	98.88
HsaEX0052689	RBM3	chrX:48575922-48576083	4.942	8.58	9.79667	2.02667	4.43667	7.54	7.465	1.03667	5.115	1.97667	6.74
HsaEX0018142	CXorf26	chrX:76176881-76176992	94.302	94.9567	98.2333	95.79	97.88	93.71	94.01	90.2967	95.325	86.7833	93.875
HsaEX0027543	GLA	chrX:101399744-101399800	5.392	1.81333	0.763333	2.15	1.97	0.796667	1.105	4.42333	3.105	4.12	0.6
HsaEX0042219	NDFIP2	chr13:79548328-79548394	100	100	99.9067	100	100	99.6933	100	100	77.36	97.68	100
HsaEX0020346	DNAJC3	chr13:95705548-95705681	2.894	3.29	0.963333	1.58	1.45667	0.826667	0.73	0.85	4.175	5.21333	0.44
HsaEX0005729	ARHGEF7	chr13:111280272-111280350	97.332	93.7133	96.5433	87.2933	91.59	93.6067	85.51	97.9233	98.215	84.4367	98.025
HsaEX0005734	ARHGEF7	chr13:111292118-111292294	2.586	61.0467	0	0	0.193333	0.503333	0.18	0.0633333	15.87	3.81333	0
HsaEX0045611	PARP4	chr13:24482147-24482288	0.48	0.303333	0.886667	3.64667	1	0.263333	0.37	3.26667	1.925	6.09	0.355
HsaEX0024467	FAM48A	chr13:37010552-37010655	62.808	44.68	27.8533	55.53	13.9	15.16	26.17	33.1667	62.81	29.6	25.75
HsaEX0031914	INTS6	chr13:51382029-51382123	98.358	94.6767	97.61	100	97.8267	98.5	94.36	98.3733	99.56	96.73	99.5
HsaEX0015730	CLN5	chr13:76995457-76995513	0.6	0.673333	0.36	1.35333	0.47	0.3	0.305	0.496667	0.455	8.78667	0.15
HsaEX0039140	MGRN1	chr16:4680032-4680097	69.912	44.86	68.9933	70.7933	62.4233	77.5267	77.48	87.22	72.805	71.5733	78.89
HsaEX0047131	PHKB	chr16:47666518-47666593	0.638	1.37	0.283333	0.653333	0.233333	0.196667	0.29	0.206667	0.115	0.463333	0
HsaEX0044451	NUTF2	chr16:67847278-67847456	5.748	11.5133	6.98667	10.68	3.53667	2.96333	7.245	9.29	11.95	3.36667	8.485
HsaEX0039909	MPG	chr16:79139-79331	1.738	1.91333	1.94	1.84	1.52667	1.80667	2.675	4.94333	16.125	6.29333	1.915
HsaEX0067509	TSC2	chr16:2082436-2082504	29.362	13.0967	7.15333	8.56	32.59	12.66	16.23	10.0733	11.32	2	6.44
HsaEX0044116	NUBP1	chr16:10767949-10768032	94.86	91.7667	92.99	96.6567	95.6467	95.5033	92.62	92.1967	87.75	88.2767	96.775
HsaEX0024409	FAM38A	chr16:88717537-88717615	3.442	2.79667	0.723333	3.52667	7.63333	5.72	2.445	4.25667	6.175	10.0533	12.115
HsaEX0017041	CPPED1	chr16:12704624-12705049	96.614	85.98	88.9267	88.5333	67.19	92.9333	89.26	88.12	85.905	88.4067	91.195
HsaEX0020234	DNAJA3	chr16:4426410-4426549	0.292	0.153333	0.156667	0.263333	0.153333	0.81	0.5	1.17667	1.455	3.04667	0.175
HsaEX0020235	DNAJA3	chr16:4431599-4431672	0.778	0.343333	1.55333	2.32667	0.236667	1.36333	0.72	0.83	0.305	0.6	1.455
HsaEX0020236	DNAJA3	chr16:4454811-4454927	33.822	21.6133	25.6667	28.6067	31.2367	22.0833	29.605	28.1867	33.65	22.8867	31.025
HsaEX0008050	BFAR	chr16:14648388-14648592	89.734	85.07	81.4133	87.15	88.7767	88.42	85.34	85.0033	91.4	91.05	89.59
HsaEX0008052	BFAR	chr16:14655066-14655210	93.94	89.14	87.4933	92.3833	94.7033	87.18	85.485	91.5067	92.71	90.5267	91.915
HsaEX0038064	MAZ	chr16:29809540-29809764	36.404	30.19	34.3167	28.1733	33.21	26.7467	39.28	27.37	28.895	37.8367	28.78
HsaEX0062710	STX4	chr16:31039723-31039818	100	97.4667	100	100	100	100	100	100	99.79	98.9967	99.785
HsaEX0007875	BCKDK	chr16:31110688-31110761	99.268	96.8367	98.14	99.1567	98.3133	99.8467	99.105	99.35	100	92.3933	94.99
HsaEX0009663	C16orf62	chr16:19631070-19631158	0.238	0.17	0.98	0.0766667	0.506667	1.39667	0.61	0.286667	2.565	7.12	0.66
HsaEX0000140	AAGAB	chr15:67231230-67231332	0.892	1.66333	2.44333	2.31	1.24	2.30667	2.015	1.25667	4.605	1.98667	1.565
HsaEX0029721	HERC1	chr15:63632709-63632811	99.86	99.22	98.6333	100	100	100	100	98.43	99.435	89.2233	100
HsaEX0029720	HERC1	chr15:63623725-63623890	99.568	100	97.6267	99.5733	98.63	99.45	98.03	95.8	99.85	84.0833	100
HsaEX0029719	HERC1	chr15:63611626-63611689	0	0	0	0	0	0	0.06	0	0.08	5.27667	0
HsaEX0061363	SPG11	chr15:44610840-44610985	98.22	98.78	96.9	98.8167	82.15	97.4967	97.125	97.1433	96.295	96.8833	99.595
HsaEX0072581	ZFAND1	chr8:81714599-81714659	0.604	0.663333	2.26	1.91	12.9767	2.93333	0.395	0.77	0.39	0.326667	0.11
HsaEX0031959	INTS9	chr8:28862040-28862212	3.652	1.50333	0.966667	9.34333	8.71	2.61	2.945	2.66	2.155	6.79	1.34
HsaEX0041871	NBN	chr8:89980339-89980428	2.508	4.15333	0.203333	0.423333	0.413333	0.383333	0.575	2.81333	0.92	17.5	1.65
HsaEX0046805	PGCP	chr8:96850172-96850238	0.22	0	0.636667	2.51333	0.19	0.296667	0.025	0	0	0.176667	0
HsaEX0019047	DECR1	chr8:90017124-90017326	96.3	92.2367	91.3	93.32	83.1	94.34	93.775	86.13	97.45	94.4267	93.9
HsaEX0031608	IMPAD1	chr8:56967110-56967218	0.8	1.46	3.19333	1.30333	4.62667	2.52	2.24	1.97667	3.295	5.04667	4.89
HsaEX0068816	UBE2W	chr8:73870269-73870301	15.798	7.34667	18.5733	5.08333	7.58333	2.65667	11.97	9.63333	9.955	11.4867	8.105
HsaEX0068818	UBE2W	chr8:73825147-73825249	98.102	88.7167	90.7733	90.4533	92.7333	92.8967	96.785	92.6167	93.295	96.3167	97.06
HsaEX0068813	UBE2W	chr8:73796607-73796690	0.094	0.366667	0.716667	0.236667	0.25	0.136667	0	0.623333	4.475	0.393333	0
HsaEX0031251	IKBKB	chr8:42308901-42309025	99.314	92.0433	88.8067	99.8333	92.5167	96.76	98.025	97.77	86.485	98.3267	97.22
HsaEX0062474	STK3	chr8:98594861-98595045	3.16	0.833333	1.54667	0.12	2.81	2.66	1.28	3.48	5.97	0.69	2.28
HsaEX0062470	STK3	chr8:98529569-98529652	0.416	0.45	0.463333	2.65667	10.6067	1.00333	0.54	0.58	1.195	1.15	0.625
HsaEX0015281	CHRAC1	chr8:140514369-140514495	87.938	80.3	82.3233	87.6967	93.2367	91.9667	90.33	90.52	92.765	92.6733	91.965
HsaEX0069026	UBR5	chr8:102285513-102285777	99.922	100	97.3633	98.7933	99.4867	97.7933	100	99.74	99.945	92.25	100
HsaEX0069025	UBR5	chr8:102278826-102278939	100	99.8833	99.8533	98.9533	99.6	100	99.39	99.6433	100	85.4833	100
HsaEX0069024	UBR5	chr8:102271134-102271245	100	100	100	99.71	100	100	100	99.7667	100	84.46	100
HsaEX0069022	UBR5	chr8:102261576-102261674	0.556	0.616667	0.886667	0	2.71	0.316667	0	0.513333	0.47	0.78	1.015
HsaEX0021622	EEF1D	chr8:143586219-143586290	93.776	87.24	86.7433	91.0967	94.1133	93.3533	89.31	86.95	85.16	89.6933	85.475
HsaEX0031860	INTS10	chr8:19824806-19824972	96.176	95.7167	96.7833	96.74	96.5333	94.3133	93.295	96.6633	95.955	94.15	98.25
HsaEX0031861	INTS10	chr8:19849162-19849239	19.876	37.13	5.73667	1.40333	1.59333	6.18333	3.015	4.91667	16.22	2.39333	3.97
HsaEX0031859	INTS10	chr8:19820379-19820518	77.036	88.3833	99.7933	100	99.26	99.8933	97.625	99.11	99.335	99.0333	95.46
HsaEX0028849	GSR	chr8:30708243-30708372	0.382	1.32333	0.553333	0.9	1.23333	0.766667	0.45	1.42333	0.67	5.24667	2.125
HsaEX0037397	MAN2B1	chr19:12649341-12649428	97.47	91.7033	99.3567	100	95.1	99.6233	98.39	99.2667	97.96	98.97	96.3
HsaEX0037395	MAN2B1	chr19:12661728-12661814	1.03	3.06	1.77667	0.296667	1.21333	1.6	0	0.0733333	2.26	0.476667	2.055
HsaEX0037396	MAN2B1	chr19:12658428-12658507	92.958	77.8233	97.9167	93.0367	97.8367	98.05	93.685	98.11	97.025	93.6867	90.305
HsaEX0063791	TBC1D17	chr19:49885172-49885234	0.574	1.09667	4.48333	1.77333	4.18333	2.23	1.905	0.776667	1.97	6.76667	0.745
HsaEX0063792	TBC1D17	chr19:49879452-49879504	4.144	8.31667	3.30667	5.30667	4.79667	5.99	4.91	5.54	7.425	9.88	4.785
HsaEX0070706	VRK3	chr19:50009236-50009289	82.316	83.77	96.0333	93.8733	96.7667	92.53	90.555	91.68	92.64	87.93	94.92
HsaEX0036841	LSM14A	chr19:34226408-34226464	50.46	39.2767	31.1167	34.5333	25.62	40.1133	36.82	51.0467	18.88	37.42	32.12
HsaEX0050212	PRKD2	chr19:46685425-46685521	6.4	6.05333	0.773333	0	0.373333	0.52	0.455	1	3.225	0.226667	0.39
HsaEX0006943	ATP5SL	chr19:41436429-41436472	89.208	63.13	88.35	84.79	88.3367	90.3633	85.56	88.03	92.215	77.2233	81.44
HsaEX0006942	ATP5SL	chr19:41433272-41433434	64.24	61.9933	79.5533	73.06	79.5233	65.5367	73.775	71.4533	62.9	54.9267	46.055
HsaEX0041647	NAPA	chr19:47503423-47503502	97.772	96.4433	97.8667	97.8967	97.98	98.8967	97.59	97.4367	97.995	96.8267	94.975
HsaEX0066332	TNPO2	chr19:12706010-12706109	1.104	0.526667	4.33	1.17667	4.00333	3.75667	3.8	1.93667	5.8	4.20333	8.75
HsaEX0054348	RP11	chr19:54118271-54118455	99.848	99.3467	100	99.7933	100	99.6333	99.56	99.28	98.83	97.3767	98.995
HsaEX0069540	USF2	chr19:35269803-35270003	75.546	86.4833	85.84	90.22	92.34	85.79	90.19	78.09	85.385	78.01	81.045
HsaEX0009995	C19orf50	chr19:18560420-18560550	3.7	2.32	5.88667	3.26333	23.55	3.74333	7.48	4.78333	2.175	16.89	2.88
HsaEX0023278	ETHE1	chr19:43526201-43526316	88.596	74.5133	92.1767	80.0733	89.2767	94.68	87.525	88.98	75.24	79.8933	65.485
HsaEX0007380	AVL9	chr7:32575727-32575824	1.818	0.503333	3.76333	2.22667	1.48667	0.266667	2.31	1.74333	3.74	2.34	1.22
HsaEX0007382	AVL9	chr7:32580219-32580272	97.966	89.84	91.7467	89.9067	95.9067	94.3633	71.99	87.46	89.13	88.9767	80.65
HsaEX0048664	PMPCB	chr7:103307596-103307708	95.078	92.8833	89.0067	95.57	88.0667	94.7967	90.385	92.79	97.39	87.2	91.455
HsaEX0029312	HBP1	chr7:107174448-107174745	1.322	1.41333	0.713333	0.126667	1.05333	1.63667	1.835	0.76	27.775	7.42	4.76
HsaEX0029313	HBP1	chr7:107189292-107189448	96.678	92.9733	99.2333	99.1067	99.5967	99.8933	98.645	97.1167	90.585	80.5467	97.09
HsaEX0071431	WDR91	chr7:135194570-135194626	2.084	1.68333	1.64667	3.90667	1.59667	2.88333	1.27	0.866667	1.095	2.81667	0.43
HsaEX0036007	LMBR1	chr7:156779655-156779732	7.604	17.46	8.02	6.31667	11.0767	6.86333	10.38	4.97333	4.73	5.4	7.435
HsaEX0035997	LMBR1	chr7:156688030-156688191	70.178	80.7567	77.5333	93.6933	94.3867	91.6667	84.195	89.9233	75.61	94.0267	79.02
HsaEX0035995	LMBR1	chr7:156834478-156834575	13.476	16.4067	13.17	15.0633	6.71667	3.47667	4.67	9.97333	7.54	6.31	12.26
HsaEX0061822	SSBP1	chr7:141741749-141741792	0.068	0.176667	0.04	0.156667	1.57667	0.0633333	0.665	0.333333	0.125	5.24667	0
HsaEX0029947	HIBADH	chr7:27648548-27648644	0.582	2.6	2.58667	7.36	0.636667	1.84333	0.34	1.48333	6.81	0.696667	3.215
HsaEX0063718	TAX1BP1	chr7:27816890-27817038	92.014	96.2733	92.9833	93.44	95.93	92.4467	94.825	93.1433	97.06	85.3667	97.495
HsaEX0063716	TAX1BP1	chr7:27769676-27769834	100	99.9767	99.9033	100	100	99.9133	100	100	100	99.9533	100
HsaEX0028560	GRB10	chr7:50669722-50669863	98.378	94.5767	99.0667	97.7967	98.0967	99.7467	99.63	97.4533	97.005	96.85	99.29
HsaEX0028549	GRB10	chr7:50695592-50695724	0.244	1.59	0.636667	0.72	0	0.503333	0.385	0.06	12.125	0.913333	0.52
HsaEX0052687	RBM28	chr7:128341118-128341219	6.228	0.53	1.23667	2.91667	1.10333	1.83	2.48	0.6	4.015	0.976667	3.68
HsaEX0048475	PLOD3	chr7:101211846-101211950	97.126	92.0567	96.4267	97.14	94.49	96.8	95.84	92.7033	94.71	96.07	94.74
HsaEX0048476	PLOD3	chr7:101207824-101208072	1.988	0.33	0.25	1.89667	0.833333	0.413333	1.575	0.52	7.16	2.25	1.95
HsaEX0074492	ZNHIT1	chr7:101218319-101218485	0.976	2.37333	3.3	2.25667	2.86667	2.57	5.325	2.05333	5.915	11.06	6.815
HsaEX0065368	TMEM106B	chr7:12214201-12214394	2.018	1.02333	2.81	0.303333	10.4733	2.44	4.075	1.70667	0.61	1.88667	1.25
HsaEX0040120	MRPL32	chr7:42937164-42937241	8.636	5.32333	3.57667	2.63667	2.89667	2.11	2.83	13.06	2.19	11.69	1.395
HsaEX0007916	BCL7B	chr7:73553548-73553645	8.104	7.43333	7.12667	8.88667	7.77	12.11	9.67	12.3633	5.135	4.33	5.615
HsaEX0007917	BCL7B	chr7:73543548-73543644	98.282	96.75	89.2933	87.1233	92.2767	91.9367	90.14	96.5267	90.045	95.1333	85.935
HsaEX0072006	YKT6	chr7:44205583-44205631	0.022	0	0	0	0	0	0	0.11	0.03	1.34	0
HsaEX0072008	YKT6	chr7:44211554-44211604	12.038	1.65667	4.37	2.54667	1.94333	3.60667	3.435	3.04667	14.055	1.46333	2.07
HsaEX0011684	C9orf5	chr9:109093475-109093591	47.508	96.8567	100	99.8933	99.7433	99.88	100	98.6533	99.755	99.11	100
HsaEX0056979	SEC61B	chr9:99224092-99224170	0.352	0.213333	0.0733333	0	0.03	0.03	0.08	0.43	0.92	2.03	0.92
HsaEX0065093	TLE4	chr9:79722959-79723035	99.078	99.7	99.69	99.0767	99.1367	100	99.075	97.0267	99.88	94.1367	99.755
HsaEX0063769	TBC1D13	chr9:128802762-128802877	0.374	0.22	0	0.663333	0	0.883333	0.46	0	0.175	0.556667	0.355
HsaEX0032839	KANK1	chr9:742205-742405	98.974	96.9067	99.35	98.99	86.5033	98.9667	97.17	98.9667	99.375	96.72	98.14
HsaEX0026568	FUBP3	chr9:130580659-130581513	1.516	16.0667	7.21667	4.79	1.54	2.62667	10.31	1.43	18.465	4.72	4.295
HsaEX0026574	FUBP3	chr9:130614288-130614345	92.92	87.4967	98.6933	99.81	99.3067	100	98.645	99.8	97.765	92.8033	96.24
HsaEX0026566	FUBP3	chr9:130619327-130619388	4.032	0.0433333	0	0	0	0.213333	0.09	0.236667	0.9	0.14	0
HsaEX0026571	FUBP3	chr9:130631161-130631293	4.602	3.01667	6.57	1.36	27.0533	2.81667	6.555	4.80333	9.315	5.33333	5.55
HsaEX0026573	FUBP3	chr9:130634667-130634738	72.048	82.9233	83.3333	80.8567	61.24	82.8767	80.05	71.74	70.61	74.5667	65.095
HsaEX0053339	RGP1	chr9:35751956-35752145	99.958	99.5333	98.9533	99.6233	100	100	99.775	98.8133	99.865	94.19	99.655
HsaEX0057543	SETX	chr9:132282627-132282857	0.828	0.266667	0	0.516667	0.193333	0.38	0.505	1.78333	2.805	3.10667	2.08
HsaEX0057549	SETX	chr9:132270518-132270556	2.778	0.34	0	0.0433333	1.48667	0	0.15	0.07	0.125	0.106667	0.45
HsaEX0057545	SETX	chr9:132269403-132269489	13.88	3.79333	21.8667	29.0767	10.5567	14.9333	15.65	29.3033	48.345	32.2133	16.315
HsaEX0023749	FAM108B1	chr9:71906384-71906650	2.64	3.02667	5.53	7.49	8.83667	4.01	4.82	7.05	3.45	3.37	2.275
HsaEX0072595	ZFAND5	chr9:72363470-72363606	53.734	67.0967	64.5833	42.1133	53.5067	50.6867	69.275	51.6633	63.62	45.1433	64.935
HsaEX0030411	HPS1	chr10:98431131-98431291	80.492	93	84.1467	89.1567	67.27	97.13	93.635	85.5733	89.61	86.41	90.345
HsaEX0030410	HPS1	chr10:98429791-98429889	56.182	69.2667	80.2733	69.73	67.8033	83.4367	70.19	76.98	46.515	60.2367	63.41
HsaEX0030412	HPS1	chr10:98435272-98435414	83.766	67.1433	85.54	81.87	64.71	93.8867	87.07	82.07	85.225	85.0167	74.415
HsaEX0023099	ERLIN1	chr10:100158984-100159055	1.126	2.32333	1.07667	1.65	9.75	1.04667	2.465	1.21	1.47	1.16333	0.875
HsaEX0023097	ERLIN1	chr10:100167348-100167406	96.054	91.9367	98.09	94.94	98.9133	98.9933	97.02	98.0967	90.2	84.89	96.115
HsaEX0056881	SEC23IP	chr10:119898427-119898959	97.078	94.9533	97.8167	99.1367	99.6967	98.0967	95.92	98.5633	98.225	99.33	97.13
HsaEX0056878	SEC23IP	chr10:119924964-119925101	1.082	3.66	1.36333	0.85	0.736667	0.146667	0.905	0.563333	0.655	0.506667	0.485
HsaEX0043938	NSMCE4A	chr10:121961841-121961938	3.224	2.33667	4.76667	2.13667	3.56	3.09	3.38	3.52333	3.265	2.38333	3.85
HsaEX0043935	NSMCE4A	chr10:121959501-121959595	90.808	89.3233	96.03	98.5333	99.1267	94.3367	90.225	92.4333	91.6	90.8633	93.515
HsaEX0043936	NSMCE4A	chr10:121973523-121973599	8.532	4.16667	3.05	0.0933333	0.363333	1.65333	0.82	1.96333	3.86	5.15333	0.35
HsaEX0049746	PPP3CB	chr10:73439872-73439901	89.828	97.64	59.49	42.3267	48.4267	41.9533	65.52	44.7467	57.295	81.6433	71.74
HsaEX0027146	GBF1	chr10:102354370-102354468	22.796	2.04667	0.34	0.643333	0.416667	2.46333	0.7	2.25667	10.67	1.02	0.565
HsaEX0027144	GBF1	chr10:102332408-102332526	1.996	3.11333	2.52333	2.29	3.14333	3.75	3.295	2.1	4.51	3.35	6.41
HsaEX0027155	GBF1	chr10:102363256-102363396	96.478	98.8533	99.6767	98.3767	98.4333	99.3333	98.425	94.8133	99.43	81.6933	100
HsaEX0027154	GBF1	chr10:102368739-102368832	99.656	99.7467	99.2	99.9233	99.8767	100	99.445	97.93	99.77	87.1767	100
HsaEX0027147	GBF1	chr10:102369861-102369984	99.89	100	99.4667	99.9233	99.6433	100	99.655	99.1267	99.87	78.2533	100
HsaEX0001839	ACBD5	chr10:27223207-27223239	6.918	39.11	16.1267	14.4233	11.3733	19.89	7.42	12.72	7.89	23.99	10.925
HsaEX0035379	LARP4B	chr10:825065-825316	99.54	100	98.6233	98.25	99.0467	95.6533	96.39	97.4	99.835	94.6967	95.765
HsaEX0047776	PITRM1	chr10:3148171-3148291	97.436	94.3233	98.2667	94.94	99.2133	100	91.975	98.4233	80.975	81.3433	94.755
HsaEX0047777	PITRM1	chr10:3147987-3148063	97.354	93.6333	98.3933	92.6533	99.0133	100	91	97.81	82.34	82.27	92.64
HsaEX0047779	PITRM1	chr10:3165413-3165527	91.25	89.21	94.11	97.3733	96.35	93.08	93.015	94.15	94.295	91.47	93.37
HsaEX0044507	OBFC1	chr10:103898293-103898377	3.378	2.99333	6.15	5.95333	3.58667	3.91667	7.73	5.03667	11.53	8.04333	6.2
HsaEX0071751	XPNPEP1	chr10:109915011-109915099	93.74	90.2367	89.6267	90.9633	96.5767	95.2	94.82	93.29	98.235	93.39	91.255
HsaEX0071759	XPNPEP1	chr10:109893012-109893075	97.41	98.5	98.85	94.5333	87.7133	92.8533	95.005	95.9667	94.545	82.8633	94.535
HsaEX0071755	XPNPEP1	chr10:109870731-109870904	98.932	100	100	96.9033	99.1767	99.0867	99.855	98.3367	99.39	85.55	98.465
HsaEX0058212	SHOC2	chr10:110964125-110965061	90.99	94.95	91.6667	95.67	96.1833	91.1733	95.135	97.17	92.435	97.1067	91.495
HsaEX0064590	TFAM	chr10:58390765-58390860	94.826	97.3567	93.86	99.09	94.7133	93.96	87.84	88.54	98.825	74.2767	91.885
HsaEX0013693	CCNY	chr10:35525964-35525999	95.282	95.5533	91.5533	94.78	95.6767	91.9633	97.31	95.97	98.22	95.9733	96.01
HsaEX0072858	ZMIZ1	chr10:79162056-79162133	97.62	91.9333	98.5967	95.3833	98.4867	96.9767	98.68	97.5367	98.295	88.4667	96.09
HsaEX0067626	TSPAN14	chr10:80512719-80512836	0.472	0.726667	0.2	0.47	0.723333	1.78667	0	0.436667	1.145	1.09667	0.315
HsaEX0074495	ZNHIT3	chr17:36486935-36486966	87.378	73.0367	90.5133	97.2167	61.7233	88.7233	83.94	83.4967	72.885	84.4933	74.67
HsaEX0018083	CWC25	chr17:38815625-38815741	2.63	1.02667	1.30667	5.50333	1.58333	1.93333	2.695	1.39667	2.71	4.30333	2.13
HsaEX0069040	UBTF	chr17:44208619-44209001	0.92	1.13667	3.90667	1.44333	20.8267	2.98	2.58	1.13667	1.935	2.46667	0.705
HsaEX0069042	UBTF	chr17:44212344-44212454	29.92	32.25	47.33	25.2333	31.2933	29.4233	30.105	24.5033	57.33	36.6933	38.45
HsaEX0034990	KPNB1	chr17:47669678-47669869	97.274	99.96	98.9867	99.93	100	99.7733	100	99.5033	99.715	87.3533	99.725
HsaEX0048771	PNPO	chr17:47945861-47945989	89.56	96.6	99.0167	94.33	98.8567	99.4067	96.73	95.8667	95.575	87.29	91.2
HsaEX0055634	RPS6KB1	chr17:59930358-59930432	4.206	5.61667	3.62333	4.87333	6.47333	13.2	11.61	2.51333	4.52	6.03333	5.91
HsaEX0055630	RPS6KB1	chr17:59937578-59937774	3.568	18.6833	2.30333	2.94667	5.22333	4.21	4.465	4.19667	19.225	14.6867	3.475
HsaEX0009742	C17orf106	chr17:75985173-75985288	2.278	2.23	0.666667	1.35	0.836667	2.85	1.03	1.4	3.89	2.06333	0.99
HsaEX0012302	CAMTA2	chr17:4969500-4969520	1.558	90.88	0	2.25333	4.62333	0	0.825	0.313333	1.62	2.53667	0.44
HsaEX0012306	CAMTA2	chr17:4982089-4982160	80	82.6167	88.14	87.5067	89.8	83.28	89.5	84.4467	70.045	75.9667	88.525
HsaEX0053964	RNF167	chr17:4944396-4944467	17.828	1.17333	0.176667	0	0.15	0.12	0.385	0.0466667	0.095	5.00333	0
HsaEX0044404	NUP88	chr17:5418015-5418141	2.19	4.96333	5.36	2.02667	8.01333	2.77333	9.295	2.56667	1.49	8.1	4.98
HsaEX0028065	GOSR1	chr17:30490126-30490217	94.374	99.4033	98.4667	98.35	99.5067	99.3667	98.47	98.9867	97.665	81.2067	98.78
HsaEX0013292	CCDC47	chr17:63772777-63772863	0.228	0.616667	1.23667	0.28	0.83	1.37667	0.815	0.756667	1.8	3.4	2.91
HsaEX0070115	UTP6	chr17:31878702-31878781	97.772	98.05	95.5167	98.1767	96.3833	96.9833	95.27	95.8767	99.14	90.51	91.995
HsaEX0070119	UTP6	chr17:31866655-31866715	5.118	5.81	6.76	7.42	3.49667	4.88	1.64	5.82	3.765	6.04	5.88
HsaEX0018967	DDX5	chr17:64501057-64501143	1.452	0.47	0.973333	1.12667	6.36667	3.48	1.325	2.44333	0.845	1.70333	0.355
HsaEX0051723	RAB5C	chr17:42137762-42137878	5.586	3.64	3.99667	5.67333	2.64333	5.59667	4.42	6.82	4.98	10.4867	4.915
HsaEX0039594	MLX	chr17:42568470-42568559	74.546	71.6033	85.08	74.91	62.6233	81.4133	73.35	81.06	81.74	65.7833	76.265
HsaEX0029413	HDAC5	chr17:44085022-44085155	98.002	98.6833	99.4267	98.7333	100	98.6867	99.61	98.3767	98.445	86.26	99.385
HsaEX0029408	HDAC5	chr17:44080107-44080220	99.946	100	100	100	100	100	100	99.6067	100	86.19	100
HsaEX0037004	LUC7L3	chr17:50749224-50749344	11.384	8.11333	9.23333	7.33667	10.1167	7.41	7.48	8.70333	6.87	3.81333	5.365
HsaEX0037001	LUC7L3	chr17:50737287-50737479	13.084	22.1067	21.5567	13.9	15.78	13.2233	15.57	14.1433	25.635	9.02	19.28
HsaEX0072056	YWHAE	chr17:1347962-1348008	39.386	0.193333	0	0.00666667	0	0.0133333	0	0.00666667	0.09	0.00666667	0
HsaEX0039630	MMD	chr17:55402214-55402303	4.034	2.16333	2.98333	12.4867	4.23667	4.84667	6.44	2.93333	5.455	2.81667	9.725
HsaEX0071628	WSB1	chr17:27301788-27301956	95.922	95.1767	97.0167	94.94	97.3267	98.3333	96.855	95.8	86.56	89.88	95.92
HsaEX0071633	WSB1	chr17:27310061-27310174	99.898	99.4467	99.9167	100	99.7333	100	99.715	99.6033	98.92	82.7767	99.87
HsaEX0062951	SUPT6H	chr17:28688689-28688839	2.7	2.57667	2.60333	1.75	2.23667	1.06333	5.415	2.56333	4.875	3.68333	3.06
HsaEX0065765	TMEM33	chr4:41939196-41939383	96.266	98.0933	99.2867	99.51	95.13	98.79	99.545	96.8633	98.415	93.51	98.15
HsaEX0058524	SLAIN2	chr4:48394576-48394653	81.068	13.01	22.7533	69.7133	58.6033	41.23	26.055	59.3833	11.92	17.5933	58.405
HsaEX0044570	OCIAD1	chr4:48857213-48857365	96.14	72.6567	95.11	97.3967	97.76	98.33	97.505	96.6	95.305	98.36	93.87
HsaEX0018793	DCUN1D4	chr4:51887123-51887244	12.172	17.0533	7.64333	5.16	19.97	7.66667	11.585	10.71	3.82	16.9567	7.56
HsaEX0018788	DCUN1D4	chr4:51893047-51893227	0.08	0.0666667	0	0	4.88	0	0	0	0.87	0.27	0.3
HsaEX0042750	NFKB1	chr4:102578881-102579039	99.286	98.9067	98.6033	99.9133	100	100	99.735	97.56	99.395	96.43	99.605
HsaEX0042746	NFKB1	chr4:102582573-102582634	1.99	6.24	3.07667	1.44	1.26333	0.63	0.625	0.93	0.705	1.68	1.965
HsaEX0042749	NFKB1	chr4:102537858-102537956	99.346	99.1333	99.4033	99.3633	99.3733	99.1467	100	97.0767	100	91.0833	99.5
HsaEX0015537	CLCN3	chr4:169717792-169717867	7.928	6.57333	16.77	14.23	17.6433	21.4833	20.45	11.3233	17.52	20.9467	12.745
HsaEX0015540	CLCN3	chr4:169638597-169638742	0.876	2.28333	1.31	1.08333	0.423333	0.996667	1.76	0.596667	6.4	1.74333	1.315
HsaEX0052259	RAPGEF2	chr4:159351059-159351133	57.896	49.4233	48.58	41.0133	31.5567	56.2933	46.185	43.07	53.515	48.6367	44.16
HsaEX0034701	KLF3	chr4:38688026-38688186	2.93	2.45333	3.85	0.77	2.81333	0.72	3.67	1.72	4.545	5.76	4.27
HsaEX0034703	KLF3	chr4:38689729-38689879	100	100	99.26	99.9733	100	100	100	100	100	97.8167	100
HsaEX0017924	CTSC	chr11:88328112-88328196	18.602	19.59	9.83	14.2367	10.0967	9.37	8.17	17.2267	19.885	17.87	27.26
HsaEX0040421	MTCH2	chr11:47635545-47635571	97.02	96.1533	91.3833	91.1333	91.43	93.68	93.82	95.34	95.33	92.09	91.87
HsaEX0026129	FNBP4	chr11:47752179-47752256	0.196	1.16333	0.41	0.193333	18.9267	0	0.285	0.476667	1.965	1.30333	0.42
HsaEX0020350	DNAJC4	chr11:64232704-64232865	96.726	92.57	99.1567	95.9233	98.81	98.7133	97.72	95.6	99.085	93.9333	97.775
HsaEX0044855	OSBP	chr11:59581696-59581751	0.346	0.05	0.0366667	0	0.07	0.473333	0.055	1.04	0.64	4.00667	0.65
HsaEX0044856	OSBP	chr11:59593604-59593724	99.178	99.5867	99.7167	100	99.5267	99.9567	98.69	99.0567	99.09	92.0933	97.305
HsaEX0018735	DCPS	chr11:126330194-126330436	0.038	0.983333	1.43333	0	1.02	61.25	37.945	1.37	3.125	0.773333	3.07
HsaEX0063019	SUV420H1	chr11:68179470-68179537	7.652	8.1	6.49333	2.09	2.59667	4.26667	4.1	3.63333	6.94	7.02	1.01
HsaEX0049811	PPP6R3	chr11:68609611-68609628	0.06	29.2367	0	0	0.223333	0	0	0	0	0	0
HsaEX0049821	PPP6R3	chr11:68537664-68537891	90.394	90.8333	89.1667	92.6	94.18	88.25	86.27	90.5267	84.91	92.07	89.01
HsaEX0017074	CPT1A	chr11:68775120-68775231	3.346	0	0.416667	0.436667	1.26	0.376667	0.12	0.586667	1.115	0.776667	1.28
HsaEX0050348	PRPF19	chr11:60905365-60905452	0.818	4.30333	0	0	0	0.143333	0.22	0.523333	0.825	2.68667	0
HsaEX0022051	EIF4G2	chr11:10801661-10801774	90.496	94.4067	74.7267	83.4933	83.6067	77.48	79.805	79.5533	93.515	76.0033	89.39
HsaEX0068863	UBE4A	chr11:118374896-118375229	98.878	99.0267	95.6433	95.7567	96.53	96.17	95.315	95.1733	98.535	89.7033	96.83
HsaEX0068859	UBE4A	chr11:118382015-118382198	0.716	0.753333	4.33667	0.53	1.95	0.32	0.795	1.72333	2.875	3.12	2.675
HsaEX0030010	HIPK3	chr11:33348166-33348228	23.552	7.86	16.67	16.21	13.18	31.5833	23.93	23.0033	19.885	32.86	13.115
HsaEX0030007	HIPK3	chr11:33305872-33306009	1.068	0.223333	0.903333	0.253333	5.35667	0.303333	0.5	0.44	1.73	0.326667	0.12
HsaEX0030008	HIPK3	chr11:33335658-33335766	0.424	0.11	0.916667	0.386667	0.283333	0.183333	1.355	1.15	11.28	0.403333	1.64
HsaEX0025282	FBXO3	chr11:33763206-33763286	1.508	3.20333	3.71	2.15333	18.5467	2.12333	1.36	1.95	1.095	5.68667	1.67
HsaEX0037209	MADD	chr11:47289867-47290053	98.54	99.63	100	97.8967	99.68	100	100	98.01	99.925	92.0833	100
HsaEX0037224	MADD	chr11:47308980-47309042	60.858	80.4267	0.293333	0	1.54	2.56	0.22	0.24	2.045	0.383333	1.525
HsaEX0050944	PTPMT1	chr11:47569700-47569891	70.778	65.6767	64.1067	75.1633	75.24	64.08	66.775	67.6133	84.275	62.1633	48.68
HsaEX0003326	AIP	chr11:67489267-67489455	99.486	99.1167	99.1033	99.76	99.7867	99.5767	99.595	98.8267	99.395	90.98	99.3
HsaEX0044427	NUP98	chr11:3760563-3760626	99.572	99.28	99.59	99.6367	99.1	99.6667	97.295	97.5833	99.1	98.4	99.075
HsaEX0044417	NUP98	chr11:3704746-3704838	4.236	4.74	7.46667	7.05	8.1	8.99	5.725	3.41333	15.965	3.2	6.33
HsaEX0044425	NUP98	chr11:3700610-3700839	97.772	95.9	93.0767	97.6433	94.3567	92.84	93.145	94.6	99.63	91.65	95.18
HsaEX0044424	NUP98	chr11:3686064-3686194	91.436	95.3367	94.8667	94.56	96.8	94.2167	94.765	92.43	98.605	94.1333	91
HsaEX0044421	NUP98	chr11:3683200-3683441	100	100	99.7967	100	100	100	100	100	99.86	98.15	100
HsaEX0044423	NUP98	chr11:3679554-3679708	97.642	98.1867	97.6533	99.8167	97.02	98.1	98.905	96.9933	99.175	91.2867	99.81
HsaEX0030456	HPS5	chr11:18291442-18292019	98.862	88.3933	95.4367	98.76	66.1467	93.7867	96.62	95.1733	93.855	92.2067	92.245
HsaEX0028945	GTF2H1	chr11:18324236-18324296	5.516	2.19667	3.46667	4.01333	1.3	5.14667	5.015	3.65	2.035	6.62333	0.47
HsaEX0028946	GTF2H1	chr11:18325947-18326019	1.136	1.11667	2.22667	2.59667	2.05667	5.95667	3.765	1.87333	11.03	4.73333	1
HsaEX0050631	PSMD9	chr12:121899634-121899845	96.248	93.4567	99.1733	98.1633	98.3433	99.1967	98.245	99.11	90.545	96.7333	96.215
HsaEX0016862	CORO1C	chr12:108653038-108653060	19.04	23.21	10.5033	13.7767	19.63	5.59333	2.03	8.75667	3.035	3.45667	6.115
HsaEX0012263	CAMKK2	chr12:121248606-121248734	83.77	94.4133	75.3367	55.4167	65.61	79.13	80.405	57.4333	83.485	48.0967	65.32
HsaEX0055835	RSRC2	chr12:122522799-122522906	0.266	0.156667	0.436667	2.43333	0.513333	0.346667	0.725	5.23333	4.69	15.2633	2.32
HsaEX0055833	RSRC2	chr12:122513767-122513874	6.894	4.25	8.26667	17.2267	14.4833	6.92	8.765	16.6833	8.375	12.5567	5.455
HsaEX0055832	RSRC2	chr12:122514712-122514728	4.864	2.48	0.496667	4.46	1.53333	1.68	0.63	2.57333	0.94	8.41667	1.375
HsaEX0055830	RSRC2	chr12:122506834-122506923	98.04	97.3833	98.8333	99.94	99.1533	98.24	97.94	97.8733	98.895	87.93	99.58
HsaEX0055837	RSRC2	chr12:122520504-122520581	12.888	4.64333	18.14	29.2733	19.8933	16.7367	10.955	29.38	15.8	27.7733	14.31
HsaEX0036880	LTA4H	chr12:96003838-96003920	82.6	75.0967	72.3267	80.1533	76.1933	87.6467	79.465	81.6267	77.075	83.94	82.29
HsaEX0016015	CNOT2	chr12:70244109-70244189	0.494	0.493333	0.306667	1.15667	0.463333	0.513333	1.505	0.463333	1.43	0.683333	1.495
HsaEX0016012	CNOT2	chr12:70336729-70336974	0.576	0.836667	1.24	0.16	1.5	0.61	1.065	0.223333	1.195	0.946667	0.715
HsaEX0017068	CPSF6	chr12:69258035-69258145	8.154	8.14333	11.0833	14.43	24.3867	8.75	10.02	12.27	6.59	15.7233	7.3
HsaEX0043345	NOP2	chr12:6564150-6564248	0.58	1.02667	0.813333	1.44	0.313333	0.89	1.155	1.1	1.39	1.19333	0.605
HsaEX0015069	CHD4	chr12:6588298-6588422	99.982	100	99.62	99.6933	99.1867	99.4533	99.565	99.3333	99.955	90.6333	100
HsaEX0015071	CHD4	chr12:6582137-6582281	99.876	99.8133	98.5567	99.7667	99.3633	99.92	99.855	99.3767	97.455	89.1667	99.03
HsaEX0015070	CHD4	chr12:6600926-6601053	99.976	99.95	100	100	100	100	100	100	100	87.1767	100
HsaEX0069224	UHRF1BP1L	chr12:100084531-100084658	95.552	98.07	99.0967	99.6267	99.28	99.8567	100	97.98	98.22	94.19	99.06
HsaEX0069216	UHRF1BP1L	chr12:100078162-100078374	0.636	2.57667	2.25	0.94	3.19333	1.33333	1.31	0	8.995	4.08333	1.35
HsaEX0016789	COPS7A	chr12:6727926-6728001	91.16	88.22	89.37	90.3467	84.34	92.7833	91.025	84.3267	85.72	78.4567	77.33
HsaEX0031658	ING4	chr12:6653230-6653396	93.544	94.9067	98.17	98.7333	96.8433	97.3633	94.175	94.9733	87.395	84.6633	91.18
HsaEX0015275	CHPT1	chr12:101715040-101715076	0.334	0.646667	0	0.14	0.176667	0.543333	0.205	0.25	7.53	0.226667	0.765
HsaEX0015280	CHPT1	chr12:101720123-101720254	99.594	64.2633	96.9467	96.3467	99.2033	98.51	98.895	99.4133	99.42	99.1633	93.525
HsaEX0027921	GNPTAB	chr12:101753932-101754085	1.338	2.62	0.156667	0.11	0.29	0.483333	0.795	0.726667	0.905	2.74667	0
HsaEX0027926	GNPTAB	chr12:101756420-101756566	9.84	6.69667	3.89333	3.65667	1.56667	6.56	4.365	3.32	7.665	4.68	6.625
HsaEX0068571	U47924.1	chr12:6983432-6983539	99.352	100	99.13	97.64	99.4867	99.4	98.46	98.39	99.69	93.0933	97.635
HsaEX0062827	SUDS3	chr12:118383292-118383384	3.458	0.233333	0.636667	0.373333	3.60333	0.24	0.71	2.93333	0.525	6.83333	0.185
HsaEX0027118	GATC	chr12:120454933-120455030	13.12	12.5033	9.30667	5.00333	3.83667	5.13	8.145	4.47667	13.94	10.35	3.525
HsaEX0068262	TTRAP	chr6:24653362-24653473	0.318	0.786667	2.62	3.90333	0.806667	0.203333	1.215	1.62	9.655	3.19	2.28
HsaEX0037354	MAN1A1	chr6:119248260-119248354	99.594	98.97	99.73	96.8167	99.7633	99.64	99.725	98.94	98.525	88.6267	98.585
HsaEX0029465	HDDC2	chr6:125298714-125298816	47.466	48.32	48.8367	46.6833	44.6333	62.0733	51.04	45.0933	71.88	48.2133	42.16
HsaEX0062531	STK38	chr6:36499873-36499990	96.27	83.1667	99.08	99.6733	98.1567	99.8267	94.395	97.2733	72.48	91.1633	95.62
HsaEX0038248	MCM3	chr6:52276268-52276476	99.668	99.93	100	99.6267	99.8033	100	99.11	98.6	98.605	98.6333	98.85
HsaEX0038244	MCM3	chr6:52265235-52265385	3.432	7.43667	4.32	1.74667	2.10667	1.71	4.46	2.25667	2.88	2.20667	5.515
HsaEX0038245	MCM3	chr6:52281541-52281674	1.384	1.38667	0.66	0.203333	0.946667	0.736667	0.915	0.666667	1.105	0.916667	2.07
HsaEX0025356	FBXO9	chr6:53094692-53094841	2.576	0.77	0.81	0.0533333	0.393333	1.41667	0.835	2.09667	0.565	0.58	0.69
HsaEX0025193	FBXL4	chr6:98880553-98880624	85.264	87.56	92.0933	92.9867	93.3633	96.1733	82.87	88.5567	89.89	71.4333	94.235
HsaEX0025197	FBXL4	chr6:98917374-98917570	84.728	79.0167	78.7833	81.23	94.22	94.96	78.95	80.7967	83.36	54.3367	78.975
HsaEX0013613	CCNC	chr6:99566898-99567038	1.302	0.0166667	0.07	0	0.33	0.313333	0.665	0.396667	3.67	0.863333	0.525
HsaEX0013618	CCNC	chr6:99544179-99544273	18.966	7.48667	2.73	3.71333	2.23667	0.686667	2.325	4.17	18.395	6.10667	6.625
HsaEX0060242	SMAP1	chr6:70837781-70837993	0.078	0.353333	0	0.23	0.0966667	0.4	0.075	0.03	30.215	2.11	0.89
HsaEX0060250	SMAP1	chr6:70859329-70859416	4.302	1.77	1.09667	1.86667	0.536667	0.796667	0.785	1.71	2.575	1.03667	0
HsaEX0029320	HBS1L	chr6:135010614-135010759	0.62	1.68667	2.71333	2.33667	5.19	2.55	2.425	2.03	1.41	8.03667	1.26
HsaEX0046922	PHF1	chr6:33413736-33413831	94.542	92.3967	98.05	95.9267	98.3333	97.3833	96.445	94.0867	96.455	86.9233	95.75
HsaEX0046923	PHF1	chr6:33414966-33415144	92.914	96.3867	98.35	98.4033	97.7033	92.6133	94.17	92.2867	86.515	85.6367	96.675
HsaEX0046924	PHF1	chr6:33415261-33415329	96.346	97.9433	96.5433	99.2267	99.2733	98.7467	98.265	96.49	98.54	95.33	95.98
HsaEX0023871	FAM120B	chr6:170391013-170391121	95.818	97.4767	99.73	97.66	99.86	99.1567	99.18	98.4933	94.25	91.0067	100
HsaEX0064057	TBP	chr6:170556882-170557083	97.67	99.2133	99.4633	97.68	100	100	96.48	97.79	99.945	86.6133	100
HsaEX0057205	SENP6	chr6:75620293-75620420	0.848	0.343333	1.59333	0.72	4.89667	3.56667	3.015	0.47	0.225	1.39	0.5
HsaEX0057216	SENP6	chr6:75622751-75622858	11.184	18.1767	24.4267	21.3833	33.8233	18.75	25.805	21.0733	11.21	24.52	14.92
HsaEX0057214	SENP6	chr6:75702645-75703072	95.816	96.8533	95.8367	97.5767	96.26	96.9867	93.285	94.1167	96.485	91.1833	92.145
HsaEX0050385	PRPF4B	chr6:4055553-4055676	8.112	3.33	4.24	2.50333	1.3	2.69	1.28	1.66	0.925	1.83333	1.315
HsaEX0050388	PRPF4B	chr6:4056527-4056688	2.596	4.19667	3.33	3.83	0.59	3.10333	0.73	2.47	4.945	2.88667	1.26
HsaEX0025137	FBRSL1	chr12:132572527-132572622	98.858	89.57	96.2133	97.14	87.6867	99.0867	98.51	99.42	97.585	98.18	96.995
HsaEX0029254	HARS2	chr5:140696103-140696201	95.832	94.99	94.19	94.2367	96.11	96.85	98.11	94.84	96.615	89.6633	93.02
HsaEX0037375	MAN2A1	chr5:109851550-109851608	0.676	1.57	0.153333	1.25	0.25	10.33	0.44	0.616667	0.16	8.22333	0.705
HsaEX0030211	HMGCS1	chr5:43298009-43298134	99.084	91.3167	96.8667	97.3633	90.0067	99.1233	95.645	95.5567	98.26	77.4733	98.585
HsaEX0030210	HMGCS1	chr5:43297529-43297667	0.83	1.1	3.15667	1.47	1.56333	1.14667	2.35	2.15	1.95	1.15333	2.185
HsaEX0008431	BRD8	chr5:138164087-138164133	91.264	95.61	76.0767	91.0467	75.2767	84.7567	86.205	85.6333	96.98	80.5333	91.92
HsaEX0008424	BRD8	chr5:138159555-138159599	88.654	94.17	63.14	38.8167	36.8433	59.7	59.775	49.0167	33.24	36.15	57.895
HsaEX0043226	NNT	chr5:43619032-43619119	99.952	98.78	99.11	100	100	98.8633	100	99.2733	99.165	89.9167	99.515
HsaEX0043227	NNT	chr5:43647924-43647978	0.724	1.39667	1.87	4.00667	3.37	2.21667	1.805	5.02667	21.1	5.46667	4.51
HsaEX0043225	NNT	chr5:43609516-43609551	0.008	0.23	0	0.273333	0	0	0	1.01667	0	7.57333	0
HsaEX0043229	NNT	chr5:43612908-43613137	99.806	98.4	97.2233	99.3	99.4533	99.4933	98.045	97.8333	98.1	96.7933	99.555
HsaEX0030624	HSPA9	chr5:138574068-138574121	99.91	99.73	99.9267	99.9767	99.5567	99.87	99.855	98.84	99.435	89.5	99.53
HsaEX0040193	MRPS27	chr5:72227050-72227275	0.444	0.39	0.936667	0.51	0.536667	0.71	1.12	1.71667	2.82	5.90333	1.575
HsaEX0030207	HMGCR	chr5:75359398-75359511	99.376	100	100	100	99.7467	99.9167	99.735	99.4533	100	90.67	100
HsaEX0023699	FAF2	chr5:176485749-176485993	0	0.913333	0.543333	0.67	0.126667	0.306667	0.25	0.253333	0.51	4.36667	0
HsaEX0015707	CLK4	chr5:178605825-178605865	2.042	1.16	6.73	1.62667	1.95	3.36667	1.94	3.89	0.99	5.88	1.54
HsaEX0053888	RNF130	chr5:179963471-179963564	98.37	77.5267	98.51	98.2733	98.5967	99.27	98.51	99.5633	84.225	99.2133	99.675
HsaEX0015658	CLINT1	chr5:157790600-157790651	0.144	0.0933333	0.396667	0.51	0.316667	0.883333	0.325	2.32667	1.97	11.6267	0.775
HsaEX0040276	MSH3	chr5:80848448-80848612	1.522	4.28667	6.1	3.36	27.59	4.36667	1.57	4.13	6.735	6.96333	1.065
HsaEX0040277	MSH3	chr5:80872176-80872238	0.706	6.17333	3.11	4.15667	1.74667	4.61	6.865	2.47333	6.89	4.29667	2.585
HsaEX0053819	RNASEN	chr5:31472063-31472180	99.902	100	98.8233	100	99.71	99.7	99.355	99.25	99.485	95.64	100
HsaEX0053813	RNASEN	chr5:31467142-31467166	0.586	5.78667	8.93667	1.62667	0	0	0.33	0.593333	3.065	1.70667	2.84
HsaEX0053815	RNASEN	chr5:31458870-31458950	0.554	1.49333	2.24667	0.493333	0.523333	0	1.8	0.63	0.29	0.983333	0.71
HsaEX0006056	ARRDC3	chr5:91376621-91376768	93.36	93.7367	90.3533	92.1433	84.7467	90.2833	92.48	87.57	93.885	89.6067	85.675
HsaEX0051882	RAD50	chr5:132594562-132594677	1.038	1.79	0.75	0.793333	0.763333	0.106667	1.695	0.08	0.145	0.0766667	1.03
HsaEX0051878	RAD50	chr5:132600062-132600138	0.528	1.3	0.536667	0.986667	1.10333	1.82667	2.15	1.38333	2.08	2.00333	1.85
HsaEX0049645	PPP2CA	chr5:134200335-134200496	99.946	100	99.73	99.1533	99.8533	100	100	97.4433	99.385	83.78	99.395
HsaEX0049859	PPWD1	chr5:65571839-65572286	85.916	86.3633	91.6367	96.6	96.6133	96.8733	91.43	97.71	93.505	96.94	92.72
HsaEX0056898	SEC24A	chr5:134666823-134666996	88.93	93.1533	94.9767	97	98.58	89.4633	91.77	94.52	96.125	85.78	89.465
HsaEX0056900	SEC24A	chr5:134708713-134708888	99.16	99.6467	98.4133	88.1033	99.4233	99.79	98.57	97.42	99.715	96.1667	99.24
HsaEX0056897	SEC24A	chr5:134678041-134678152	8.946	5.42667	4.34667	3.4	2.79	1.69	3.23	1.62333	4.94	6.22667	6.125
HsaEX0067920	TTC33	chr5:40728345-40728476	98.65	94.28	95.1167	93.4733	96.72	98.7	96.955	96.5767	97.375	90.0967	91.335
HsaEX0064134	TCERG1	chr5:146454518-146454564	0.378	0.256667	0.27	0	0	0	0	0.47	0.585	2.75667	0
HsaEX0064135	TCERG1	chr5:146484324-146484393	0.226	0.88	0.476667	1.09333	0.263333	1.05333	0	0.736667	0.35	0.496667	0.965
HsaEX0064142	TCERG1	chr5:146503824-146504006	98.506	99.64	97.5233	98.86	99.4633	92.69	96.12	90.6333	99.625	84.4	99.755
HsaEX0064140	TCERG1	chr5:146507745-146507778	1.266	2.08	0.473333	1.91	0.25	1.44333	0.895	2.29333	0.86	1.39333	0.875
HsaEX0017527	CSNK1A1	chr5:149517794-149517877	14.676	10.5333	8.94	5.81333	4.03	7.91667	6.645	6.25	7.28	4.75667	10.235
HsaEX0030236	HMGXB3	chr5:150037400-150037527	95.982	94.35	99.6133	100	97.4733	92.42	95.045	94.1	91.18	94.2467	93.65
HsaEX0030232	HMGXB3	chr5:150006473-150006647	98.228	97.28	97.6333	97.29	98.73	98.2467	94.325	97.0033	99.47	90.5767	100
HsaEX0030233	HMGXB3	chr5:150010111-150010608	90.376	92.99	91.4933	87.9267	97.4167	94.9433	84.54	84.89	95.16	90.07	83.365
HsaEX0006983	ATP6V0E1	chr5:172986696-172986760	0.418	0.163333	0.26	0.356667	2.84667	0.28	0.12	0.986667	0.55	3.15	0.095
HsaEX0017151	CRBN	chr3:3175163-3175266	92.416	92.6267	94.7267	98.2367	97.49	98.23	96.745	90.8733	98.205	98.28	95.98
HsaEX0017153	CRBN	chr3:3153960-3154062	99.226	98.23	99.5167	99.88	99.4567	96.9833	98.625	96.62	99.91	73.02	97.305
HsaEX0017150	CRBN	chr3:3152456-3152587	98.008	99.4967	99.4667	99.89	96.77	99.64	98.38	96.52	99.815	74.7633	98.72
HsaEX0017155	CRBN	chr3:3166681-3166751	0.028	0.13	0.186667	0	0	0	0.93	0.106667	0.245	0.793333	0
HsaEX0034965	KPNA1	chr3:122457726-122457848	3.354	4.39667	12.2467	7.85333	16.2167	5.79333	10.76	8.42333	6.5	19.6967	8.485
HsaEX0034963	KPNA1	chr3:122475858-122475921	0.902	0.33	0.796667	1.78	1.55333	0.55	0.52	1.16667	0.265	6.78667	0.575
HsaEX0005944	ARMC8	chr3:138241812-138241983	94.254	97.3933	94.9833	92.3333	96.4433	88.73	90.32	93.6867	99.4	90.5133	93.465
HsaEX0054146	RNF7	chr3:141742644-141742907	1.076	2.45333	1.17333	1.50333	0.9	0.46	1.32	1.39333	4.84	4.50333	1.135
HsaEX0071869	XRN1	chr3:142313136-142313174	3.464	11.1067	11.3533	5.77	2.50667	4.77667	8.83	2.63	7.88	2.03667	13.935
HsaEX0032877	KAT2B	chr3:20127423-20127549	99.8	99.4033	98.2833	99.6267	98.2133	100	99.215	98.9767	99.345	92.1467	99.585
HsaEX0032878	KAT2B	chr3:20148403-20148476	89.846	88.2567	97.4567	94.7933	96.6133	92.39	94.15	97.4267	91.305	95.5333	81.91
HsaEX0046114	PDCD10	chr3:167697851-167697978	0.684	0.586667	0.346667	0.243333	0.11	0	0.405	0.893333	0.37	13.7467	0.615
HsaEX0050123	PRKAR2A	chr3:48752176-48752317	93.978	96.1833	96.8833	96.2467	99.23	98.6933	98.375	96.1467	86.69	94.32	97.04
HsaEX0069860	USP4	chr3:49335020-49335107	1.812	4.72333	3.14667	7.76333	4.65333	7.26667	1.025	2.05667	1.09	1.48333	2.595
HsaEX0069862	USP4	chr3:49300467-49300691	95.162	93.0333	87.88	93.6967	97.5133	100	90.915	94.27	96.555	90.33	97.07
HsaEX0064653	TFG	chr3:100747414-100747454	0.084	13.38	0.05	0.0266667	0.0866667	0.153333	0.06	0.113333	0.365	0.04	0
HsaEX0064654	TFG	chr3:100710971-100711068	0.928	0.426667	0.436667	0.373333	0.596667	0.383333	1.105	1.74667	7.23	2.44667	6.885
HsaEX0068402	TUSC2	chr3:50327038-50327219	4.006	2.84	0.61	1.23667	0.67	1.90667	2.49	3.78	20.065	3.55	0
HsaEX0043633	NPRL2	chr3:50348124-50348241	98.756	94.8067	98.2067	100	99.6733	100	97.87	96.2433	99.34	88.15	89.775
HsaEX0026634	FXR1	chr3:180914652-180914995	3.328	6.94667	2.24333	4.34333	1.80667	2.04	3.135	3.56	7.56	10.9067	2.795
HsaEX0026640	FXR1	chr3:180971075-180971155	95.126	3.47667	0.87	0.26	31.68	2.62333	3.635	15.4467	5.625	5.77333	6.455
HsaEX0031058	IFT57	chr3:108165431-108165493	100	100	100	99.5067	100	100	100	99.8267	99.495	97.6267	99.91
HsaEX0031057	IFT57	chr3:108166854-108166985	100	99.7767	100	99.5	100	100	99.89	99.7133	99.375	96.5367	100
HsaEX0060897	SNX4	chr3:125504862-125504913	0.234	0	0	0	0	0	0	0.416667	0	5.61	0
HsaEX0060904	SNX4	chr3:125489408-125489463	97.204	93.9667	97.8033	98.4267	77.49	99.3333	96.81	99.11	94.895	96.5467	92.46
HsaEX0006986	ATP6V1A	chr3:113795876-113795939	98.918	100	100	99.8367	89.5833	99.8167	100	100	99.63	100	100
HsaEX0006987	ATP6V1A	chr3:113784696-113784833	99.888	99.9633	99.0133	99.97	100	100	99.935	99.8633	99.795	92.46	97.695
HsaEX0056387	SCAP	chr3:47423933-47424045	98.002	95.79	95.7933	95.83	97.77	94.7133	96.52	92.5867	95.6	78.1267	88.47
HsaEX0056378	SCAP	chr3:47417304-47417823	98.638	94.8933	99.52	98.8367	99.3867	99.0167	98.785	99.88	96.955	90.5767	99
HsaEX0037818	MAPKAPK3	chr3:50644409-50644532	98.072	100	98.7667	97.73	85.4767	97.6633	99.085	96.57	98.66	92.48	98.36
HsaEX0071164	WDR48	chr3:39086301-39086384	2.606	0.726667	2.35	3.30667	3.8	5.4	0.675	4.46	0.305	7.73667	1.88
HsaEX0016723	COMMD2	chr3:149750257-149750382	4.236	4.19667	3.81667	6.71	2.64	1.39667	3.545	3.18333	2.82	5.49333	4.815
HsaEX0000611	ABHD14B	chr3:51971460-51971698	90.086	86.7733	84.36	84.2967	93.83	93.0833	89.22	84.28	89.52	82.1767	84.575
HsaEX0034818	KLHL24	chr3:183667114-183667188	4.404	2.39667	1.75	1.78333	2.22	6.01667	2.51	3.42667	3	1.74333	1.915
HsaEX0026274	FOXP1	chr3:70972555-70972676	99.824	99.6433	100	99.68	98.7033	100	98.81	98.0333	72.235	97.24	99.875
HsaEX0022043	EIF4G1	chr3:184334101-184334262	1.288	2.52667	1.55333	0.31	0.736667	0.326667	1.23	1.93333	2.635	6.5	2.83
HsaEX0039736	MOBKL1B	chr2:74178115-74178281	2.834	8.02333	1.6	0.62	1.23	1.11	2.155	1.29333	8.915	1.35333	2.375
HsaEX0034014	KIAA1310	chr2:96615492-96615544	7.026	4.34333	6.48667	13.01	7.68667	8.11333	13.345	6.51333	4.785	19.2967	20.155
HsaEX0034004	KIAA1310	chr2:96611064-96611138	100	100	99.5067	100	100	100	99.095	99.5667	100	76.4167	100
HsaEX0034003	KIAA1310	chr2:96606970-96607047	79.416	62.07	1.95	2.14	1.08	4.05	2.085	9.11333	4.475	11.9833	1.105
HsaEX0059449	SLC35F5	chr2:113733365-113733403	1.182	4.54333	1.44	1.5	1.72333	1.09	0.815	1.21333	1.265	6.80333	1.105
HsaEX0059452	SLC35F5	chr2:113755165-113755306	99.494	98.5133	99.8833	99.48	99.7767	100	99.54	99.7033	100	94.26	100
HsaEX0059450	SLC35F5	chr2:113717753-113717850	94.346	92.63	86.05	82.41	87.98	89.3667	87.13	91.0933	92.935	79.7233	89.89
HsaEX0062225	STAM2	chr2:152126226-152126379	96.298	98.8067	98.7867	99.8533	67.6767	95.9633	98.565	95.3933	99.88	84.4833	98.87
HsaEX0040034	MPV17	chr2:27312994-27313109	98.748	90.8633	94.5933	94.19	85.0933	98.4533	98.325	97.1933	94.94	95.2267	93.35
HsaEX0043752	NRBP1	chr2:27435723-27435746	0.904	28.1433	0	0	0	0.0433333	0	0.0433333	0.115	0.02	0
HsaEX0060824	SNX17	chr2:27372623-27372740	98.22	96.67	98.46	94.37	96.1533	98.34	96.23	96.5367	98.575	96.27	98.525
HsaEX0060825	SNX17	chr2:27373040-27373104	2.568	2.44	1.31333	1.23333	2.08667	1.08	2.645	1.45	3.27	1.49333	2.89
HsaEX0031684	INO80B	chr2:74455818-74455936	99.694	100	99.2633	100	91.6233	100	99.8	99.81	98.765	97.2767	99.835
HsaEX0039769	MOGS	chr2:74464496-74464722	83.922	84.44	97.61	96.89	87.1367	98.8833	91.61	90.9567	93.555	83.1167	96.05
HsaEX0030679	HTRA2	chr2:74532619-74532714	95.934	93.38	83.22	94.9767	93.1067	90.3367	79.475	93.71	84.53	84.7267	88.41
HsaEX0035318	LANCL1	chr2:210434710-210434842	0.284	0.1	0.496667	0	0.103333	0	0	0.363333	0.31	1.51333	0.99
HsaEX0071357	WDR75	chr2:189471541-189471585	0	0	0	0	0	0	0	0	0	1.80667	0.165
HsaEX0062319	STAT1	chr2:190989615-190989674	99.842	100	99.0733	100	99.9167	99.7433	100	99.52	99.875	99.8067	98.24
HsaEX0062318	STAT1	chr2:190979772-190979866	100	100	99.2833	99.3767	99.8433	100	99.415	99.82	99.905	89.3233	99.82
HsaEX0062321	STAT1	chr2:191010367-191010449	0.408	1.25	1.43333	0.47	0.92	1.82667	1.81	1.32667	2.765	2.20667	0.29
HsaEX0013721	CCT4	chr2:61888199-61888257	6.116	2.45667	2.55333	0.503333	4.04	1.55333	5.565	3.33667	2.99	27.4733	1.82
HsaEX0027392	GGCX	chr2:85560815-85560985	77.714	69.2567	77.9667	75.8867	80.2833	81.6867	81.25	77.4	80.845	46.4967	82.265
HsaEX0057572	SF3B1	chr2:197418896-197418951	2.652	2.81333	9.2	3.57	9.26667	4.64333	4.275	5.96	4.315	3.34333	5.94
HsaEX0070173	UXS1	chr2:106096718-106096821	91.876	93.03	93.37	91.46	96.5167	97.83	95.115	90.66	93.565	92.0533	95.03
HsaEX0062443	STK16	chr2:219247662-219247757	97.69	94.8767	100	99.85	99.7667	100	97.345	98.31	96.225	65.9133	99.315
HsaEX0030390	HPCAL1	chr2:10408562-10408734	7.32	5.02	20.7667	7.31	13.2	16.6767	12.085	11.6733	16.1	10.8	16.01
HsaEX0008141	BIRC6	chr2:32590806-32590978	6.864	17.07	12.3567	11.4833	19.1433	10.0767	17.405	6.46	14.24	6.89667	26.23
HsaEX0008143	BIRC6	chr2:32595034-32595144	97.614	97.93	97.8933	99	99.68	99.1667	97.055	97.1067	96.815	80.5567	99.645
HsaEX0008135	BIRC6	chr2:32601686-32601789	0.782	0.876667	2.27	2.02667	1.05667	2.69	1.475	2.44333	4.36	1.28667	2.565
HsaEX0043277	NOL10	chr2:10654481-10654547	90.812	98.9033	93.63	95.26	96.9533	98.3633	96.185	96.9533	95.39	93.7033	95.8
HsaEX0051663	RAB3GAP1	chr2:135127529-135127662	0.596	0.803333	2.38333	1.47667	1.03	0.43	1.67	1.61333	0.61	8.01333	0.4
HsaEX0051667	RAB3GAP1	chr2:135167693-135167713	6.232	52.9767	0	0	0.433333	0	0	0	0	0	0
HsaEX0051665	RAB3GAP1	chr2:135060281-135060537	1.738	2.23	3.04667	4.62333	1.02667	4.33667	1.05	1.72667	0.32	4.19333	1.235
HsaEX0057687	SFRS7	chr2:38746144-38746179	89.854	74.8267	82.9267	85.02	87.6333	85.8367	85.115	88.11	77.7	86.7733	85.17
HsaEX0061044	SOS1	chr2:38989270-38989314	79.394	28.6767	76.2633	95.71	86.27	98.6933	84.63	83.4733	53.31	56.0933	85.99
HsaEX0006503	ATF2	chr2:175092543-175092616	7.538	2.14667	4.78667	6.11333	3.1	2.02333	5.505	6.54333	26.43	27.9033	5.26
HsaEX0006506	ATF2	chr2:175147946-175147980	3.822	2.30667	1.31	2.38333	1.37667	1.55667	6.915	1.56333	3.205	7.09333	0.23
HsaEX0066881	TRAK2	chr2:201401018-201401088	94.57	82.43	94.73	96.07	97.5833	96.71	93.725	94.6	97.27	90.66	89.015
HsaEX0024916	FARSB	chr2:222613267-222613377	0.916	1.08333	0.473333	0	0.833333	3.69333	0.695	0.763333	1.025	1.72667	1.59
HsaEX0033718	KIAA0562	chr1:3836495-3836692	91.198	96.7633	95.64	95.8233	94.4833	100	92.42	97.3667	87.82	93.1267	92.655
HsaEX0024377	FAM20B	chr1:179048142-179048273	0.434	0	0.603333	0.433333	0.553333	0	0.59	0.596667	7.88	0.35	1.505
HsaEX0062744	STXBP3	chr1:108807622-108807719	2.192	1.92333	4.62333	3.21333	2.31333	4.83333	2.105	3.56	2.055	3.92	2.08
HsaEX0057681	SFRS4	chr1:29159864-29160058	2.972	0.813333	8.08	1.19667	3.13	7.71	7.265	3.50667	2.005	2.21667	1.35
HsaEX0038500	MECR	chr1:29211124-29211365	0.026	0.766667	1.31333	0.213333	0	0.443333	0.4	0.26	9.125	0.246667	0.19
HsaEX0071369	WDR77	chr1:111441499-111441604	8.278	4.54667	4.05667	11.6367	5.67667	18.25	9.245	12.5367	7.28	13.1067	4.34
HsaEX0052199	RAP1A	chr1:111706663-111706777	1.644	2.08333	1.04667	0.51	0.59	0.516667	0.855	0.773333	9.265	1.22667	2.305
HsaEX0029365	HDAC1	chr1:32327406-32327458	4.06	2.85667	0.98	1.73333	3.99667	1.89	1.6	3.02667	0.835	1.22667	0.575
HsaEX0012422	CAPZA1	chr1:112661206-112661252	0.646	0.146667	0	0.00666667	0.0133333	0	0.105	0.0666667	0.305	5.32	0.12
HsaEX0054005	RNF19B	chr1:32938397-32938528	94.458	93.9967	95.04	93.3033	96.1967	99.4933	95.565	95.5967	93.78	97.3867	90.915
HsaEX0056362	SCAMP3	chr1:155261657-155261734	81.01	81.4033	80.48	84.17	78.0867	86.2067	89.835	78.69	83.585	75.63	76.03
HsaEX0056359	SCAMP3	chr1:155257285-155257386	99.144	99.8067	97.0467	84.1933	98.83	97.9067	98.72	98.17	98.475	91.87	96.665
HsaEX0056361	SCAMP3	chr1:155257498-155257657	99.336	99.7733	96.7933	77.04	98.9667	97.1167	98.78	98.0733	98.635	89.2633	97.39
HsaEX0006268	ASH1L	chr1:155345963-155346207	1.076	2.09	3.24	0.2	0.27	1.29667	3.575	1.41667	6.57	4.54667	1.65
HsaEX0054201	ROBLD3	chr1:156057978-156058067	90.49	90.4633	96.9533	99.3167	94.28	99.02	98.43	97.9167	97.15	97.4467	97.93
HsaEX0038710	MEF2D	chr1:156476494-156476514	65.958	83.6267	1.15333	12.4967	12.0167	1.21667	3.015	5.45	3.155	5.31	4.26
HsaEX0032643	IVNS1ABP	chr1:185309003-185309172	99.642	99.3967	100	99.9267	100	100	99.82	99.4833	97.43	88.9233	99.845
HsaEX0032642	IVNS1ABP	chr1:185306485-185306625	9.944	9.89333	17.3	11.7733	15.06	15.7733	8.615	23.42	19.095	41.2933	21.19
HsaEX0038999	MFN2	chr1:11992279-11992463	0.406	0.343333	0.68	0.86	0.506667	13.18	1.035	1.25333	3.56	2.61333	0.315
HsaEX0060471	SMG7	chr1:183527626-183527731	6.172	2.90333	5.10333	3.41	8.78333	3.1	5.865	4.66667	3.645	4.99333	5.445
HsaEX0060469	SMG7	chr1:183542076-183542364	100	100	100	100	100	100	100	100	99.91	93.58	100
HsaEX0060477	SMG7	chr1:183547103-183547252	43.694	69.4467	16.7733	13.6267	25.7433	20.85	21.555	11.54	62.23	16.0933	11.59
HsaEX0026819	GADD45A	chr1:67686025-67686126	98.766	97.1067	99.6733	98.6733	99.4733	99.68	99.6	98.0133	98.525	89	98.53
HsaEX0069098	UCHL5	chr1:193027875-193027955	11.026	14.6833	19.4933	19.3933	13.51	10.8467	12.49	8.70667	12.545	15.19	11.28
HsaEX0057640	SFRS11	chr1:70231859-70231975	27.532	17.9733	25.22	20.98	45.3967	34.94	22.595	39.3133	38.22	21.88	24.4
HsaEX0057637	SFRS11	chr1:70222766-70222798	0.162	0.18	0.723333	0	0.143333	0.366667	0.765	0.983333	1.34	5.24667	0.075
HsaEX0057635	SFRS11	chr1:70247117-70247149	1.99	1.01	3.29667	1.84	3.54667	3.84667	1.79	4.41667	3.57	5.07	3.745
HsaEX0048420	PLEKHM2	chr1:15721329-15721388	96.312	45.4067	75.4267	72.9467	46.78	80.9133	59.74	84.67	69.12	35.96	86.145
HsaEX0072091	ZBTB17	chr1:15943399-15943519	98.128	98.9033	99.5433	98.3567	99.2167	100	99.73	96.3533	97.095	93.22	97.94
HsaEX0027907	GNPAT	chr1:231250964-231251143	94.34	94.0167	95.2867	92.8267	85.4667	94.3433	93.46	94.22	96.335	94.3833	94.68
HsaEX0067603	TSNAX	chr1:231563465-231563629	3.858	4.21	3.73333	3.16667	2.02667	1.8	3.03	2.75667	7.34	1.82667	5.91
HsaEX0063985	TBCE	chr1:235401503-235401587	91.862	77.5567	83.2	75.6533	80.84	87.13	78.87	70.5467	87.995	75.1967	84.81
HsaEX0035674	LGALS8	chr1:236545162-236545293	0.464	0.0566667	1.35	0.74	6.63333	0.96	0.295	0.743333	1.685	0.486667	0.39
HsaEX0068590	UAP1	chr1:162592735-162592782	88.654	27.69	73.3	89.3333	78.84	79.5667	72.245	65.65	10.445	11.6733	86.945
HsaEX0013870	CD46	chr1:207790253-207790345	40.61	29.18	16.2	24.54	16.8867	25.88	16.11	40.4133	34.005	30.5333	47.005
HsaEX0013872	CD46	chr1:207767779-207767823	25.25	30.2933	75.97	67.26	84.6133	64.9967	74.31	59.02	36.845	79.4167	47.63
HsaEX0050350	PRPF3	chr1:150327557-150327652	14.294	18.13	32.6933	23.2133	31.3567	18.9367	29.845	22.57	12.06	21.7433	13.95
HsaEX0006977	ATP6V0B	chr1:43975800-43975848	85.056	97.95	96.6133	94.1067	93.82	95.8567	95.35	90.5167	93.345	87.4667	87.35
HsaEX0023073	ERI3	chr1:44247939-44248038	97.592	94.98	95.3833	98.8333	96.4233	95.2067	94.91	95.3933	97.205	97.7467	95.905
HsaEX0023074	ERI3	chr1:44241915-44242080	0.722	1.97333	1.72333	2.13	1.65333	3.73667	1.835	1.55667	8.105	4.55	1.315
HsaEX0003462	AKR1A1	chr1:45552436-45552563	32.596	20.2433	21.9067	15.96	20.2233	15.1467	24.91	27.9467	28.45	26.4633	18.645
HsaEX0003461	AKR1A1	chr1:45568485-45568684	91.718	95.0267	93.28	95.41	93.2567	97.1133	96.245	89.91	89.95	78.4233	89.105
HsaEX0043955	NSUN4	chr1:46341323-46341497	14.094	16.0667	12.3567	8.41333	6.95667	3.61333	12.29	12.5033	63.715	12.9733	8.68
HsaEX0065338	TMED5	chr1:93158815-93158885	9.654	8.94667	5.95	7.87667	10.2233	4.00667	4.87	6.49667	25.385	9.68333	19.92
HsaEX0007656	BAT2D1	chr1:171512032-171512200	97.086	98.83	99.7267	100	99.51	99.7033	97.965	96.7533	99.76	93.1933	99.195
HsaEX0007654	BAT2D1	chr1:171569352-171569377	0	4.63333	0	0	0	0	0	0	1.205	0.356667	0.725
HsaEX0007659	BAT2D1	chr1:171571320-171571421	95.272	98.0867	96.6033	97.3767	98.7533	97.9367	97.22	94.9733	98.935	89.5967	98.76
HsaEX0007657	BAT2D1	chr1:171587648-171587751	95.798	96.5133	96.3967	97.3567	96.2133	97.2367	95.115	95.2833	97.07	94.3467	92.97
HsaEX0000543	ABCD3	chr1:94481409-94481555	0.48	1.35667	1.51667	0.943333	20.79	4.80667	0.575	1.18667	3.2	2.85333	3.33
HsaEX0018533	DARS2	chr1:173853795-173853905	98.33	97.95	94.29	93.2567	98.7233	100	98.235	96.2667	98.795	98.2867	93.44
HsaEX0019482	DHDDS	chr1:26447559-26447660	91.402	87.9133	83.4	87.3367	89.7767	85.1667	87.605	86	92.005	79.73	90.035
HsaEX0042583	NENF	chr1:212442565-212442625	92.814	76.82	95.0033	90.65	94.17	90.8967	93.41	91.1767	95.265	92.3967	92.54
HsaEX0043909	NSL1	chr1:212766189-212766273	10.65	5.01	7.63	13.4533	7.72667	10.42	10.295	13.8867	10.845	10.3367	5.12
HsaEX0043907	NSL1	chr1:212739534-212739601	91.156	81.1967	95.65	90.6467	95.8733	95.3667	94.81	96.07	96.125	93.11	94.9
HsaEX0005750	ARID1A	chr1:26762152-26762319	98.524	99.1167	100	99.1167	100	99.69	96.935	98.0733	99.31	91.1933	99.09
HsaEX0062672	STX12	chr1:27810246-27810289	98.784	99.81	99.0533	99.55	97.2633	99	98.805	99.49	99.75	87.6533	99.41
HsaEX0062669	STX12	chr1:27804976-27805148	0.57	0.21	1.26	0.756667	1.08333	0.976667	0.275	0.56	0.355	1.02667	0.105
HsaEX0044960	OSBPL9	chr1:51749502-51749588	3.356	2.24667	1.03667	0.43	1.53	1.00667	2.46	0.683333	1.135	0.81	1.585
HsaEX0044962	OSBPL9	chr1:51756320-51756358	21.28	27.71	93.0533	55.8767	81.1467	95.02	88.21	78.28	53.54	42.73	64.16
HsaEX0044953	OSBPL9	chr1:51640823-51640926	0.312	0.993333	0	1.31333	0	1.16667	0.51	1.66667	1.515	0.526667	0
HsaEX0044955	OSBPL9	chr1:51784442-51784582	99.914	99.9	100	99.7833	100	99.9533	99.575	99.96	99.85	95.63	99.895
HsaEX0044957	OSBPL9	chr1:51669434-51669512	85.1	70.5133	85.61	85.6967	70.17	83.89	69.405	79.8867	85.61	90.3	67.27
HsaEX0023247	ESYT2	chr7:158752781-158752843	1.858	34.4167	32.42	34.7333	66.4867	26.8567	55.85	3.34	39.585	21.0767	15.14
HsaEX0023242	ESYT2	chr7:158791180-158791359	1.266	5	3.94	2.65667	0.68	2.4	2.04	1.2	0.8	0.636667	1.075
HsaEX0038846	MESDC2	chr15:80981638-80981827	0.638	0.613333	0.54	0.47	0.253333	0.503333	0.3	0.243333	0.595	0.55	0.475
HsaEX0062427	STK11	chr19:1216268-1216398	1.602	1.30333	3.24333	2.41333	3.28667	2.35333	3.455	2.28667	2.165	8.94667	2.7
HsaEX0024952	FASTKD2	chr2:206769850-206769916	0	0	1.19	0	0.483333	0.216667	0.34	0.583333	0.135	6.15333	0.15
HsaEX0030218	HMGN3	chr6:79202094-79202155	74.66	3.42333	3.1	11.57	4.39333	5.88667	3.665	4.05667	1.55	1.05667	0.99
HsaEX0004314	ANKRD13C	chr1:70291682-70291805	2.276	0.583333	1.57	0.406667	0.453333	0.393333	0	1.88	1.705	7.91	2.125
HsaEX0065857	TMEM5	chr12:63782541-63782704	16.188	13.5	27.96	12.0533	30.9167	27.2267	20.82	30.3867	18.81	16.7667	24.94
HsaEX0055524	RPN2	chr20:37238402-37238449	65.34	27.9367	0.826667	0.84	0.816667	5.65667	3.14	6.32333	35.305	1.49333	3
HsaEX0055528	RPN2	chr20:37200447-37200494	3.22	4.71333	2.7	3.11333	1.61667	2.28667	2.815	2.64333	6.315	4.71333	3.525
HsaEX0047831	PKD2	chr4:88065613-88065664	0.474	3.01333	0.596667	1.73333	1.19333	0.666667	0.135	1.17	0	0.22	0.135
HsaEX0039008	MFSD1	chr3:158825178-158825259	2.366	3.7	1.93	0.236667	0.916667	0.496667	0.545	1.71333	1.675	1.35	2.12
HsaEX0039006	MFSD1	chr3:158805362-158805474	93.15	83.9	92.03	89.95	94.2867	95.47	93.515	92.6267	87.825	93.4667	92.49
HsaEX0069093	UCHL3	chr13:75589938-75590129	1.944	1.98	4.19667	6.09333	1.69333	0.553333	0.92	0.883333	0.165	1.06667	0.665
HsaEX0018254	CYP20A1	chr2:203272670-203272748	71.53	67.82	79.7233	85.67	88.9667	83.87	84.64	84.8633	84.43	64.4333	81.555
HsaEX0068700	UBE2B	chr5:134376669-134376694	98.854	89.52	97.6367	98.5467	91.4433	96.8833	96.86	98.7833	97.735	94.8167	98.705
HsaEX0068701	UBE2B	chr5:134380719-134380808	98.656	93.7433	98.7133	98.8	90.1933	97.4333	96.675	99.2167	98.38	95.9633	99.625
HsaEX0065048	TJP2	chr9:69249375-69249485	25.898	40.03	91.7567	96.9433	91.9967	94.47	87.415	67.2867	76.755	82.0867	87.09
HsaEX0032438	ITGB1BP1	chr2:9407449-9407584	96.732	98.5833	95.2967	85.7533	96.9867	96.0533	96.33	94.91	96.835	87.3833	96.305
HsaEX0032440	ITGB1BP1	chr2:9414178-9414256	94.116	90.3067	88.65	93.8633	94.46	91.6433	96.675	95.1667	82.635	83.6667	97.305
HsaEX0025835	FKBP15	chr9:113180716-113180744	1.834	0.19	0.616667	0.426667	0.666667	1.14333	3.45	1.75	2.22	0.943333	2.96
HsaEX0017847	CTNNAL1	chr9:108983417-108983459	0	6.26	0	0	0	0	0	0	0.02	0.16	0
HsaEX0071072	WDR34	chr9:128635658-128635764	98.022	96.2867	97.6433	95.78	99.0067	99.7233	98.64	98.98	98.835	97.83	98.92
HsaEX0049708	PPP2R4	chr9:129127964-129128068	5.446	3.98	11.7967	13.61	9.82	13.8533	17.555	17.25	19.265	23.01	7.63
HsaEX0027596	GLE1	chr9:128532665-128532691	24.954	7.95333	1.54667	1.94	3.83	6.55	2.255	7.48667	1.255	1.64667	5.14
HsaEX0051571	RAB14	chr9:121190554-121190731	99.51	100	99.7333	99.17	99.3867	99.6367	99.875	97.1433	99.765	91.4567	100
HsaEX0025366	FBXW2	chr9:120778351-120778545	82.394	95.0067	98.52	98.5067	99.14	98.0433	96.42	98.0633	86.67	98.9567	98.68
HsaEX0025367	FBXW2	chr9:120776931-120777021	5.792	1.43667	2.97333	1.55333	0.85	1.88	0.875	4.53667	1.815	10.86	3.575
HsaEX0049801	PPP6C	chr9:125160841-125160906	93.366	90.19	92.65	92.7233	96.9433	96.5433	96.35	95.0033	97.065	80.7233	96.57
HsaEX0042296	NDUFA8	chr9:122152245-122152408	97.586	96.2267	96.4233	99.79	95.97	93.9867	95.46	94.57	96.91	91.0933	93.16
HsaEX0052637	RBM18	chr9:122254274-122254367	1.022	1.01333	0.636667	1.06667	1.19333	0.196667	0.59	3.73	4	11.2733	0.69
HsaEX0030574	HSDL2	chr9:112438743-112438812	0.366	0.586667	4.93667	5.5	8.21333	2.6	1.02	3	4.335	3.09333	1.195
HsaEX0037811	MAPKAP1	chr9:125672400-125672540	89.406	89.1033	89.98	91.1033	64.6533	93.64	89.83	87.81	88.57	93.3533	86.965
HsaEX0037808	MAPKAP1	chr9:125506310-125506417	80.584	61.4567	58.8567	54.1967	64.6567	63.7533	57.93	69.4767	64.275	66.14	58.11
HsaEX0019097	DENND1A	chr9:123739869-123739908	0.088	0	1.10333	0	0	0	0.575	0.33	1.625	1.81667	6.105
HsaEX0033376	KDSR	chr18:63335257-63335358	99.22	98.7667	95.4567	95.08	99.0633	97.5633	98.95	96.8	99.165	82.52	94.58
HsaEX0070630	VPS4B	chr18:63392120-63392186	8.82	1.44333	0.683333	0.326667	0.183333	0.396667	0.19	7.13333	2.52	10.1367	0.495
HsaEX0070626	VPS4B	chr18:63407432-63407499	92.606	94.7567	95.1667	97.6	99.01	96.84	97.105	99.81	96.585	95.3867	96.85
HsaEX0042573	NEK9	chr14:75121119-75121174	98.44	93.58	97.73	99.4633	97.5	97.0833	97.605	96.6133	96.595	96.0867	98.6
HsaEX0042567	NEK9	chr14:75086781-75086921	1.442	1.67667	3.11333	3.66333	3.26333	6.18	1.65	1.59333	1.27	2.95	2.555
HsaEX0042570	NEK9	chr14:75116192-75116278	0.56	0.923333	1.66	1.01333	1.45333	0.823333	1.015	0.57	0.63	1.67333	0.165
HsaEX0009461	C14orf179	chr14:75986126-75986308	4.038	7.07333	8.44667	4.06333	2.74667	1.35667	3.475	3.26	5.805	6.69333	12.485
HsaEX0033545	KIAA0317	chr14:74669947-74670029	97.21	97.0133	96.5533	98.04	96.2467	91.35	95.355	97.23	97.215	90.5167	96.01
HsaEX0073598	ZNF410	chr14:73888273-73888364	7.532	3.14	2.17667	4.07667	3.12333	4.80667	6.27	4.47667	11.16	6.26333	5.02
HsaEX0073604	ZNF410	chr14:73922143-73922206	86.978	96.5733	91.5333	77.11	79.7333	81.4133	92.19	76.98	78.72	59.83	76.445
HsaEX0065714	TMEM214	chr2:27037815-27037892	8.348	6.67	12.5633	3.93333	24.3667	5.29	4.935	4.58333	9.305	15.0967	5.615
HsaEX0065712	TMEM214	chr2:27039741-27039837	92.384	94.08	95.2567	92.1533	97.04	97.4267	96.105	90.4867	96.135	90.3167	95.195
HsaEX0065713	TMEM214	chr2:27040030-27040198	94.236	95.4567	94.8433	99.19	95.6733	95.1667	91.375	91.3633	94.16	91.0033	96.91
HsaEX0006686	ATL2	chr2:38317239-38317349	2.126	2.41667	2.85667	0.666667	2.65	2.17	4.785	5.01333	1.06	3.71667	1.075
HsaEX0006689	ATL2	chr2:38296686-38296700	0.088	66.7633	0	0	1.54667	0.553333	0	0.896667	1.895	0.396667	0.24
HsaEX0024695	FAM98A	chr2:33595220-33595332	0.264	1.30333	0.05	0.12	0.553333	0.0366667	0	0.496667	0.205	10.02	0.575
HsaEX0071995	YIPF4	chr2:32298234-32298311	91.192	95.81	98.1667	97.43	97.99	95.5733	97.64	96.33	97.97	89.0167	98.425
HsaEX0064292	TCTN3	chr10:95693353-95693476	100	100	100	99.4633	100	100	99.585	99.8833	99.6	97.74	99.405
HsaEX0064291	TCTN3	chr10:95682651-95682804	99.654	99.4833	99.7733	98.5133	98.6467	99.2267	99.355	98.6867	98.3	91.9167	99.565
HsaEX0064293	TCTN3	chr10:95685556-95685630	93.164	90.4	92.71	75.04	87.3867	88.9967	91.78	84.36	97.655	73.8	93.39
HsaEX0008540	BRWD2	chr10:120887210-120887268	25.228	4.08333	0	0	0	0.73	0	0.846667	0.21	0.0333333	0.135
HsaEX0008546	BRWD2	chr10:120890716-120890887	93.228	94.61	94.9167	97.45	97.2133	96.9333	96.565	97.7367	97.935	94.5767	96.2
HsaEX0008889	C10orf76	chr10:101993011-101993101	2.164	3.21	3.55	9.23667	14.74	1.59667	1.18	3.23	4.08	7.19333	0.71
HsaEX0045927	PCMT1	chr6:149772048-149772247	0.462	0.553333	4.62	1.84667	0.99	1.25333	1.915	1.85	0.795	3.16667	1.075
HsaEX0046490	PDZD11	chrX:70289522-70289593	10.274	12.3367	8.47	14.9	5.4	9.94	13.21	9.62	10.88	12.6367	8.14
HsaEX0030671	HSPH1	chr13:31148374-31148431	99.958	100	99.65	99.7367	100	100	100	99.82	99.93	88.3	100
HsaEX0030670	HSPH1	chr13:31143792-31143923	84.948	95.16	95.13	96.8633	97.0567	96.7433	91.44	98.5433	94.06	94.7533	95.14
HsaEX0003714	ALG5	chr13:36965575-36965726	94.05	98.52	99.41	96.6	98.95	99.5333	99.6	99.4233	96.51	97.0833	99.18
HsaEX0023262	ETF1	chr5:138529555-138529678	3.368	2.02	1.51667	5.05667	3.76667	1.71	2.84	3.92333	5.565	2.28333	3.57
HsaEX0033268	KDM3B	chr5:138428690-138428801	0.018	0.0133333	0	0.336667	0	0	0	0.46	0.86	6.62333	0.07
HsaEX0043684	NR2C1	chr12:95059906-95059984	99.938	96.9567	98.63	98.7	100	97.55	98.615	98.2333	99.84	85.2833	99.71
HsaEX0005843	ARL1	chr12:101405844-101405981	94.172	92.4467	97.6467	99.6033	98.04	98.1733	98.23	97.0633	98.07	85.5667	98.435
HsaEX0013305	CCDC53	chr12:102061248-102061346	91.638	88.87	97.12	95.19	96.23	96.6833	97.13	96.5133	99.215	93.47	91.79
HsaEX0013304	CCDC53	chr12:102017720-102017805	1.042	0.466667	4.04667	2.10333	1.05	4.01	1.385	5.10333	1.86	4.06667	2.48
HsaEX0053978	RNF170	chr8:42873931-42874006	96.712	89.36	93.86	94.7767	94.2533	90.5733	96.23	93.2533	94.925	86.5033	93.055
HsaEX0068887	UBIAD1	chr1:11278638-11278693	0.224	0.0733333	0.316667	0.17	0.573333	2.77333	0	0.196667	0.325	3.76333	0.37
HsaEX0016786	COPS5	chr8:67047768-67047859	1.896	1.66667	3.07333	4.85333	4.44333	3.29	3.74	4.69	9.285	10.8733	6.96
HsaEX0016785	COPS5	chr8:67060497-67060545	9.388	0.16	0	0.353333	0.0466667	0.09	0.045	0.29	5.07	1.79	0.72
HsaEX0001509	AC103686.3	chr8:47826656-47826861	99.866	99.91	100	100	99.5567	100	100	100	100	98.23	100
HsaEX0001512	AC103686.3	chr8:47782162-47782254	71.308	79.9933	58.03	75.4833	81.7367	89.77	84.55	78.81	69.5	92.06	62.405
HsaEX0003345	AKAP1	chr17:57107946-57108048	1.624	1.64333	1.3	2.85333	1.52333	2.55667	4.16	1.89333	33.13	1.95333	1.085
HsaEX0061504	SPOP	chr17:49620621-49620670	1.074	0.0733333	0.0866667	0.646667	0.0866667	0.386667	1.425	0.823333	0.2	7.98667	0.755
HsaEX0061505	SPOP	chr17:49622206-49622283	1.63	0.376667	1.63333	0.18	0.8	12.9567	6.445	0.746667	1.255	1.26333	0.9
HsaEX0059396	SLC35B1	chr17:49706204-49706309	99.71	99.7833	99.24	98.4767	98.8467	99.39	99.575	99.6	99.635	95.91	97.61
HsaEX0012641	CAT	chr11:34457776-34457847	0.84	0.263333	0.546667	0.436667	0.283333	0.23	0.13	0.276667	0.91	0.346667	1.965
HsaEX0072892	ZMYM2	chr13:20065034-20065081	0.076	0.13	0.36	0	0.753333	2.12667	0.935	0.726667	0.13	3.16667	0.075
HsaEX0063779	TBC1D15	chr12:71894325-71894375	18.604	2.8	23.6033	2.90333	14.39	13.49	46.1	2.65667	5.775	1.89333	3.33
HsaEX0074110	ZNF639	chr3:179329934-179330055	3.33	2.99333	1.26333	5.46	2.33333	3.49333	1.74	3.37667	2.735	3.99	2.34
HsaEX0046448	PDS5A	chr4:39910244-39910338	99.256	98.6867	99.75	97.5033	99.5833	99.4267	99.28	98.85	99.5	92.7167	99.525
HsaEX0046447	PDS5A	chr4:39837478-39837574	0.696	2.60667	0.54	0.0966667	0.993333	0.486667	0.485	0.6	1.015	1.65667	0.39
HsaEX0015512	CLCC1	chr1:108938166-108938216	1.66	2.16	1.52333	0.993333	6.71	3.55	2.675	1.77667	9.24	6.47333	3.105
HsaEX0015513	CLCC1	chr1:108936244-108936401	1.64	1.23	1.00333	3.36667	13.71	1.25333	5.2	2.88333	2.77	6.87	3.355
HsaEX0040529	MTIF3	chr13:27449852-27449918	2.202	2.85667	4.13667	1.05667	1.13667	3.21	1.995	1.90333	19.565	8.13333	5.46
HsaEX0040531	MTIF3	chr13:27441017-27441077	9.034	6.48333	14.57	11.7967	5.7	3.96333	7.61	16.5633	7.945	32.25	17.915
HsaEX0028984	GTF3A	chr13:27432731-27432804	84.906	88.4967	98.39	92.68	95.7433	99.8133	97.435	90.3467	78.04	88.2067	94.99
HsaEX0068889	UBL3	chr13:29777155-29777263	99.696	99.5333	98.0567	98.18	99.6133	99.6967	99.6	99.78	99.335	90.7633	99.435
HsaEX0026689	FYTTD1	chr3:197763466-197763638	1.08	2.32	2.18	1.03333	1.63333	1.18333	2.215	1.03333	5.07	3.79	2.005
HsaEX0016756	COPA	chr1:160294484-160294593	100	100	99.8533	99.7633	100	100	99.875	99.35	100	90.2067	100
HsaEX0049867	PQLC1	chr18:79949519-79949636	8.714	10.3	6.00667	7.27	2.97333	6.09333	7.275	11.6133	14.99	3.07333	7.27
HsaEX0048681	PMS2	chr7:6003690-6003792	48.772	59.65	68.0533	60.3733	40.89	63.99	72.705	61.88	60.445	68.03	59.03
HsaEX0029822	HERPUD2	chr7:35670215-35670324	95.81	94.7367	86.04	94.91	92.37	92.25	91.185	95.94	97.44	92.1433	97.405
HsaEX0030279	HNRNPA2B1	chr7:26197831-26197866	17.486	13.9633	20.08	16.4933	22.13	15.58	15.65	21.3733	18.73	15.1567	13.165
HsaEX0030282	HNRNPA2B1	chr7:26193575-26193694	99.266	99.7867	98.6967	98.2933	99.4767	99.5133	99.14	96.4033	91.775	87.12	99.215
HsaEX0015809	CLTA	chr9:36209267-36209320	0.606	36.99	0	0	0.03	0.03	0.025	0	0.085	0.03	0
HsaEX0015810	CLTA	chr9:36210625-36210661	10.204	21.83	0.0333333	0.13	0.82	0.26	0.11	0.376667	0.335	0.773333	0.465
HsaEX0018589	DCAF10	chr9:37801583-37801716	0.664	0	0.403333	0.68	0	0.743333	1.39	0.443333	4.78	4.19333	0.455
HsaEX0018594	DCAF10	chr9:37857275-37857351	81.32	86.0667	81.7333	84.3567	63.4633	75.7367	80.325	76.5333	97.1	60.5433	79.245
HsaEX0018591	DCAF10	chr9:37860628-37860800	2.588	1.63333	4.91333	2.84333	6.12	2.68	5.67	1.81	6.505	5.23667	3.78
HsaEX0067064	TRIM24	chr7:138580562-138580694	99.936	99.2167	99.1567	100	100	100	99.79	98.61	99.045	91.4667	99.85
HsaEX0015413	CISD1	chr10:58276118-58276212	0.436	0.316667	0.193333	0.373333	0.203333	0.14	0.59	0.823333	11.785	1.32333	0.21
HsaEX0015414	CISD1	chr10:58282899-58283082	0.266	0.45	1.05333	0.623333	1.12333	0.476667	0.28	0.98	5.855	5.60667	1.63
HsaEX0021477	ECD	chr10:73163733-73163950	98.36	98.7333	99.0467	98.4267	99.73	98.4267	97.31	98.2033	97.86	89.01	97.9
HsaEX0021478	ECD	chr10:73141146-73141337	1.252	4.90667	5.78333	4.76333	5.24333	4.90333	4.57	2.36	2.13	10.3467	3.57
HsaEX0070541	VPS26A	chr10:69155812-69155887	95.314	84.05	97.4967	96.4867	95.8933	96.91	95.17	96.2867	98.34	95.57	94.765
HsaEX0052640	RBM19	chr12:113953379-113953460	0.442	0.14	1.48333	0	0.706667	0.633333	0.97	0.226667	0.17	1.03667	1.155
HsaEX0013541	CCDC91	chr12:28304626-28304711	0.976	2.20333	2.79667	6.81333	5.52667	7.29333	2.02	7.24667	75.175	6.99	1.235
HsaEX0013534	CCDC91	chr12:28412754-28412938	0.322	1.09	3.56333	11.9367	2.70333	0.386667	2.66	2.52667	4.925	1.74333	0.45
HsaEX0009281	C13orf1	chr13:49931018-49931134	84.962	84.7067	92.6033	93.15	94.65	89.2167	92.565	95.8967	97.58	88.5033	97.125
HsaEX0044784	OPTN	chr10:13123995-13124110	99.008	99.82	99.6733	99.91	99.6633	99.6033	99.645	99.61	98.945	97.6233	99.72
HsaEX0006491	ATF1	chr12:50788208-50788325	0.214	5.77333	0.863333	0.89	0.65	0.496667	0	0.503333	0.72	0.59	0.655
HsaEX0007151	ATPAF1	chr1:46663833-46663923	0.088	0.103333	1.13333	0	3.09333	0.47	0.31	0.563333	33.085	1.91	0.125
HsaEX0039817	MORF4L2	chrX:103684681-103684729	18.85	11.4633	18.5467	24.02	24.5267	15.1633	17.04	18.68	17.885	17.7	15.505
HsaEX0039816	MORF4L2	chrX:103678499-103678600	79.338	68.7067	97.7467	97.3467	87.7367	97.9133	91.505	96.9467	96.455	94.71	98.38
HsaEX0023548	EXOSC9	chr4:121816144-121816194	8.896	3.87	14.28	9.65	7.67667	16.5233	11.745	8.45	0.82	5.12	4.975
HsaEX0040855	MXD4	chr4:2255159-2255294	9.29	22	15.0967	3.17	6.53	2.48333	7.725	5.58333	4.415	5.78	8.63
HsaEX0002073	ACSL3	chr2:222927017-222927189	99.006	100	98.01	98.7767	99.61	98.8867	98.565	96.2267	98.91	80.1567	96.395
HsaEX0020502	DNPEP	chr2:219385424-219385531	98.496	98.36	99.2567	98.5633	99.4667	98.7633	99.19	96.76	96.58	93.2233	98.585
HsaEX0058605	SLC12A4	chr16:67954643-67954773	99.496	99.53	98.5833	99.2933	98.57	98.8767	98.11	97.2867	98.66	98.6	98.44
HsaEX0058606	SLC12A4	chr16:67954104-67954219	5.386	2.37667	9.59	10.4567	6.08	3.11333	6.41	5.20333	4.47	4.76667	5.715
HsaEX0070207	VAPB	chr20:58439146-58439308	1.436	1.13333	9.77333	3.59667	1.4	4.40667	0.58	1.45333	0.16	1.86	0.605
HsaEX0048113	PLCG1	chr20:41172193-41172289	99.026	95.65	99.6333	99.3033	98.7867	95.84	99.59	98.6633	97.68	90.1733	99.505
HsaEX0017430	CSE1L	chr20:49094478-49094614	0.734	0.743333	0.963333	0.15	0.226667	0.21	0.28	1.05	0.655	10.1133	0.6
HsaEX0051588	RAB22A	chr20:58343718-58343799	97.448	93.5867	97.6233	95.0033	98.3633	93.4	87.775	95.4633	96.665	97.1867	92.79
HsaEX0062679	STX16	chr20:58669302-58669453	78.476	87.2267	63.2733	83.8533	64.1567	74.1433	68.7	68.1433	63.215	53.5	57.41
HsaEX0062673	STX16	chr20:58671154-58671297	95.41	97.9633	93.8933	92.4633	92.57	97.4633	95.625	93.4167	98.32	78.8333	95.37
HsaEX0053847	RNF114	chr20:49941561-49941711	98.364	86.8833	99.09	99.0733	98.9833	99.1067	100	98.41	98.97	98.7167	95.885
HsaEX0018917	DDX27	chr20:49231023-49231115	7.364	5.75	5.25	5.21	3.89667	3.1	7.005	6.68667	6.66	15.13	3.155
HsaEX0040725	MTRR	chr5:7873373-7873512	85.784	78.3567	59.2967	55.75	37.2	83.1433	66.1	58.56	56.77	31.3467	70.19
HsaEX0040723	MTRR	chr5:7883724-7883863	0.2	2.40667	0.293333	0.85	0.156667	0	0.36	0.68	27.585	0.953333	0.865
HsaEX0040726	MTRR	chr5:7886615-7886703	98.316	97.5	98.6033	98.7867	90.24	99.0267	96.465	97.47	74.12	89.7933	97.85
HsaEX0040727	MTRR	chr5:7890261-7890412	3.012	12.9733	3.35667	5.64333	10.99	0.146667	3.92	4.49667	26.76	14.3167	12.505
HsaEX0038216	MCEE	chr2:71110763-71110858	9.326	0.646667	1.66	3.81667	0.72	0.71	1.055	1.96667	12.89	5.83	9.86
HsaEX0070042	USP9X	chrX:41219102-41219231	99.782	99.7233	99.2767	100	99.7033	99.48	99.37	98.7133	99.825	88.2467	100
HsaEX0058448	SIRT5	chr6:13588331-13588464	96.19	92.39	82.1533	85.7733	95.1967	97.6333	93.765	92.6033	99.255	88.87	90.885
HsaEX0040221	MRS2	chr6:24422965-24423050	99.334	95.9433	99.7867	97.3467	98.3733	100	100	98.4967	97.525	86.1567	93.985
HsaEX0071626	WRNIP1	chr6:2772988-2773141	2.052	1.11	0.413333	2.1	1.66333	1.61333	2.98	4.96333	11.61	10.0633	2.045
HsaEX0057387	SERPINB6	chr6:2968799-2968913	8.98	3.3	2.20333	2.04333	2.10333	3.34667	5.07	6.65333	5.53	10.9833	5.92
HsaEX0071809	XPO5	chr6:43547316-43547453	4.232	1.23333	0.316667	0.533333	1.24667	0.26	0.585	1.11333	3.58	0.636667	1.375
HsaEX0034733	KLHDC3	chr6:43017519-43017695	99.054	99.5067	99.5267	97.9767	99.8867	100	99.845	99.25	98.44	96.7133	99.345
HsaEX0034734	KLHDC3	chr6:43017853-43017968	99.614	99.3633	99.5533	100	100	99.9367	99.44	99.38	99.795	97.08	99.74
HsaEX0059403	SLC35B3	chr6:8434385-8434430	80.534	68.8133	38.9233	60.39	37.94	56.4433	53.63	58.9733	52.6	61.7	56.115
HsaEX0044249	NUP153	chr6:17651194-17651297	0.644	0.99	2.95	0.11	0.293333	0.4	2.06	0.42	0.485	0.873333	0.37
HsaEX0044251	NUP153	chr6:17633512-17633578	4.332	1.81	1.74333	3.24667	2.41333	4.14	2.935	5.55	1.335	9.43333	1.72
HsaEX0044255	NUP153	chr6:17632650-17632844	99.442	97.4133	99.2933	98.6867	100	100	99.05	98.9967	99.895	94.2467	97.635
HsaEX0019082	DEK	chr6:18244508-18244603	1.618	2.14333	1.69333	4.55	1.41667	2.11333	2.285	1.47	2	2.54333	1.51
HsaEX0015989	CNOT1	chr16:58521828-58521943	2.312	0.296667	0.656667	1.08	0.143333	0.166667	0.29	0.663333	0.45	3.88333	0.285
HsaEX0032212	IRF1	chr5:132486251-132486373	95.856	97.1567	97.4	100	98.9233	95.52	96.35	95.82	95.575	90.0567	96.835
HsaEX0049589	PPP1R12C	chr19:55096262-55096335	98.886	95.9133	97.1367	98.2467	99.5467	96.71	98.235	98.1767	98.9	97.91	97.635
HsaEX0028937	GTF2F1	chr19:6392203-6392410	1.52	1.05667	0.133333	0	4.64	7.49	7.875	0.25	1.66	0.0366667	0.13
HsaEX0028235	GPR108	chr19:6735622-6735704	99.208	97.8367	99.8567	99.6867	91.1433	99.8933	99.775	99.2567	99.155	99.63	96.655
HsaEX0045365	PANK2	chr20:3918671-3918796	99.634	98.6867	99.5033	100	100	98.7833	99.17	96.92	96.26	91.6567	100
HsaEX0052560	RBCK1	chr20:420880-421006	89.78	72.92	98.4	94.6867	99.72	98.9333	97.97	98.7833	74.3	78.3833	97.935
HsaEX0052554	RBCK1	chr20:427927-428058	0.472	0.0533333	0.946667	0	13.3667	0.316667	0.715	0.223333	0.12	0.846667	1.44
HsaEX0055733	RRBP1	chr20:17679999-17680075	46.766	42.73	49.6667	45.1367	42.3233	55.83	48.95	54.0867	59.575	36.0667	51.485
HsaEX0039362	MKKS	chr20:10428730-10428816	7.404	3.00333	3.08	0.46	0.426667	2.15333	0.945	1.76667	3.56	1.72333	1.565
HsaEX0021055	DSTN	chr20:17591932-17592063	3.788	3.36333	1.91667	1.56333	2.05667	2.00667	2.16	1.79	13.505	4.25333	5.745
HsaEX0032533	ITPA	chr20:3221420-3221466	0.866	4.25333	2.23333	2.06667	1.85667	10.4233	7.35	4.57	2.665	3.09333	3.915
HsaEX0032535	ITPA	chr20:3213319-3213383	98.072	93.7633	97.21	95.07	78.3267	98.0833	94.97	95.0033	94.965	91.8	96.335
HsaEX0030306	HNRNPR	chr1:23340852-23341017	40.488	43.0233	30.0333	26.8433	35.73	37.4233	35.8	29.0033	54.76	45.9067	30.665
HsaEX0030307	HNRNPR	chr1:23333518-23333631	94.46	93.7933	92.5	89.7833	96.6067	95.6467	95.215	93.1833	95.505	86.0033	91.105
HsaEX0030308	HNRNPR	chr1:23323556-23323732	98.664	98.23	97.82	98.27	98.89	98.51	97.78	97.9533	98.82	90.03	97.88
HsaEX0038060	MAX	chr14:65101546-65101572	53.528	40.5733	44.3067	33.34	25.9633	38.8033	37.615	39.45	57.355	57.7567	53.475
HsaEX0038062	MAX	chr14:65077328-65077428	14.022	7.44667	5.52	2.27667	1.18333	4.34667	2.96	2.55	5.435	7.10333	1.295
HsaEX0021325	DYNLRB1	chr20:34519420-34519498	8.242	6.19333	7.54	6.73333	8.71333	7.04	3.27	3.52333	6.86	13.48	3.87
HsaEX0050590	PSMB2	chr1:35636310-35636432	99.296	99.73	98.8367	100	99.3267	99.6033	99.15	99.4233	99.625	99.16	99.625
HsaEX0029614	HECTD3	chr1:45008536-45008701	96.882	99.21	99.3233	100	98.69	97.91	99.68	96.9133	98.65	92.2567	98.965
HsaEX0045884	PCID2	chr13:113208024-113208206	0.952	3.34667	6.56333	9.08	0.796667	3.92667	5.455	3.38	27.165	3.32	2.055
HsaEX0045885	PCID2	chr13:113183803-113184028	0.42	1.36667	4.89	4.34667	4.04667	1.60667	0.67	1.68667	0.875	1.76	1.985
HsaEX0045886	PCID2	chr13:113181130-113181230	100	100	100	100	100	100	100	99.3667	99.845	94.2967	99.88
HsaEX0068600	UBA2	chr19:34430093-34430186	10.372	13.1533	6.84	15.6667	13.5133	13.8	7.88	7.55667	11.035	5.00667	10.315
HsaEX0049980	PRDX5	chr11:64319734-64319868	94.116	89.1267	93.8133	95.3133	95.8167	90.81	94.235	92.26	90.395	92.48	89.785
HsaEX0032225	IRF3	chr19:49661450-49661567	3.77	2.94667	7.38333	2.24	19.1833	4.43333	18.915	14.05	11.425	3.18667	4.72
HsaEX0006290	ASL	chr7:66083077-66083174	97.322	96.6367	96.72	98.87	98.87	98.6933	99.01	94.6467	96.225	96.7467	95.41
HsaEX0056290	SBDS	chr7:66994220-66994282	97.944	90.7433	92.4933	85.0967	92.9767	88.1	89.405	91.68	96	94.8233	93.69
HsaEX0007997	BECN1	chr17:42815671-42815772	0.61	1.52667	1.36333	0.193333	0.54	0.74	0.6	0.306667	1.49	2.65667	1.155
HsaEX0073542	ZNF384	chr12:6677167-6677259	18.156	11.8933	13.2867	13.4933	11.2767	11.1533	11.235	12.8433	10.67	7.2	14.8
HsaEX0035076	KTN1	chr14:55601757-55601880	25.33	26.8967	26.35	27.97	44.2033	26.6933	30.48	40.1367	35.31	38.1567	15.9
HsaEX0035085	KTN1	chr14:55650569-55650637	99.23	88.6933	99.8067	99.9467	100	99.2533	99.71	98.93	99.64	97.22	99.93
HsaEX0035087	KTN1	chr14:55663955-55664041	67.842	57.0633	43.9567	31.21	55.98	19.8967	44.77	39.4067	32.31	46.86	29.345
HsaEX0035084	KTN1	chr14:55673172-55673255	9.06	10.5433	35.2233	42.9467	45.2967	39.8967	27.185	36.1033	10.615	37.14	30.33
HsaEX0053532	RHOT1	chr17:32207512-32207563	2.232	0.26	0.263333	0.83	0.433333	0.623333	0.555	2.31333	2.6	5.37	0.33
HsaEX0017062	CPSF3L	chr1:1321908-1321980	1.708	1.23333	7.9	0.05	1.75	1.38	2.615	0.973333	0.395	0.73	1.705
HsaEX0017061	CPSF3L	chr1:1323181-1323287	13.192	5.39667	24.2667	1.32	6.95667	3.93	6.485	4.56333	1.455	0.916667	7.37
HsaEX0052200	RAP1B	chr12:68624675-68624873	3.728	1.79	2.1	6.2	1.89333	4.42333	2.88	4.61333	1.39	4.55667	2.91
HsaEX0047653	PIN1	chr19:9836823-9836875	6.208	1.15333	3.04	0.95	0.953333	0.973333	1.07	1.10333	6.395	2.92	1.26
HsaEX0033423	KIAA0090	chr1:19231261-19231422	99.672	96.4933	98.38	98.8	100	100	98.84	97.6333	96.8	80.2233	96.96
HsaEX0069004	UBR4	chr1:19097193-19097280	99.148	99.7233	99.12	98.6933	99.5367	98.0667	97.935	99.0467	98.915	85.1333	98.755
HsaEX0069003	UBR4	chr1:19094906-19095025	99.148	99.1667	97.5933	97.5167	96.2967	97.16	97.25	96.7467	99.87	86.42	100
HsaEX0037169	MACF1	chr1:39465095-39465112	82.792	68.5767	37.1533	78.5233	71.1633	78.45	73.265	47.5067	38.98	10.84	53.55
HsaEX0037161	MACF1	chr1:39469547-39469615	51.798	1.75333	0	0	0	0	0.075	0	0.145	0	0.04
HsaEX0037162	MACF1	chr1:39480920-39481030	29.122	5.15667	22.9967	29.2	34.1233	44.4567	42.245	23.3467	13.505	8.61333	13.295
HsaEX0037154	MACF1	chr1:39427961-39428287	99.226	71.45	100	99.3667	100	99.69	97.895	99.77	97.03	99.14	99.86
HsaEX0037155	MACF1	chr1:39429827-39430068	99.734	99.95	99.3733	100	100	99.9067	100	99.64	100	91.3333	100
HsaEX0060281	SMARCA4	chr19:11033767-11033865	25.554	32.1333	8.25333	15.0333	34.1067	10.08	16.41	16.55	26.46	9.07333	15.49
HsaEX0060282	SMARCA4	chr19:11039458-11039553	9.12	4.48667	5.28333	7.42333	21.71	12.4033	8.8	11.9	14.555	6.60667	8.21
HsaEX0068296	TUBA4A	chr2:219252008-219252230	99.656	99.0033	98.89	99.28	91.5333	100	98.53	94.57	99.59	88.5733	98.175
HsaEX0021515	ECHS1	chr10:133367487-133367746	0.052	0.213333	0.0466667	0	0	0.0366667	0.015	0	0.335	0.0333333	0.22
HsaEX0050955	PTPN12	chr7:77583555-77583650	94.608	92.7967	94.4467	98.83	77.8667	94.4733	92.88	97.3433	96.515	93.7133	92.305
HsaEX0062812	STYXL1	chr7:76000890-76000954	79.334	74.6167	76.2133	77.7033	89.8733	88.8167	80.655	80.05	92.535	75.63	72.78
HsaEX0062814	STYXL1	chr7:76013742-76013887	77.468	75.7833	82.3467	73.05	84.46	78.2367	81.41	81.8633	83.315	88.7733	74.445
HsaEX0065983	TMEM85	chr15:34228429-34228589	86.312	84.8567	87.8833	85.95	86.1233	85.0467	85.295	84.61	82.02	84.5167	82.57
HsaEX0050243	PRKRIP1	chr7:102407434-102407498	98.89	96.4167	98.42	95.8733	98.93	98.64	99.39	97.1167	98.165	91.15	98.93
HsaEX0012190	CALU	chr7:128747553-128748367	1.506	2.27	1.7	4.02333	3.82	1.90667	1.955	5.41667	1.14	22.8967	0.78
HsaEX0040757	MTX2	chr2:176270216-176270419	10.044	11.06	5.29667	15.3467	6.26667	9.23	10.34	16.9	6.775	17.8433	10.86
HsaEX0040760	MTX2	chr2:176329370-176329426	99.704	99.5533	99.3767	99.9	98.9133	98.6433	98.99	99.4	99.925	95.52	100
HsaEX0029743	HERC2	chr15:28163094-28163285	97.304	97.9133	80.2233	100	96.2467	92.76	100	93.82	81.72	87.9133	95.83
HsaEX0021924	EIF2AK4	chr15:40016502-40016672	98.378	98.91	98.13	96.1233	85.32	94.1567	93.075	96.55	99.81	95.2967	100
HsaEX0032637	IVD	chr15:40414889-40414982	99.616	96.15	99.6867	98.1467	99.2267	99.92	98.865	98.09	96.275	80.7367	85.155
HsaEX0032636	IVD	chr15:40410282-40410474	0.328	1.50333	0	0	0.173333	0.0166667	0.165	0	0.32	0.276667	0
HsaEX0062895	SUMF2	chr7:56078922-56079039	4.82	4.95333	4.06667	7.17	2.12333	4.10333	4.18	5.17333	4.245	2.15667	6.29
HsaEX0026642	FXR2	chr17:7592071-7592157	0.974	0.886667	3.79333	2.65667	4.28	10.7033	4.465	1.64667	11.12	3.91667	5.945
HsaEX0039887	MPDU1	chr17:7586899-7587017	89.984	89.7833	95.66	61.82	87.1633	91.1567	80.775	96.1567	92.195	90.7133	79.59
HsaEX0047026	PHF20L1	chr8:132839387-132839582	98.834	99.8067	97.0133	100	99.6633	99.7367	99.84	98.8933	99.75	81.4367	100
HsaEX0031553	ILF3	chr19:10680346-10680443	94.214	95.8133	94.0667	96.65	92.4967	94.24	92.44	93.01	95.165	94.4833	95.365
HsaEX0042838	NGDN	chr14:23471068-23471143	0.102	0.41	0.256667	0.216667	0	0	0.625	3.02667	0.29	1.15667	0.155
HsaEX0042839	NGDN	chr14:23475558-23475642	99.4	98.4	99.8067	99.7067	99.65	100	99.635	99.3367	99.565	86.4733	99.41
HsaEX0042840	NGDN	chr14:23475726-23475778	99.442	98.1333	99.6567	99.7233	99.6167	100	99.3	99.32	99.455	86.43	99.125
HsaEX0051623	RAB2B	chr14:21462350-21462418	99.802	97.1867	100	98.3667	100	100	99.7	99.4767	99.55	99.63	100
HsaEX0045600	PARP2	chr14:20356590-20356689	99.668	100	100	100	100	99.6033	98.825	99.3833	99.785	84.37	98.405
HsaEX0021442	EAPP	chr14:34529358-34529470	93.85	83.86	94.5067	94.66	97.5167	96.4133	92.235	93.7267	94.535	97.01	95.13
HsaEX0042438	NEDD8	chr14:24231652-24231737	1.294	2.99667	4.13667	3.79667	1.74667	4.06333	4.5	2.54	6.99	2.36667	3.135
HsaEX0032293	ITFG1	chr16:47450402-47450453	3.008	1.15333	0.47	0	2.01333	2.34	1.325	1.17333	3.81	8.55333	1.5
HsaEX0056807	SEC14L1	chr17:77196202-77196311	99.622	99.75	99.8933	98.1767	99.4067	99.8533	99.355	99.1567	99.865	89.9367	100
HsaEX0006279	ASH2L	chr8:38106031-38106139	2.894	5.52333	4.69	13.0867	17.8567	16.48	10.36	14.52	12.095	19.0633	2.84
HsaEX0006285	ASH2L	chr8:38135668-38135766	95.852	97.5133	96.6667	98.2967	97.1367	93.3467	95.5	95.4633	95.785	86.6767	97.635
HsaEX0011376	C6orf70	chr6:169775270-169775346	94.262	96.7967	94.9633	95.98	94.7967	96.6033	93.495	95.8333	97.395	82.2733	95.925
HsaEX0056271	SAT1	chrX:23784294-23784403	7.068	3.36	1.24667	7.47333	3.96	1.76333	3.905	5.85667	3.945	11.17	13.64
HsaEX0013994	CDC16	chr13:114236645-114236699	98.066	90.7733	95.2633	91.6033	92.5367	87.79	90.51	87.78	89.83	85.05	93.66
HsaEX0014003	CDC16	chr13:114257078-114257230	98.046	98.4433	98.0767	97.4067	96.19	97.32	94.865	95.7567	98.95	89.4967	99.04
HsaEX0013999	CDC16	chr13:114261887-114261948	95.1	89.9533	95.16	95.0167	98.3167	99.2667	96.38	97.4933	91.54	83.9233	94.04
HsaEX0014001	CDC16	chr13:114265150-114265240	96.336	95.2267	94.8333	98.3267	98.66	98.8367	97.295	96.0833	98.845	85.9333	95.985
HsaEX0013995	CDC16	chr13:114237672-114237739	7.302	1.94	0.183333	0.246667	0.16	0.87	0.16	1.39	0.225	0.23	1.375
HsaEX0071832	XPO7	chr8:21971876-21971941	99.858	99.3667	100	99.4633	99.22	100	99.025	99.4667	97.575	93.5067	99.5
HsaEX0071833	XPO7	chr8:21990811-21990919	99.648	99.8133	98.4267	99.91	99.4367	99.2233	99.64	97.5767	99.88	87.8833	98.85
HsaEX0071831	XPO7	chr8:21992832-21992871	0.044	0	0.18	0.386667	0.35	0	0	0.37	0	11.19	0
HsaEX0027704	GLT25D1	chr19:17580536-17580619	1.76	0.4	1.03333	0.503333	0.516667	2.20333	1.995	2.42	0.555	4.64	0.845
HsaEX0046822	PGLS	chr19:17512945-17512968	0.382	1.28667	1.61667	0	0.553333	0.296667	0	0.446667	11.7	2.68	1.905
HsaEX0036856	LSM7	chr19:2324742-2324912	0.22	0.0433333	0.816667	0.486667	1.60333	2.02667	0.4	1.12667	0.08	1.74	0.12
HsaEX0060925	SNX9	chr6:157928599-157928702	100	100	99.4433	99.6167	100	100	100	98.8933	99.78	96.7867	99.795
HsaEX0060923	SNX9	chr6:157888571-157888660	31.466	0.53	0.0533333	0	0.196667	0.466667	0.115	0.16	1.14	0	0
HsaEX0060924	SNX9	chr6:157893225-157893327	0.614	0	0.0666667	0.1	0.44	0	0.09	0.233333	1.79	2.75333	0
HsaEX0051483	QRSL1	chr6:106640101-106640206	0.396	3.52667	3.84	2.29667	1.26667	0.5	1.845	0.86	0.73	6.16667	1.3
HsaEX0051487	QRSL1	chr6:106643896-106644033	0.02	0.47	3.34	4.82333	0.473333	4.27667	0.925	0.813333	0.32	3.02	2.235
HsaEX0042277	NDUFA10	chr2:240022172-240022340	99.554	98.48	99.4833	98.7833	86.9867	98.53	98.87	99.28	99.575	97.19	99.32
HsaEX0042275	NDUFA10	chr2:240000183-240000387	0.358	0.666667	3.99667	5.44333	3.01	2.55333	0.545	0.64	1.695	0.173333	1.23
HsaEX0007249	ATXN10	chr22:45736968-45737083	0.418	0.51	1.56	4.45667	1.70667	1.61	0.675	1.76	0.21	0.793333	1.655
HsaEX0002881	ADRM1	chr20:62308368-62308470	97.704	99.1567	95.27	97.5867	98.5833	99.6033	98.81	93.9733	92.72	73.2467	95.55
HsaEX0002885	ADRM1	chr20:62304461-62304485	96.35	96.7767	96.33	89.8033	84.3867	95.38	95.6	91.2833	80.95	92.6833	95.41
HsaEX0007663	BAT2L	chr9:131478474-131478619	99.542	99.9667	98.81	99.2767	100	100	99.525	98.33	98.765	89.9667	99.86
HsaEX0007665	BAT2L	chr9:131482371-131482562	99.928	99.95	99.4567	100	99.4133	99.65	100	98.4867	99.365	80.8967	100
HsaEX0007666	BAT2L	chr9:131483955-131484027	8.936	0.0566667	0	0.143333	0.123333	0	0.055	0.156667	0	0.616667	0.385
HsaEX0007676	BAT2L	chr9:131486481-131486541	15.408	1.39333	3.28333	3.37333	7.26	3.97	2.485	7.38667	13.31	10.7967	3.025
HsaEX0007675	BAT2L	chr9:131494405-131494486	43.646	66.3567	45.5933	46.3267	39.1767	40.42	57.29	43.17	58.535	40.4167	61.82
HsaEX0007669	BAT2L	chr9:131436846-131436895	2.112	1.58	3.64	19.2233	16.6167	4.67333	1.595	6.99333	0.495	3.64667	0.5
HsaEX0007672	BAT2L	chr9:131446401-131446642	92.202	99.61	95.6867	92.2367	88.39	89.76	95.05	92.95	97.54	93.2633	98.35
HsaEX0071990	YIPF2	chr19:10927630-10927716	95.664	89.57	89.1133	95.5467	91.51	90.6433	92.715	88.54	93.735	91.5833	88.28
HsaEX0015667	CLIP1	chr12:122336632-122336748	98.176	64.02	99.2767	98.5533	98.71	98.4233	98.965	97.1733	98.845	95.89	99.77
HsaEX0015668	CLIP1	chr12:122355115-122355312	99.814	100	99.8933	99.9033	100	100	100	100	69.385	91.5067	100
HsaEX0068881	UBE4B	chr1:10106197-10106583	89.552	6.12333	1.25333	1.19333	4.47667	0.476667	0.765	5.17333	1.81	10.85	5.435
HsaEX0068880	UBE4B	chr1:10121962-10122076	97.278	96.17	99.29	97.8833	96.0533	97.93	99.415	98.7333	99.635	96.52	97.85
HsaEX0068883	UBE4B	chr1:10158356-10158482	100	99.8467	100	99.2367	100	100	99.58	100	99.605	86.29	99.825
HsaEX0068871	UBE4B	chr1:10098592-10098668	2.598	2.55	1.14333	3.07	1.95333	5.57333	2.03	1.47333	7.385	9.6	4.315
HsaEX0049444	PPIL4	chr6:149520351-149520388	0.678	0.133333	1.19333	1.18667	1.52333	1.53	0.42	3.33	0.83	15.8567	0.525
HsaEX0052710	RBM39	chr20:35739393-35739547	1.192	3.64667	17.0667	4.72333	2.00333	8.66333	7.14	2.90667	5.89	9.54333	2.2
HsaEX0052712	RBM39	chr20:35713294-35713857	4.428	2.60667	14.8667	4.62333	5.14333	3.64333	6.73	3.92667	3.235	2.51667	4.03
HsaEX0002116	ACSS2	chr20:34926105-34926281	96.166	95.43	98.6967	97.2867	99.5567	99.3033	98.795	96.5367	95.38	94.42	92.965
HsaEX0016909	COX4NB	chr16:85786371-85786468	1.914	0.106667	0.263333	0	0.343333	0	0	0.366667	0.445	8.00333	0
HsaEX0016910	COX4NB	chr16:85786223-85786291	2.44	0	0	0	0.336667	0	0	0.54	0.05	7.23333	1.13
HsaEX0016912	COX4NB	chr16:85780379-85780473	92.768	93.31	86.9033	79.83	90.9033	89.1567	92.06	69.4767	92.845	86.6433	71.385
HsaEX0057947	SH3BGRL	chrX:81202437-81202576	2.98	0.946667	8.19333	1.25	0.76	7.82	1.545	5.11333	2.615	2.34333	1.675
HsaEX0029214	HACL1	chr3:15574977-15575040	97.836	85.4133	94.2767	97.7333	95.7167	99.1233	98.72	96.7167	99.85	80.03	93.11
HsaEX0012377	CAPN7	chr3:15232111-15232158	2.12	0.476667	0.793333	5.89	2.81	5.6	3.975	3.91667	0.925	13.7033	1.4
HsaEX0012383	CAPN7	chr3:15241453-15241588	55.948	73.6733	82.83	71.53	65.2967	78.56	75.795	66.68	72.425	56.0567	67.365
HsaEX0043667	NR1H2	chr19:50378149-50378312	98.316	99.79	99.75	98.4633	99.89	100	100	99.39	99.84	85.3267	100
HsaEX0050633	PSME3	chr17:42834094-42834256	0.938	1.81	0.966667	0.836667	0.366667	0.616667	0.75	0.76	9.96	1.83667	0.59
HsaEX0004216	ANKHD1	chr5:140496520-140497278	79.106	80.2533	80.8967	82.0867	83.5233	72.6233	77.435	75.1767	89.495	81.5567	81.45
HsaEX0004217	ANKHD1	chr5:140512828-140512923	99.612	99.5533	97.3467	97.8	100	98.01	98.315	98.5533	98.62	91.7967	99.8
HsaEX0019670	DIAPH1	chr5:141529603-141529697	98.508	97.0233	98.8033	99.4533	99.91	100	99.455	98.7	97.905	91.99	98.97
HsaEX0019672	DIAPH1	chr5:141518944-141518996	22.328	3.69667	0.0933333	0.516667	0.0333333	0.123333	0.05	0.386667	3.235	0.0166667	0.58
HsaEX0042218	NDFIP1	chr5:142137734-142137858	99.572	99.83	99.0167	97.72	99.41	99.6567	99.49	98.8233	99.415	85.6833	99.915
HsaEX0068721	UBE2D2	chr5:139562244-139562407	6.918	3.03333	6.51	3.34333	2.73	2.35667	8.025	7.95333	15.685	15.2733	3.64
HsaEX0049325	PPFIA1	chr11:70333022-70333096	15.91	10.08	0	0.0666667	2.43667	0.0733333	0.105	0.626667	0	0	0.16
HsaEX0049336	PPFIA1	chr11:70365373-70365435	8.494	34.7567	1.81333	1.48	9.28333	2.07	0.64	0.29	1.185	0.11	2.265
HsaEX0049332	PPFIA1	chr11:70382088-70382158	24.694	98.1033	99.1533	99.62	95.1467	98.0067	97.77	74.59	97.945	80.5967	81.72
HsaEX0066847	TRAF7	chr16:2174251-2174333	99.422	99.53	100	99.8833	99.2467	99.89	98.135	98.3633	99.795	85.5733	98.88
HsaEX0015023	CHD1L	chr1:147259837-147259918	95.652	95.2767	100	100	100	100	100	99.5733	99.24	98.33	100
HsaEX0046349	PDHA1	chrX:19346510-19346623	5.676	3.99	2.48333	3.48	2.02	3.04667	4.955	1.98	2.245	2.45667	1.4
HsaEX0002160	ACTR10	chr14:58211292-58211399	96.056	98.2133	99.1933	97.3033	99.2567	97.9433	97.495	96.3067	98.67	88.9133	99.3
HsaEX0002162	ACTR10	chr14:58219694-58219729	99.476	98.2967	96.0067	98.63	98.6033	93.2333	98.885	96.75	99.41	95.8467	97.07
HsaEX0001677	ACACA	chr17:37088938-37089074	99.16	100	99.0667	100	100	100	100	100	100	94.58	100
HsaEX0019578	DHX30	chr3:47848920-47849079	100	100	100	100	100	73.2533	100	100	99.93	100	100
HsaEX0051985	RAF1	chr3:12606201-12606299	90.804	90.67	77.76	81.2133	79.2133	88.1533	87.86	80.8533	90.06	79.26	90.255
HsaEX0005369	ARFIP2	chr11:6480323-6480423	93.942	99.4367	97.76	84.6967	98.4267	97.7867	96.11	88.53	95.965	92.3867	100
HsaEX0005371	ARFIP2	chr11:6478579-6478652	6.152	1.34	9.12333	4.01333	4.05333	5.3	3.945	7.20667	3.9	5.91333	5.825
HsaEX0021758	EFR3A	chr8:131954695-131954776	0	0.0966667	0	0	0	0	0	0	0.085	9.32667	0
HsaEX0021759	EFR3A	chr8:131959585-131959663	99.054	100	100	100	100	100	100	100	99.63	91.68	100
HsaEX0021760	EFR3A	chr8:131988690-131988740	0.04	30.9633	1.00667	0.75	0.44	0.16	0.6	0.616667	0.055	0.77	0
HsaEX0021762	EFR3A	chr8:131996406-131996497	99.51	100	99.6433	98.9167	99.75	99.9533	99.43	98.6267	99.835	86.2933	100
HsaEX0050749	PTCD3	chr2:86119544-86119614	0.864	1.33667	3.30333	9.7	23.34	3.52333	5.11	3.98	1.47	4.91333	2.19
HsaEX0050750	PTCD3	chr2:86125455-86125515	95.654	99.27	99.02	98.33	99.1233	99.5233	99.285	96.3667	99.81	84.8867	97.195
HsaEX0050751	PTCD3	chr2:86125795-86125880	95.51	95.5367	90.1667	92.4333	97.9967	98.96	94.945	95.3933	98.275	95.0233	90.525
HsaEX0031559	ILKAP	chr2:238183653-238183740	98.426	99.5367	98.7667	98.51	98.9133	100	99.53	96.3767	97.985	82.1533	97.755
HsaEX0050073	PRKAA1	chr5:40774928-40774972	12.226	2.64333	9.5	9.08333	6.98	11.2867	10.805	14.73	41.22	10.29	10.89
HsaEX0050071	PRKAA1	chr5:40769416-40769503	87.278	91.8833	97.3033	97.88	94.31	96.2933	97.035	97.31	99.005	90.9233	97.91
HsaEX0055403	RPA1	chr17:1894352-1894444	0.38	0.0833333	0	0	0.4	0	0.565	0.1	0.24	0.23	0.1
HsaEX0068748	UBE2G1	chr17:4331774-4331888	5.022	5.28667	0.32	0.13	0.0933333	0.08	0.81	1.17667	8.795	0.34	0.69
HsaEX0068746	UBE2G1	chr17:4322175-4322231	0.36	0.06	0.496667	0.593333	0.24	0.796667	0.54	0.6	1.825	4.81667	0
HsaEX0068750	UBE2G1	chr17:4296717-4296809	93.704	90.5733	95.14	91.6967	94.5	91.58	90.92	92.9333	90.955	81.0533	98.4
HsaEX0068751	UBE2G1	chr17:4289230-4289408	97.92	97.78	96.9667	97.23	97.87	99.8967	97.515	96.6967	96.955	85.49	98.7
HsaEX0021652	EEFSEC	chr3:128264617-128264781	92.792	87.8967	94.4233	96.05	94.0633	97.5833	97.76	94.0933	95.935	91.71	89.445
HsaEX0063778	TBC1D14	chr4:7009877-7009948	39.808	79.92	86.4567	85.1533	95.2433	96.24	93.33	83.69	88.215	81.98	82.855
HsaEX0057670	SFRS18	chr6:99416349-99416428	83.484	65.2267	56.27	68.88	72.2833	81.7133	79.78	77.0633	87.695	81.3233	68.215
HsaEX0057669	SFRS18	chr6:99403829-99403882	97.228	95.1667	97.9167	96.19	99.5567	97.32	95.595	97.87	95.635	91.0433	97.27
HsaEX0074528	ZRANB2	chr1:71065678-71065752	59.932	40.9667	49.4967	74.0467	70.75	53.23	51.24	60.8867	35.775	34.4	55.62
HsaEX0056742	SDF2	chr17:28651486-28651542	4.292	2.99667	2.26	5.43	3.79	2.15667	2.795	4.58667	17.88	10.6233	10.54
HsaEX0025947	FLOT2	chr17:28884225-28884315	90.99	55.3233	87.5767	88.97	91.0067	95.5933	76.025	83.1433	80.755	89.5467	82.61
HsaEX0050294	PRMT7	chr16:68356141-68356215	2.252	1.76333	2.65667	2.32333	2.93667	2.81333	2.54	3.66333	1.87	2.18667	1.98
HsaEX0023773	FAM113A	chr20:2836039-2836110	97.81	90.8967	89.0133	87.44	96.3067	97.2633	97.835	95.82	85.6	91.42	88.89
HsaEX0023772	FAM113A	chr20:2838232-2838478	87.056	97.6967	92.6067	96.6633	94.9733	96.4233	94.595	88.96	91.97	99.5833	85.035
HsaEX0051079	PTPRA	chr20:2975215-2975241	11.51	37.5433	6.26667	7.81	5.55667	7.30667	6.69	8.36667	7.305	13.0567	11.23
HsaEX0051074	PTPRA	chr20:2999331-2999425	3.21	1.22333	2.78333	1.03667	1.91	2.37333	0.89	1.22333	14.79	4.32333	2.225
HsaEX0051071	PTPRA	chr20:3034901-3034961	1.33	0.19	0.176667	0	4.85667	1.03	0.53	0.84	14.495	1.75333	1.16
HsaEX0018491	DAP3	chr1:155721517-155721618	88.548	90.0133	91.48	92.46	96.09	90.3933	94.625	93.7467	93.235	89.9233	92.23
HsaEX0018496	DAP3	chr1:155729042-155729122	95.7	88.69	96.2833	94.55	96.43	93.36	90.815	96.9133	95.735	93.3667	95.62
HsaEX0033823	KIAA0907	chr1:155926676-155926839	97.69	99.1067	99.12	97.7733	98.9767	99.02	97.97	96.5667	99.35	89.4033	95.805
HsaEX0018651	DCAF8	chr1:160225062-160225119	96.964	93.5067	92.2033	97.1233	96.4933	97.2967	94.745	96.3367	96.845	81.58	90.69
HsaEX0018653	DCAF8	chr1:160220459-160220532	0.646	2.12333	9.19333	1.01667	3.00333	2.41	4.44	5.48333	15.41	19.0033	8.08
HsaEX0041714	NASP	chr1:45607321-45607686	53.878	31.4633	23.4067	0	6.19	6.77333	19.52	14.0167	35.785	9.08333	19.705
HsaEX0057360	SERINC3	chr20:44519312-44519414	0.816	0.293333	0.623333	4.98	8.58	1.57333	0.905	1.42667	0.815	4.24	0.84
HsaEX0004945	AP3B1	chr5:78003459-78003494	28.382	5.06333	1.79333	4.88	2.3	2.98	2.075	3.63	1.42	8.42667	2.79
HsaEX0018777	DCTN4	chr5:150731886-150731906	0	38.4	0	0	0.183333	0	0	0	3.035	0.23	0
HsaEX0018779	DCTN4	chr5:150755531-150755567	0.114	1.35	0.733333	1.06667	1.50333	0.283333	0.56	1.19333	1.4	6.04333	0
HsaEX0018778	DCTN4	chr5:150742114-150742157	98.116	96.6033	97.6667	98.76	98.65	96.8767	97.51	96.6833	97.95	87.1433	90.145
HsaEX0061374	SPG20	chr13:36327869-36327990	0.866	1.07	1.74	0.253333	1.07	0.84	1.505	0.576667	0.89	9.39333	0.42
HsaEX0061379	SPG20	chr13:36313968-36314082	1.17	1.00667	0.726667	1.34667	0.946667	0.213333	0.97	3.10667	0.895	4.22	3.085
HsaEX0008638	BTBD2	chr19:2013547-2013718	1.372	1.79	4.21667	0.513333	2.21	1.74333	2.135	3.43333	3	9.53	4.58
HsaEX0015899	CNDP2	chr18:74518499-74518640	99.574	99.92	100	100	100	100	99.955	99.16	99.78	94.7533	100
HsaEX0015900	CNDP2	chr18:74508840-74508928	98.324	99.11	99.25	99.6633	99.1233	99.4367	99.145	98.85	99.565	94.2	98.975
HsaEX0071355	WDR74	chr11:62833618-62833674	97.822	97.7033	92.67	93.6733	98.8467	97.4633	98.085	95.96	98.885	83.5233	95.495
HsaEX0055881	RTN3	chr11:63704851-63704907	21.548	10.5433	0.476667	0.0233333	0.226667	0.436667	1.155	0.963333	1.34	0.59	0.62
HsaEX0009673	C16orf63	chr16:15882949-15883020	4.65	5.71	6.01	3.71333	2.64	4.21333	4.965	3.87667	1.92	2.05667	6.445
HsaEX0006821	ATP13A3	chr3:194449553-194449669	1.626	1.81333	1.06333	8.09333	2.43	3.00667	0	3.84667	0.305	0.396667	0.165
HsaEX0006823	ATP13A3	chr3:194446927-194447115	99.906	100	100	100	100	99.82	100	97.7433	100	93.6667	99.665
HsaEX0006827	ATP13A3	chr3:194434618-194434749	0.074	1.11333	0	5.76333	1.05333	2.03	0	2.24333	0.365	1.02	0
HsaEX0006835	ATP13A3	chr3:194412199-194412288	95.756	87.42	84.05	84.86	55.1733	84.62	54.54	88.1967	71.025	59.06	72.88
HsaEX0032058	IPO8	chr12:30685800-30685895	7.072	5.60333	1.71	8.50667	3.27	2.69	2.05	4.43	5.775	7.60667	5.01
HsaEX0035396	LARS	chr5:146181012-146181187	0.174	0.246667	0.406667	0.746667	0.546667	0.703333	0.695	0.23	0.045	0.643333	0.47
HsaEX0030547	HSD17B4	chr5:119495716-119495813	0.264	1.10667	0.716667	0.0533333	0.343333	0.65	0.105	0.653333	0.59	0.883333	0.625
HsaEX0065943	TMEM66	chr8:30073877-30074055	88.418	88.92	91.1933	83.9867	88.4767	93.64	88.95	89.38	86.185	83.37	88.215
HsaEX0009429	C14orf159	chr14:91189715-91189807	0.978	0.596667	4.11333	3.78667	2.65667	5.28	2.77	4.43333	1.575	5.98	0.48
HsaEX0009433	C14orf159	chr14:91204706-91204825	97.33	95.6367	95.22	93.9233	86.88	97.88	94.905	93.4667	95.55	86.5933	96.715
HsaEX0009434	C14orf159	chr14:91223679-91223795	6.904	5.09667	16.3867	4.86	10.7467	11.8867	8.83	9.02	12.295	19.27	2.12
HsaEX0044217	NUMB	chr14:73366897-73366981	77.464	72.44	77.3	76.16	59.33	81.0333	79.765	80.1933	85.065	70.2	80.82
HsaEX0044216	NUMB	chr14:73279281-73279424	0.854	5.27667	25.6333	22.23	49.6333	22.3	33.41	3.33	38.625	18.9867	2.735
HsaEX0044220	NUMB	chr14:73316390-73316422	20.808	10.8233	32.93	47.1833	9.40667	39.4933	45.23	34.3367	14.625	5.70667	40.97
HsaEX0044214	NUMB	chr14:73284081-73284365	91.034	93.75	96.75	94.5167	94.8433	95.29	86.905	87.7133	91.495	83.7067	92.615
HsaEX0016901	COX16	chr14:70342658-70342729	97.852	84.33	84.8533	93.36	95.34	95.1567	88.335	92.39	94.695	91.5067	90.865
HsaEX0022258	ELP3	chr8:28137698-28137891	99.628	99.88	100	99.8967	99.7	98.2467	98.825	100	100	96.84	100
HsaEX0022269	ELP3	chr8:28183194-28183264	1.058	2.25	2.37	1.77333	0.93	2.74333	3.84	1.57	5.085	5.11333	1.355
HsaEX0022261	ELP3	chr8:28107913-28107976	96.152	95.7567	92.5067	94.81	95.74	97.1767	95.285	95.81	95.965	91.9767	99.62
HsaEX0038074	MBD2	chr18:54187714-54187837	4.516	8.28667	13.1467	3.5	4.2	2.57667	4.585	2.59	6.8	2.66333	5.065
HsaEX0008059	BHLHE40	chr3:4981392-4981515	99.004	98.7733	96.8833	99.34	100	99.29	98.57	97.6733	97.815	96.4333	96.56
HsaEX0050358	PRPF38B	chr1:108693590-108693642	13.734	9.62667	10.32	7.46667	9.73667	14.7667	20.54	12.6667	13.975	16.39	13.13
HsaEX0029323	HBXIP	chr1:110407033-110407128	1.306	0.923333	0.816667	0.97	0.266667	0.33	0.945	1.72333	4.4	10.5367	1.54
HsaEX0014873	CEPT1	chr1:111153274-111153371	1.328	3.14333	2.35	3.86667	0.9	2.01667	1.83	0.94	1.23	5.78	0.375
HsaEX0049390	PPHLN1	chr12:42332660-42332702	21.646	10.86	17.3233	13.6367	20.9467	23.9033	23.565	18.5667	38.105	21.3833	18.935
HsaEX0049396	PPHLN1	chr12:42351885-42352049	28.496	32.1	26.39	48.8767	48.67	57.6267	35.605	33.1967	56.02	61.2767	21.755
HsaEX0065369	TMEM106C	chr12:47967208-47967261	97.356	96.4067	98.7	99.12	99.4767	99.6433	97.74	97.8233	96.885	87.75	94.78
HsaEX0065370	TMEM106C	chr12:47965282-47965345	96.14	97.1367	98.69	99.9067	99.6967	99.6467	97.05	97.6333	95.895	87.2067	92.335
HsaEX0059545	SLC38A2	chr12:46363021-46363145	99.776	100	99.6167	98.77	98.96	99.8033	99.26	96.7533	99.945	83.5067	98.045
HsaEX0059546	SLC38A2	chr12:46370512-46370627	93.142	92.4733	98.2733	91.7867	95.0967	99.1733	89.155	86.29	92.765	86.1633	83.69
HsaEX0034363	KIDINS220	chr2:8747887-8748000	98.114	44.4467	97.0333	97.2633	98.0767	97.31	99.015	97.99	91.59	92.11	96.46
HsaEX0054240	ROCK2	chr2:11196687-11196863	44.094	0.12	0	0.0966667	0	0	0	0.313333	0.695	0.4	0
HsaEX0030780	IAH1	chr2:9475987-9476039	84.944	86.3167	89.99	73.7867	82.12	84.2733	87.39	77.4267	81.115	85.4733	86.825
HsaEX0064983	TIMM17A	chr1:201958839-201958908	3.756	1.69	0.616667	2.48333	1.19667	0.79	0.775	3.39333	6.525	2.58	11.35
HsaEX0041694	NARS	chr18:57620569-57620651	99.822	99.0267	99.3433	99.75	99.6867	98.9067	99.555	99.5233	99.925	96.1733	99.805
HsaEX0041695	NARS	chr18:57607134-57607333	99.24	99.82	99.6633	99.7633	99.4667	99.71	99.65	98.4067	99.225	90.1167	98.845
HsaEX0025250	FBXO18	chr10:5924751-5924801	2.126	1.25667	5.73333	8.77667	8.71667	4.9	3.92	5.81667	2.625	3.31333	1.545
HsaEX0025242	FBXO18	chr10:5925888-5925915	0.68	0	0	0.66	0	0	0.06	0.586667	0.11	3.28	0.505
HsaEX0013650	CCNH	chr5:87409088-87409129	1.54	0.363333	1.31	1.35	0.926667	3.16333	1.345	2.02333	0.18	2.12333	3.945
HsaEX0013649	CCNH	chr5:87404844-87405007	97.516	98.62	85.79	96.7633	90.8367	97.4667	99.35	98.4267	99.44	89.2667	97.09
HsaEX0002010	ACP2	chr11:47244735-47244867	97.958	98.7133	99.4233	94.71	96.32	99.4333	97.275	97.4233	96.4	90.6767	92.6
HsaEX0051280	PUM1	chr1:30980062-30980163	98.412	97.23	94.1	97.1433	97.2333	100	93.31	95.7233	99.01	79.2433	96.1
HsaEX0051270	PUM1	chr1:30964674-30964910	93.846	92.2667	89.24	85.3233	90.7733	88.09	85.95	90.9467	89.73	94.63	80.48
HsaEX0051273	PUM1	chr1:30941998-30942123	95.824	97.56	95.44	98.5567	93.19	96.7167	96.025	93.5833	93.28	91.4967	98.765
HsaEX0051271	PUM1	chr1:31055313-31055380	1.276	0.486667	0.676667	0.396667	1.57333	2.87	2.185	1.21333	3.305	2.36667	3.35
HsaEX0071945	YARS	chr1:32797592-32797638	4.58	0.403333	2.75333	2.26	5.03333	2.84	2.865	2.23667	3.705	3.62333	1.875
HsaEX0046908	PHC2	chr1:33331625-33331699	0.832	0.316667	1.12333	0.86	2.29667	3.63333	2.035	2.41	1.545	4.52	0.865
HsaEX0027890	GNL2	chr1:37583694-37583781	0.12	0.673333	2.19333	2.12	5.97	1.02333	0.17	2.02	0.1	1.58333	1.63
HsaEX0027894	GNL2	chr1:37581342-37581545	1.928	0.313333	3.24	1.97667	2.11667	1.56667	1.92	3.93333	0.335	6.66333	1.47
HsaEX0027893	GNL2	chr1:37588960-37589082	0.814	0.18	0.45	3.90667	1.68333	1.1	1.125	1.07667	0.17	0.6	1.825
HsaEX0022254	ELP2	chr18:36146250-36146381	98.944	99.3667	98.5333	99.22	99.6167	99.4533	98.345	95.7133	98.705	97.3267	98.635
HsaEX0022251	ELP2	chr18:36142281-36142347	98.43	98.5733	98.6567	97.0667	100	98.7567	98.195	98.1233	99.665	93.8733	99.405
HsaEX0009861	C18orf10	chr18:36805374-36805502	89.62	94.8867	97.9867	98.7233	97.6433	99.6067	98.115	96.6567	97.495	94.37	97.41
HsaEX0065561	TMEM165	chr4:55403236-55403338	1.448	6.21333	2.41333	2.13	1.68	1.50333	2.065	1.16	5.16	2.38333	0.665
HsaEX0065566	TMEM165	chr4:55418048-55418164	1.488	7.84667	0.713333	4.54	2.33667	0.553333	0.77	4.14667	1.6	7.47	1.82
HsaEX0068644	UBAC2	chr13:99201429-99201567	7.094	3.78	6.07667	6.17333	3.31333	1.14667	0.92	2.56667	6.33	7.58333	19.39
HsaEX0066708	TPP2	chr13:102634661-102634830	0.038	0.07	0	0	0	0	0	0.1	0.025	1.95	0
HsaEX0066721	TPP2	chr13:102651359-102651397	7.614	11.4767	16.6	14.8	14.47	15.4	19.91	16.1867	17.44	27.08	14.975
HsaEX0066717	TPP2	chr13:102667758-102667883	3.068	1.79	2.74	2.29	2.28	4.44	2.205	3.81667	38.43	2.28	3.185
HsaEX0012493	CARS2	chr13:110651034-110651100	98.66	93.2233	94.9067	97.0633	95.7567	95.9833	96.095	95.1167	96.84	92.3267	95.52
HsaEX0012494	CARS2	chr13:110644070-110644182	7.844	14.1767	25.5533	22.4333	13.7433	12.3967	14.395	27.8767	24.35	26.5767	19.16
HsaEX0012495	CARS2	chr13:110697918-110697967	8.732	6.30333	1.24667	2.08	0.833333	1.42667	1.735	2.22333	0.895	1.15333	3.365
HsaEX0012492	CARS2	chr13:110685516-110685598	0.948	0.0533333	2.34	1.55	0.42	0.386667	0.215	1.3	0.98	0.25	0
HsaEX0068923	UBQLN1	chr9:83666350-83666394	64.36	90.3267	89.2067	85.81	82.84	80.1767	85.19	84.3733	69.38	84.1333	88.47
HsaEX0041498	NAA35	chr9:86013046-86013144	97.846	93.9633	98.3133	97.5233	99.6333	98.1467	97.42	97.8733	98.73	91.47	98.015
HsaEX0017933	CTSL1	chr9:87730381-87730498	99.038	97.96	98.1767	96.6533	99.3533	99.86	99.485	96.14	97.135	85.5167	95.15
HsaEX0065680	TMEM2	chr9:71705003-71705116	0.13	0.0833333	0.0366667	0.05	0	0.45	0	1.41	0.105	6.61333	1.09
HsaEX0065682	TMEM2	chr9:71700061-71700191	1.052	3.17667	0.0333333	0.08	0.243333	0.486667	0	0.373333	1.425	0.183333	0
HsaEX0065685	TMEM2	chr9:71734806-71734994	93.932	97.4733	93.5167	90.57	95.5667	95.49	93.185	94.87	95.635	85.83	97.12
HsaEX0048767	PNPLA8	chr7:108485694-108485762	1.582	0.24	1.76667	2.51	2.13	1.71667	1.04	3.24667	6.35	16.2467	3.655
HsaEX0053720	RINT1	chr7:105550261-105550486	100	100	99.2333	99.0733	100	100	99.695	99.36	99.835	97.8567	99.515
HsaEX0064497	TES	chr7:116251760-116251975	97.838	99.7567	97.1933	98.5967	99.3833	98.4733	99.11	97.7833	92.025	94.7167	92.955
HsaEX0040664	MTO1	chr6:73481001-73481116	2.9	3.59667	4.56	3.50667	2.13333	2.44333	2.625	2.74333	2.01	3.05	5.87
HsaEX0040667	MTO1	chr6:73486598-73486761	1.638	0.12	1.53333	0	1.83	1.76333	3.16	2.1	0.615	5.11667	1.29
HsaEX0037593	MAP3K7	chr6:90571697-90571807	99.746	100	99.2433	99.4667	77.2633	99.7167	100	99.3233	99.44	99.2233	98.65
HsaEX0037594	MAP3K7	chr6:90552979-90553168	0.126	0.0733333	0.333333	0.166667	0.26	0	0.76	0.433333	0.155	0.41	0.28
HsaEX0037599	MAP3K7	chr6:90560076-90560214	98.624	100	99.4233	99.6967	73.2367	99.72	100	100	99.82	99.83	99.515
HsaEX0041720	NAT10	chr11:34108211-34108333	90.768	83.2833	100	99.7967	100	97.7	99.44	99.2767	98.025	98.6867	100
HsaEX0041724	NAT10	chr11:34108742-34108833	91.134	84.7	99.4767	100	100	100	99.565	99.4167	98.955	99.5	100
HsaEX0012396	CAPRIN1	chr11:34091906-34092056	98.14	99.4967	98.4833	98.2833	99.2633	99.5267	99.415	98.9167	99.665	88.6633	98.68
HsaEX0012394	CAPRIN1	chr11:34097196-34097296	99.94	100	100	100	100	99.8467	100	99.9067	100	90.3767	99.935
HsaEX0067661	TSPAN31	chr12:57746350-57746448	2.312	2.58333	0.23	0.0833333	0.166667	0.08	0.035	0.686667	2.04	0.59	0.36
HsaEX0064611	TFCP2	chr12:51098776-51098918	96.336	96.4433	93.4433	99.4233	94.1233	92.9633	94.725	94.6633	97.765	90.8633	98.145
HsaEX0044853	OS9	chr12:57720099-57720263	44.504	61.04	45.27	42.2833	40.7567	57.6633	61.22	41.7433	47.87	42.8067	48.685
HsaEX0013764	CD164	chr6:109370411-109370467	97.762	96.4367	91.15	90.76	93.6433	88.4067	92.96	93.6467	98.085	81.2867	97.305
HsaEX0053051	REPS1	chr6:138926401-138926478	19.23	80.7967	27.1967	64.56	59.41	17.1367	24.225	23.7033	72.76	77.7133	38.985
HsaEX0053050	REPS1	chr6:138907495-138907600	93.288	96.96	98.0233	93.06	87.5767	93.4333	94.33	94.0033	98.305	96.76	93.91
HsaEX0069607	USP15	chr12:62374390-62374535	9.796	8.97	7.14333	5.96667	19.3067	6.29667	18.645	13.2333	39.58	15.8767	17.78
HsaEX0069606	USP15	chr12:62304673-62306058	9.506	14.2067	11.12	7.13333	13.34	10.74	20.485	14.0467	19.69	9	11.56
HsaEX0069608	USP15	chr12:62396336-62396398	99.932	100	99.4967	100	99.6033	100	99.825	98.99	99.93	90.87	100
HsaEX0038399	MDM2	chr12:68809016-68809086	3.644	3.60333	40.7167	36.3333	6.90667	20.7167	14.585	10.21	6.71	9.57333	11.805
HsaEX0021286	DYNC1LI2	chr16:66724662-66724748	1.606	0.193333	2.33667	1.96667	1.36667	0.18	1.555	2.03333	0.5	4.48667	0.585
HsaEX0063511	TAF5L	chr1:229606119-229606193	5.88	3.32667	5.30333	11.3567	3.13	6.2	2.29	7.42	5.295	14.9833	4.635
HsaEX0063510	TAF5L	chr1:229607774-229607835	0.692	1.53	0.316667	1.52667	0.583333	0.256667	0.74	3.40333	2.09	9.59667	2.49
HsaEX0027746	GLUL	chr1:182390497-182390852	1.498	0.473333	0.39	0.253333	0.883333	0.593333	0.63	0.54	52.965	1.97	0.645
HsaEX0019665	DHX9	chr1:182855577-182855713	5.526	5.41333	5.57	8.78667	20.18	4.16333	4.81	6.11333	10.43	9.78667	8.285
HsaEX0014801	CEP350	chr1:180109657-180109870	0.428	1.17333	2.00333	2.78667	1.26667	0.353333	0	1.32	0.36	0.92	1.14
HsaEX0032532	ITM2C	chr2:230873417-230873557	98.196	98.64	97.1667	96.6	97.3333	98.2467	98.505	97.6867	98.725	93.34	99.73
HsaEX0016915	COX5B	chr2:97646517-97646666	0.14	0.41	0.403333	0.93	0.66	0.206667	0.505	0.86	2.565	0.86	0.685
HsaEX0032252	ISCU	chr12:108564060-108564155	1.414	1.70667	1.79	6.01667	1.02333	3.06667	2.42	4.55	3.955	6.43667	4.82
HsaEX0056685	SCYL2	chr12:100319224-100319286	0.714	3.94333	0.453333	1.30333	0.343333	0.18	0.27	2.55	2.35	8.57667	1.58
HsaEX0056681	SCYL2	chr12:100324938-100325138	0.484	2.92667	3.47	0.87	1.00667	2.08333	1.51	0.8	4.265	1.82	4.575
HsaEX0056686	SCYL2	chr12:100327185-100327234	0.242	0	0.12	0.646667	0	0	0.065	0.373333	0.11	7.41	0
HsaEX0056687	SCYL2	chr12:100331726-100331767	0	0	0.466667	0.946667	0.353333	0.0866667	0.06	0.976667	0.21	3.13333	0
HsaEX0056683	SCYL2	chr12:100296762-100296897	2.826	10.6433	4.60667	4.72	3.94333	5.02333	4.42	3.29667	7.675	9.43667	2.685
HsaEX0033900	KIAA1033	chr12:105122560-105122670	1.158	1.75333	6.79333	3.47333	2.56	1.64333	1.9	0.786667	5.44	3.89333	3.31
HsaEX0033901	KIAA1033	chr12:105142453-105142558	99.908	100	99.7333	100	100	100	100	99.4333	99.775	93.4167	100
HsaEX0025930	FLNB	chr3:58141858-58141929	92.122	21.0533	95.7333	85.87	98.37	96.8833	98.025	90.6167	48.965	17.47	90.63
HsaEX0070581	VPS36	chr13:52423574-52423639	95.684	94.0733	96.36	96.8267	96.82	96.11	97.74	96.9133	95.98	93.3067	92.52
HsaEX0070582	VPS36	chr13:52417992-52418056	97.55	94.7667	96.5633	96.1733	93.9567	92.1267	93.6	92.78	96.57	85.7133	95.39
HsaEX0053799	RNASEH2B	chr13:50941850-50942054	1.112	0.546667	0.966667	2.03	1.69333	1.33	1.04	2.33667	2.655	5.73667	0.855
HsaEX0046935	PHF11	chr13:49521138-49521500	0.308	1.50333	1.81667	1.00667	4.42667	0.83	1.13	1.31333	1.405	4.45	1.665
HsaEX0016195	COG3	chr13:45496152-45496312	97.21	96.2733	97.8133	92.04	90.4167	98.29	98.96	94.59	99.595	85.5833	96.445
HsaEX0044442	NUPL2	chr7:23197173-23197247	2.68	2.75667	2.66333	3.86667	9.48333	5.89	1.57	8.33667	6.345	9.65333	3.115
HsaEX0072533	ZDHHC4	chr7:6588396-6588499	0.204	0.02	0	0	0	0	0.235	0	0	0.116667	0
HsaEX0064067	TBRG4	chr7:45107735-45107778	0.138	0.143333	0	0.27	0.326667	0.04	0.33	1.56333	0.17	8.95333	1.115
HsaEX0064069	TBRG4	chr7:45104099-45104170	74.576	65.5733	75.12	89.8433	91.45	90.2467	86.44	75.36	45.43	60.7667	45.385
HsaEX0068285	TTYH3	chr7:2657144-2657228	0	0.483333	0.2	1.07667	1.43	5.86667	2.72	0	0	0	0.39
HsaEX0012165	CALCOCO2	chr17:48856579-48856616	0.512	11.3567	0.17	0	0	0	0.21	0.3	0.015	0	0
HsaEX0043205	NMT1	chr17:45097128-45097244	98.936	99.62	99.6	99.5333	83.5933	99.7467	99.575	99.2233	99.85	95.47	99.16
HsaEX0040147	MRPL47	chr3:179602652-179602737	91.58	87.57	93.3533	93.6067	82.79	95.32	90.5	87.5333	98.82	93.37	91.945
HsaEX0066781	TRA2B	chr3:185931577-185931852	24.644	15.19	19.8933	22.5833	13.5533	15.44	25.995	25.8433	30.935	44.1533	38.34
HsaEX0037886	2021-03-07	chr2:159764626-159764674	93.41	82.68	83.09	96.0067	91.81	94.9633	96.22	97.7067	96.24	85.6467	88.045
HsaEX0063570	TANK	chr2:161204151-161204243	0.074	0	0.206667	0.77	0.24	0.06	0.075	0.856667	0.555	4.84	0.17
HsaEX0022845	EPRS	chr1:220018126-220018146	0.442	38.6633	0	0	0.1	0	0	0	0.615	0	0
HsaEX0022846	EPRS	chr1:220025132-220025258	98.604	98.4667	98.0767	96.89	97.4	97.87	98.505	97.7433	99.54	96.44	98.275
HsaEX0070619	VPS45	chr1:150085803-150085945	0.434	0.423333	0.4	1.95	0.403333	1.12333	0.58	1.02	1.885	1.06667	0.43
HsaEX0070625	VPS45	chr1:150098850-150099080	3.066	2.63333	2.46333	4.21	2.80667	4.98333	3.865	3.90667	10.235	4.91333	4.115
HsaEX0060506	SMPD4	chr2:130174914-130175000	93.882	95.69	97.5867	94.9367	88.4367	97.2	93.46	91.19	98.835	85.0067	91.67
HsaEX0060507	SMPD4	chr2:130153043-130153171	69.85	69.0633	82.8233	79.8933	80.11	73.5267	79.045	63.5033	76.6	73.79	64.405
HsaEX0071062	WDR33	chr2:127801402-127801487	0.92	0.166667	0.953333	1.12333	0.7	2.06667	0.765	1.57667	1.44	0.433333	0
HsaEX0071070	WDR33	chr2:127724333-127724443	100	99.3333	98.95	98.8933	99.62	98.15	98.165	98.1467	99.39	86.9133	97.9
HsaEX0029149	GYPC	chr2:126690255-126690311	92.642	87.22	93.5267	94.7567	90.21	93.0633	94.53	92.5933	92.31	89.9	93.775
HsaEX0072017	YME1L1	chr10:27147498-27147668	1.724	3.65	3.76333	1.42333	2.19	3.41333	1.565	2.19333	0.7	4.98667	1.825
HsaEX0072019	YME1L1	chr10:27142387-27142485	94.726	84.3333	83.9	89.5	96.38	91.3733	90.06	92.17	95.38	89.36	93.235
HsaEX0020264	DNAJC1	chr10:21906423-21906516	4.01	27.4633	0	0.18	0.2	0.26	0.285	0.486667	0.675	2.28667	0.685
HsaEX0020261	DNAJC1	chr10:21879744-21879883	1.054	2.79667	1.26	1.42333	3.92667	1.11667	1.265	0.853333	4.44	9.84333	0.615
HsaEX0020262	DNAJC1	chr10:21928506-21928552	99.218	92.1167	98.9133	98.3533	96.8833	96.8567	96.76	98.5933	97.325	93.4867	97.855
HsaEX0043008	NIPSNAP3A	chr9:104753584-104753675	2.252	4.26667	1.28	1.46667	0.246667	0.243333	0.51	1.31	1.42	2.19333	1.68
HsaEX0033596	KIAA0368	chr9:111423199-111423248	99.218	97.67	95.4667	98.4033	99.18	99.52	97.355	97.9867	90.315	83.0967	96.76
HsaEX0066551	TOR1B	chr9:129807516-129807664	0	4.25	0	0.423333	0.56	0	0	0.203333	0.565	0.563333	0.36
HsaEX0011725	C9orf78	chr9:129834712-129834766	93.026	99.95	98.3167	94.1433	98.9267	97.4667	96.95	96.5267	99.825	97.6167	99.76
HsaEX0014331	CDK5RAP2	chr9:120460572-120460667	48.866	70.86	87.2933	92.3067	93.7433	91.23	91.515	88.4867	90.915	83.0367	89.085
HsaEX0062680	STX17	chr9:99922202-99922295	0.892	0.486667	3.09333	2.78333	1.42667	5.03333	1.84	0.566667	2.465	3.42667	5.5
HsaEX0020816	DPM2	chr9:127937434-127937523	95.956	97.4833	99.6233	95.3067	98.84	98.82	99.19	96.9267	97.815	97.14	95.985
HsaEX0051770	RABEPK	chr9:125205538-125205652	2.592	2.61	2.75667	3.74667	2.30667	2.48	1.175	0.786667	1.475	6.48667	2.835
HsaEX0071742	XPA	chr9:97682200-97682430	12.306	7.17	3.38333	8.90333	8.91	4.86667	6.34	3.81	11.015	7.43	5.385
HsaEX0041981	NCBP1	chr9:97651310-97651373	97.366	97.3067	89.7833	92.0733	90.87	95.18	89.08	96.77	99.37	95.3867	100
HsaEX0041977	NCBP1	chr9:97658536-97658570	0.062	0.31	0.483333	0	0	0	0.18	0.42	0.42	5.58333	0
HsaEX0019292	DERL1	chr8:123030605-123030716	95.862	94.88	98.7167	97.1433	98.9967	98.4367	97.65	97.88	97.63	85.1333	93.55
HsaEX0049053	POLR1E	chr9:37500840-37500921	99.492	99.7567	100	100	99.3067	99.58	99.69	99.2467	98.185	97.0533	99.51
HsaEX0047996	PLAA	chr9:26920227-26920384	99.646	99.3233	98.4267	99.57	74.11	99.3633	98.49	98.83	99.925	95.7533	100
HsaEX0054128	RNF38	chr9:36342325-36342424	98.888	96.6833	99	92.1267	99.5033	100	98.865	99.4933	99.165	94.5967	99.12
HsaEX0065127	TLN1	chr9:35726376-35726534	2.55	3.46333	2.00667	0.773333	1.13667	0.0833333	4.435	2.46667	15.205	4.85	4.02
HsaEX0065135	TLN1	chr9:35722861-35722921	99.758	98.1933	98.5167	98.03	99.8433	99.9233	98.76	99.5033	98.01	97.7433	99.68
HsaEX0065134	TLN1	chr9:35718356-35718406	0.034	4.83667	39.17	43.7133	20.82	35.4667	31.25	0.24	0.71	3.19667	2.335
HsaEX0055571	RPS6	chr9:19379762-19379875	0.25	0.203333	0.496667	0.00333333	0.0233333	0.03	0.29	0.03	0.44	0.293333	0.06
HsaEX0026297	FOXP4	chr6:41588873-41588895	0.728	1.15	0	0.243333	1.04667	1.94333	1.36	2.42	7.005	1.93333	1.225
HsaEX0026559	FTSJD2	chr6:37462829-37463008	99.248	99.44	99.73	98.36	99.0533	99.2933	98.11	97.2767	97.745	95.6933	96.22
HsaEX0065926	TMEM63B	chr6:44146847-44146927	97.33	98.73	98.6533	97.6867	99.24	98.4767	98.37	97.54	99.355	89.3	98.71
HsaEX0040418	MTCH1	chr6:36981588-36981672	98.576	99.4933	98.2967	97.39	98.2067	98.6533	99.07	97.25	98.79	92.06	98.96
HsaEX0063524	TAF8	chr6:42066312-42066459	95.16	95.9367	96.9967	96.77	93.4567	93.4733	94.965	91.13	93.635	83.5133	93.18
HsaEX0025457	FCHSD2	chr11:72900257-72900328	0	8.91333	0.163333	0.443333	0.876667	0	0	0	0.49	0.113333	0
HsaEX0044209	NUMA1	chr11:72012401-72012442	77.188	18.2967	34.0067	66.3033	53.84	47.9333	29.17	60.6133	30.61	19.8167	64.365
HsaEX0041705	NARS2	chr11:78493063-78493195	93.804	91.9167	94.37	94.3667	94.5767	98.54	95.025	94.9367	98.71	96.8	94.325
HsaEX0008726	BUD13	chr11:116758269-116758407	92.044	97.35	99.2167	97.5867	99.36	100	99.67	92.4433	99.915	79.97	99.6
HsaEX0008727	BUD13	chr11:116757766-116757950	100	99.58	98.79	100	100	100	99.145	95.2667	99.37	94.27	100
HsaEX0008724	BUD13	chr11:116756228-116756343	1.78	2.71333	1.06333	0.91	2.48	3.32333	0.98	1.47667	1.855	3.60667	1.95
HsaEX0059507	SLC37A4	chr11:119025692-119025757	81.088	44.26	0.16	0	0.246667	0.433333	0.565	1.60667	23.13	2.68667	0.495
HsaEX0059506	SLC37A4	chr11:119026603-119026688	95.23	93.57	87.3933	92.7767	90.65	93.7567	77.19	91.91	88.84	84.8	93.79
HsaEX0052952	RDX	chr11:110238574-110238756	0.154	0.706667	0.52	0.856667	0	0.353333	0.215	0.373333	0.24	4.71333	0.21
HsaEX0052953	RDX	chr11:110237787-110237946	0.384	0.993333	0.34	4.81	3.53667	0.176667	0.895	0.583333	0.995	9.24333	0.665
HsaEX0052955	RDX	chr11:110264779-110264874	98.444	96.96	96.39	98.79	99.08	99.7133	98.19	95.39	97.8	97.1033	98.47
HsaEX0052956	RDX	chr11:110260909-110260963	0.108	0.14	0.0733333	0	0.113333	0	0.47	0.443333	3.67	2.80667	0.19
HsaEX0049649	PPP2R1B	chr11:111743376-111743530	99.152	99.3133	100	99.3033	90.5033	99.9667	99.815	99.6233	97.59	99.38	99.555
HsaEX0008949	C11orf1	chr11:111881485-111881615	3.184	3.35	0.48	0.923333	0.513333	0.653333	0.865	1.16	17.54	3.71667	2.02
HsaEX0060200	SLTM	chr15:58932356-58932443	96.804	94.2933	98.17	98.9067	98.14	98.6	97.97	98.5433	99.57	99.42	94.43
HsaEX0060199	SLTM	chr15:58899469-58899709	78.79	91.0967	79.0033	66.9433	82.7033	88.6633	67.145	70.7167	82.83	71.4567	76.845
HsaEX0060197	SLTM	chr15:58890281-58890461	92.15	95.9933	85.9233	77.0467	85.2867	85.01	89.365	80.84	97.925	68.85	89.92
HsaEX0060203	SLTM	chr15:58912563-58912610	91.782	90.04	92.62	96.73	86.92	92.2733	95.605	92.8767	95.965	92.1833	93.14
HsaEX0045625	PARP6	chr15:72253950-72254070	6.858	3.21333	9.41667	4.66	9.68	4.60333	7.365	4.30667	6.86	3.74667	6.775
HsaEX0045621	PARP6	chr15:72250845-72250954	85.01	90.7333	81.0633	76.9033	83.1067	84.5133	73.565	83	44.39	69.4267	39.765
HsaEX0045622	PARP6	chr15:72249245-72249314	9.852	82.95	7.48	5.57	8.99	12.93	5.02	6.54333	0.695	5.01	3.095
HsaEX0045620	PARP6	chr15:72265270-72265286	2.27	1.79	1.28667	3.68	2.85333	2.36333	3.155	2.43667	5.855	3.51	2.57
HsaEX0024667	FAM82A2	chr15:40738501-40738576	98.724	100	99.8467	98.76	100	100	100	100	100	99.6	100
HsaEX0065899	TMEM62	chr15:43149108-43149151	99.47	99.4667	98.43	96.5967	96.1733	99.0367	97.955	96.0333	100	91.2333	99.575
HsaEX0002264	ADAM10	chr15:58698280-58698404	1.252	1.00667	1.29	1.29	4.82667	1.83333	0.81	1.26667	4.745	3.20667	2.68
HsaEX0073338	ZNF280D	chr15:56707082-56707143	93.036	75.24	92.0567	93.4267	87.4533	91.06	92.3	91.8267	84.655	95.5167	85.94
HsaEX0012853	CCBL2	chr1:88961167-88961287	97.136	95.7467	98.32	94.49	97.9033	98.6067	98.505	99	88.78	90.16	97.24
HsaEX0012850	CCBL2	chr1:88949690-88949859	0.468	1.83667	2.15667	1.38333	0.85	1.45	1.09	1.95	3.3	10.1733	0.745
HsaEX0028926	GTF2B	chr1:88860140-88860286	100	100	100	100	100	100	100	100	100	100	100
HsaEX0051826	RABGGTB	chr1:75792197-75792306	99.926	100	98.4433	99.7533	99.7333	100	99.945	96.8633	99.36	93.6667	99.8
HsaEX0018580	DBT	chr1:100200643-100200801	2.43	0	0.936667	4.74	1.67667	4.90667	0.96	0.753333	0.79	5.9	3.475
HsaEX0018581	DBT	chr1:100219227-100219342	0.484	4.98	1.31	3.15667	1.04667	0.436667	0.865	0.943333	1.72	0.7	1.06
HsaEX0055842	RTCD1	chr1:100267500-100267538	3.09	3.31333	2.59	1.07667	4.73667	0.52	4.17	3.38333	4.58	16.3133	2.9
HsaEX0055843	RTCD1	chr1:100287819-100287894	0.178	0.71	0.446667	0.143333	0.296667	0.0833333	0.525	0.346667	0.365	0.803333	1.735
HsaEX0055844	RTCD1	chr1:100274824-100274965	97.26	97.3233	95.36	93.5733	96.65	96.0667	95.015	93.8	96.28	77.78	92.55
HsaEX0049478	PPM1B	chr2:44194198-44194326	1.968	0.203333	1.94667	0	0	2.59333	0.165	0.72	0.19	0.373333	0.205
HsaEX0049482	PPM1B	chr2:44213696-44213757	0.572	1.37	2.80667	2.87667	0.32	1.5	0.27	0.576667	1.085	1.91667	0.58
HsaEX0048778	PNPT1	chr2:55687645-55687705	97.784	88.3967	89.8933	99.5767	73.0467	98.81	95.65	95.6767	95.865	95.3633	97.3
HsaEX0060424	SMEK2	chr2:55578247-55578342	39.912	31.4	38.85	47.1667	41.55	49.2333	45.705	51.73	48.695	52.9633	47.445
HsaEX0060420	SMEK2	chr2:55573619-55573777	93.298	96.6233	92.6133	94.4267	93.8	93.75	92.93	93.9833	98.105	89.2133	96.155
HsaEX0060428	SMEK2	chr2:55565156-55565211	1.972	1.25333	1.18	2.48333	2.78	0.77	1.82	3.05333	1.5	16.6767	1.43
HsaEX0060427	SMEK2	chr2:55598704-55599039	90.99	84.24	83.8233	86.6967	93.2267	85.6867	88.89	80.8833	86.67	91.0733	88.365
HsaEX0049982	PREB	chr2:27131672-27131831	96.232	96.4933	98.1233	92.7467	97.9933	99.03	95.37	96.0033	96.055	91.21	95.285
HsaEX0059886	SLC5A6	chr2:27206483-27206534	98.248	97.9867	99.2567	95.5933	98.14	98.47	100	95.7967	98.95	87.9233	98.83
HsaEX0059884	SLC5A6	chr2:27201350-27201453	99.694	99.8367	99.7467	100	100	99.7267	100	99.3867	99.895	82.7433	98.09
HsaEX0059883	SLC5A6	chr2:27208614-27208686	1.036	3.64333	1.27667	2.43667	0.68	0.963333	0.295	1.61333	1.195	1.34	1.975
HsaEX0036490	LRPPRC	chr2:43896634-43896708	99.324	97.86	98.7133	99.0067	99.52	99.0067	98.755	99.1467	99.625	87.85	98.925
HsaEX0036488	LRPPRC	chr2:43895368-43895566	0.476	1.38333	1.28	0.146667	14.92	0.64	0.21	0.96	2.345	1.01	1
HsaEX0036489	LRPPRC	chr2:43890223-43890362	0.326	0.26	0.403333	1.92333	0.76	1.98	0.4	3.01333	0.56	8.60667	0.96
HsaEX0002165	ACTR1A	chr10:102481837-102481898	98.932	99.2667	99.1267	99.1733	99.42	98.7933	97.655	97.8467	99.465	93.2367	99.68
HsaEX0006406	ATAD1	chr10:87778521-87778731	0.014	0.3	0.66	0.173333	0.126667	0.32	0.87	0.19	1.925	4.20333	1.565
HsaEX0006407	ATAD1	chr10:87789040-87789129	1.43	0.46	1.34	1.77	3.20333	2.61	1.37	0.306667	6.24	1.36	2.24
HsaEX0020290	DNAJC13	chr3:132537158-132537266	0.204	8.19	0	0	0	0	0.06	0.0233333	3.69	0.04	0.145
HsaEX0004755	ANXA7	chr10:73400803-73400857	95.22	95.0933	95.9	88.12	87.9733	90.07	95.48	93.98	87.27	95.65	85.545
HsaEX0004757	ANXA7	chr10:73396044-73396109	83.088	44.44	0.326667	0.07	0.22	0.4	0.81	0.656667	1.905	3.27	0.63
HsaEX0024050	FAM149B1	chr10:73216515-73216578	7.778	8.19333	10.0233	2.24667	13.3	8.19667	6.915	5.96667	7.84	15.4733	8.925
HsaEX0006233	ASCC1	chr10:72204422-72204505	0.392	0	0	0	0	0.213333	0	0.8	2.57	1.08	0
HsaEX0055568	RPS24	chr10:78040204-78040225	87.948	99.61	67.8	23.7767	76.0167	37.6633	78.78	74.89	70.455	17.5567	91.485
HsaEX0038927	METTL5	chr2:169815477-169815528	97.266	89.4967	98.14	93.28	97.8133	92.2633	95.86	95.03	98.69	90.9667	97.565
HsaEX0061839	SSFA2	chr2:181911126-181911233	1.176	3.13	0.69	0.363333	1.24667	1.41333	1.71	1.48667	22	3.04	3.26
HsaEX0061840	SSFA2	chr2:181920597-181920650	71.018	68.9633	79.0333	84.5433	86.0733	88.8967	75.355	69.9633	61.955	58.0867	74.87
HsaEX0000656	ABI2	chr2:203382189-203382206	20.536	70.5933	0	0	0.636667	0	0	0	14.46	0	0
HsaEX0032420	ITGAV	chr2:186667150-186667230	99.962	97.3333	98.12	99.6333	99.0833	98.4567	97.995	97.9133	99.665	84.2433	99.775
HsaEX0019771	DIRC2	chr3:122817261-122817458	0.478	0	0.28	0.65	0.546667	0.176667	0	0.366667	0.49	4.02	0
HsaEX0070027	USP8	chr15:50441349-50441493	95.74	98.8933	95.91	88.7533	97.6567	93.2233	92.6	97.8867	98.1	95.9067	95.965
HsaEX0070022	USP8	chr15:50444571-50444644	0.692	0.25	0.876667	0.57	8.65333	0.45	1.125	0.873333	3.5	0.373333	0.79
HsaEX0066050	TMOD3	chr15:51834994-51835058	1.504	0.853333	0.486667	1.52333	0.42	3.95667	2.915	0.696667	1.38	3.48333	0.145
HsaEX0001063	AC012100.1	chr15:50726073-50726126	11.468	9.55	22.5333	14.78	19.24	21.16	23.655	18.6967	19.005	29.5133	16.19
HsaEX0009589	C15orf44	chr15:65607302-65607425	96.164	95.1967	93.43	91.58	99.1767	99.65	91.895	91.6567	96.505	83.2367	90.225
HsaEX0068891	UBL7	chr15:74460668-74460778	9.15	3.34333	1.18	1.17333	2.4	2.98	3.095	2.48667	4.09	10.5233	5.4
HsaEX0004861	AP1AR	chr4:112262988-112263086	88.372	46.4867	92.3133	96.4967	94.57	96.2233	91.515	93.9567	73.235	82.7467	99.06
HsaEX0016780	COPS4	chr4:83073206-83073353	5.522	6.33333	5.13333	2.74	1.19667	3.28667	3.34	3.47667	8.16	2.89667	4.325
HsaEX0030287	HNRNPD	chr4:82371528-82371584	82.126	58.08	85.51	81.3667	88.81	80.67	74.55	79.3433	64.325	75.6733	60.015
HsaEX0056947	SEC31A	chr4:82880662-82880711	0.128	0.05	0	0.316667	0.626667	0.186667	0	0.733333	0.1	8	0
HsaEX0056952	SEC31A	chr4:82845201-82845293	7.408	0.616667	3.87	5.06	1.46	3.22333	3.04	4.47	1.76	3.25667	1.82
HsaEX0056953	SEC31A	chr4:82842185-82842481	79.502	95.8733	57.9567	57.3533	77.3167	87.5567	83.795	50.6467	66.25	91.99	41.005
HsaEX0044374	NUP54	chr4:76124649-76124756	98.38	96.1167	96.8767	95.55	98.7667	96.9633	97.915	97.2633	96.925	98.1667	98.46
HsaEX0026714	G3BP2	chr4:75653983-75654081	35.682	46.61	12.93	12.3033	8.35333	8.29	15.275	10.77	14.83	4.96	9.845
HsaEX0026713	G3BP2	chr4:75646338-75646456	99.48	98.84	99.1967	99.9033	99.7967	99.65	99.56	99.83	99.13	96.8867	99.08
HsaEX0057263	SEPT11	chr4:76995781-76995938	2.424	0.946667	2.54	4.48667	1.10333	0.89	2.565	0.983333	3.655	5.96	2.375
HsaEX0056423	SCARB2	chr4:76179517-76179705	99.912	100	100	100	100	100	100	99.8767	99.88	96.66	99.87
HsaEX0056424	SCARB2	chr4:76174144-76174313	100	100	99.93	99.4	99.8867	100	100	100	100	96.62	100
HsaEX0069561	USO1	chr4:75795336-75795356	78.652	3.97333	44.2867	65.1633	23.8433	72.0833	18.59	6.18333	6.605	1.91667	7.525
HsaEX0049251	PPA2	chr4:105456696-105456745	86.854	83.0133	96.53	98.42	82.78	98.2067	97.55	93.5967	86.165	91.3833	99.36
HsaEX0049254	PPA2	chr4:105449350-105449403	95.104	95.3667	95.9367	99.0833	98.4	97.3633	97.905	98.17	98.075	98.71	98.37
HsaEX0049256	PPA2	chr4:105437950-105438036	62.644	82.4733	89.1867	98.6367	96.9633	96.9033	89.975	97.1433	94.95	94.37	98.635
HsaEX0029216	HADH	chr4:108027939-108028069	0.368	0.593333	1.55	2.31333	8.08333	0.466667	1.51	1.61667	2.545	6.25333	0.775
HsaEX0056909	SEC24B	chr4:109481677-109481781	18.39	52.1533	35.72	21.4633	27.4333	29.34	30.33	14.2567	31.25	30.5	26.14
HsaEX0049738	PPP3CA	chr4:101063232-101063357	98.122	96.2633	96.4367	98.29	97.4467	99.0333	93.22	97.4633	99.86	87.4333	99.115
HsaEX0049737	PPP3CA	chr4:101029166-101029195	57.264	77.66	0.326667	2.12	1	0	1.255	3.09	11.945	1.52	1.915
HsaEX0046666	PEX5	chr12:7202262-7202351	34.232	44.0133	39.54	15.0067	39.02	37.67	48.785	38.3967	72.685	31.9333	48.545
HsaEX0046665	PEX5	chr12:7199011-7199113	99.23	99.9067	100	100	99.3933	99.8267	99.54	99.6167	99.135	98.5133	99.835
HsaEX0057675	SFRS2IP	chr12:45922936-45923154	99.898	99.8	99.7933	99.9267	100	98.66	98.655	98.3467	100	84.0967	100
HsaEX0063653	TARBP2	chr12:53505135-53505262	92.884	91.7967	84.9733	84.19	96.3667	95.0433	95.05	91.05	94.545	85.03	93.025
HsaEX0060329	SMARCC2	chr12:56172937-56173029	46.454	61.5367	18.62	20.2067	29.7133	20.71	23.895	23.9867	40.815	16.33	22.3
HsaEX0060328	SMARCC2	chr12:56171679-56171937	98.712	99.9033	99.5833	99.9433	99.6567	97.7733	98.785	96.2633	99.765	88.6333	99.905
HsaEX0060326	SMARCC2	chr12:56183861-56183930	97.552	99.4033	95.19	97.2867	98.3567	99.1067	96.305	96.6867	96.37	92.33	98.07
HsaEX0009173	C12orf41	chr12:48679036-48679150	91.666	85.05	83.14	78.7333	53.63	82.02	79.92	71.18	88.24	65.3367	86.64
HsaEX0009113	C12orf10	chr12:53303034-53303172	98.384	88.1367	98.4467	98.4467	97.9667	98.1167	99.02	97.1367	98.485	95.26	99.05
HsaEX0023234	ESYT1	chr12:56142285-56142425	97.764	98.63	98.2667	98.5533	97.8067	98.46	97.465	97.5567	98.695	89.14	96.725
HsaEX0070588	VPS37B	chr12:122879329-122879505	0.58	0.64	0.916667	0.283333	0.53	3.54333	1.38	0.47	0.785	0.583333	0.13
HsaEX0052671	RBM26	chr13:79353153-79353224	74.512	42.62	5.30333	36.5	4.27333	8.3	6.91	19.7133	25.16	2.42	55.99
HsaEX0052669	RBM26	chr13:79336456-79336535	0.468	0	3.04333	0	0.133333	0.23	0.625	0.616667	0.23	1.75667	0.425
HsaEX0038119	MBNL2	chr13:97356796-97356849	4.31	26.2767	15.4467	7.69333	14.6467	18.75	33.57	3.30667	8.39	10.4267	10.865
HsaEX0018003	CUL4A	chr13:113243608-113243673	0.226	0	0.06	0.04	0.0466667	0	0.36	0.723333	1	3.19667	0
HsaEX0018634	DCAF5	chr14:69149431-69149503	0.89	0	0.983333	1.59667	0.35	3.08	0.595	0.303333	0.615	1.93333	1.15
HsaEX0018633	DCAF5	chr14:69089948-69090052	0.436	0	0.24	4.21333	0.206667	1.85333	1.085	0.906667	0.97	3.09667	0.46
HsaEX0018632	DCAF5	chr14:69062384-69062511	96.52	97.68	97.6167	96.9133	84.9667	97.73	91.72	93.8167	99.04	94.93	98.455
HsaEX0018631	DCAF5	chr14:69115668-69115848	1.17	2.81	2.35333	2.66333	0.693333	3.20667	4.26	1.21333	0.95	1.48667	2.66
HsaEX0064150	TCF12	chr15:57232291-57232430	96.908	99.1633	91.93	96.6133	97.7533	98.44	97.115	95.8433	97.59	92.9367	99.22
HsaEX0064153	TCF12	chr15:57252421-57252492	8.73	43.2933	2.52	3.82333	15.9267	3.59333	8.3	1.76667	54.32	6.75667	6.805
HsaEX0064148	TCF12	chr15:57272274-57272308	0.04	0	0.126667	0.0633333	0.426667	0.223333	1.02	0.78	0.645	4.18667	0.06
HsaEX0008287	BNIP2	chr15:59678748-59678834	0	3.50667	1.18667	0.283333	21.3567	2.25	4.785	0.103333	0.1	0.8	0
HsaEX0016727	COMMD4	chr15:75339702-75339878	95.532	91.2667	91.5167	95.2233	93.6967	93.65	88.06	90.7533	85.45	86.8167	95.05
HsaEX0023266	ETFA	chr15:76295591-76295737	85.872	78.2167	75.44	74.66	68.3733	79.3833	88.65	82.06	86.63	83.0867	82.36
HsaEX0030188	HMG20A	chr15:77447719-77447811	1.682	1.79	1.29667	2.83667	1.32333	2.99	2.17	3.32333	5.55	5.09	0.66
HsaEX0037420	MAN2C1	chr15:75360623-75360681	97.36	99.0333	100	100	98.8167	99.36	99.225	96.3833	97.87	91.6367	99.195
HsaEX0066685	TPM1	chr15:63064064-63064142	97.478	31.5767	0.59	0.513333	0.666667	2.63333	2.29	0.59	2.46	1.99667	1.625
HsaEX0069706	USP3	chr15:63567213-63567317	1.618	6.55667	2.94667	3.01	1.26	1.92667	1.14	2.25	1.735	4.72667	8.29
HsaEX0048646	PML	chr15:74032572-74032715	59.654	53.1067	68.3367	57.58	70.2133	70.0833	65.535	66.8767	56.82	46.0433	65.44
HsaEX0056357	SCAMP2	chr15:74853368-74853496	2.802	0.603333	0.22	0	0.173333	0.593333	0.22	0.213333	37.265	0.256667	0.205
HsaEX0048940	POLG	chr15:89318931-89319099	98.89	99.0433	99.89	99.3433	100	100	100	97.49	99.865	95.1333	99.48
HsaEX0048929	POLG	chr15:89317939-89318037	4.36	6.07667	9.83667	9.41667	22.9133	8.58667	16.305	18.2367	9.85	14.3333	5.285
HsaEX0048932	POLG	chr15:89328456-89328535	97.932	98.3567	99.1733	99.58	99.4833	98.8267	98.92	98.97	91.14	98.17	92.59
HsaEX0038973	MFGE8	chr15:88899656-88899811	93.45	93.9333	94.7633	89.9733	97.6967	94.7367	97.505	95.22	94.35	93.9067	95.755
HsaEX0069360	UNC45A	chr15:90942459-90942605	98.142	99.4333	99.47	98.35	99.62	99.2967	98.94	98.86	99.52	89.7167	97
HsaEX0032136	IQGAP1	chr15:90482702-90482749	17.13	16.5967	0.19	0.333333	4.89333	0.606667	0.535	0.953333	2.355	4.67	0.215
HsaEX0021776	EFTUD1	chr15:82143524-82143619	5.106	0	0	0	0.233333	0.456667	0.42	0.16	1.495	0.97	0
HsaEX0056795	SEC11A	chr15:84714731-84714866	3.7	6.56667	2.01333	2.80667	3.31333	3.31	5.455	2.88667	20.55	3.04333	9.83
HsaEX0056796	SEC11A	chr15:84691535-84691644	99.698	99.5167	98.3933	98.7467	88.3767	98.13	98.585	97.1267	99	97.7	99.675
HsaEX0027756	GLYR1	chr16:4843404-4843602	1.3	1.74333	2.75667	4.53333	11.78	1.72	1.67	2.18333	13.86	3.56333	3.455
HsaEX0027755	GLYR1	chr16:4831979-4832221	89.904	93.85	88.32	93.1333	89.7733	81.3033	89.185	82.3433	95.785	93.3	83.64
HsaEX0045554	PARN	chr16:14584749-14584791	98.782	97.9633	94.2933	100	85.85	99.57	98.105	100	99.71	98.7733	100
HsaEX0045551	PARN	chr16:14554065-14554151	95.148	95.1833	95.9767	95.14	92.5267	98.9533	95.31	94.6133	94.775	97.1833	94.265
HsaEX0045549	PARN	chr16:14623924-14623953	0.184	0.57	0.246667	1.21	1.74667	0.186667	0	0.29	0.695	0.973333	0.43
HsaEX0026525	FTO	chr16:53937249-53937294	0.916	0.896667	0.806667	5.99	3.99	3.14333	0.225	3.30667	0.395	1.68	0.105
HsaEX0005419	ARHGAP17	chr16:24954953-24955048	0.918	3.2	0.66	0.866667	0.356667	0.443333	4.2	1.83333	0.875	0.306667	2.245
HsaEX0005420	ARHGAP17	chr16:24959671-24959752	99.132	67.12	99.8933	100	99.1133	99.2433	99.23	99.89	94.1	95.6133	99.705
HsaEX0019635	DHX38	chr16:72097677-72097781	93.408	93.3433	94.6033	93.97	97.7	96.7233	95.11	95.0067	98.045	95.3433	94.59
HsaEX0034641	KIFC3	chr16:57760282-57760416	90.506	96.1567	96.9067	91.08	97.76	93.4033	97.095	93.0433	96.995	93.6667	89.805
HsaEX0038161	MBTPS1	chr16:84084983-84085134	97.58	98.4933	97.95	97.9033	98.71	98.4967	98.22	98.1033	97.915	82.83	99.56
HsaEX0038164	MBTPS1	chr16:84075546-84075656	2.24	0.766667	0.213333	0.796667	0.456667	1.49333	0.195	0.516667	1.96	2.56333	0.865
HsaEX0038165	MBTPS1	chr16:84074597-84074741	93.63	96.63	97.6567	98.0833	97.8367	96.4867	96.84	97.4167	97.46	89.66	96.91
HsaEX0038162	MBTPS1	chr16:84093188-84093297	99.276	99.98	100	99.7567	100	99.77	100	99.4733	100	88.4367	99.405
HsaEX0053538	RHOT2	chr16:670716-670773	77.962	72.1467	85.6033	93.05	87.8867	92.0733	86.875	83.59	71.71	84.1567	71.815
HsaEX0064157	TCF25	chr16:89878461-89878627	4.588	2.26667	14.2633	2.79667	9.41667	5.28667	7.185	12.7567	3.73	8.67333	3.115
HsaEX0064161	TCF25	chr16:89908966-89909083	11.546	5.08	26.18	9.00333	10.3233	11.9433	13.68	12.5933	27.21	14.1067	9.94
HsaEX0064159	TCF25	chr16:89887652-89887681	98.112	91.09	98.15	96.1233	97.51	98.0867	96.315	97.33	97.66	98.5967	95.43
HsaEX0043506	NPEPPS	chr17:47617239-47617416	0.844	0.04	3.00667	2.1	3.26333	3.66333	0.725	3.91667	2.005	5.96667	1.425
HsaEX0015814	CLTC	chr17:59685056-59685226	100	99.9167	99.7	99.9133	100	100	99.8	99.85	99.865	95.8533	100
HsaEX0015818	CLTC	chr17:59687001-59687021	65.584	26.9667	0.77	2.85333	8.66333	1.15333	4.305	8.94	11.135	1.07667	16.76
HsaEX0061804	SS18	chr18:26035831-26035923	46.882	78.4067	19.9067	15.6367	11.83	16.6567	16.85	17.29	51.145	26.59	44.965
HsaEX0061805	SS18	chr18:26084052-26084175	0.536	2.09	2.28667	1.27	1.81333	4.25667	2.695	2.65	3.935	4.59333	3.3
HsaEX0031601	IMPA2	chr18:12012170-12012215	98.578	94.2133	97.9967	99.0267	99.7133	99.59	98.85	97.6167	94.985	98.4433	99.835
HsaEX0009915	C18orf8	chr18:23531020-23531133	0.426	2.44	5.37333	2.22333	4.3	2.07	2.355	1.10333	3.765	4.47	1.205
HsaEX0043489	NPC1	chr18:23538542-23538671	99.526	100	100	100	100	100	100	99.47	100	93.7533	100
HsaEX0043488	NPC1	chr18:23534984-23535046	0.446	3.86	2.42	1.51	11.47	2.45333	2.635	1.56667	3.635	2.45667	1.435
HsaEX0006047	ARRB2	chr17:4718261-4718345	93.078	92.07	98.5133	97.2267	98.0667	95.9667	95.11	97.1667	97.05	89.9	96.425
HsaEX0039306	MINK1	chr17:4893286-4893309	8.204	57.5333	1.45	0	0.796667	0.27	0	0.686667	9.46	1.7	0
HsaEX0066564	TP53	chr17:7673223-7673266	1.952	0.416667	0.223333	0.383333	0.86	2.09333	2.115	2.20333	0.965	8.32667	0.715
HsaEX0017534	CSNK1D	chr17:82255429-82255577	100	99.73	98.95	99.3967	99.65	99.8833	98.82	99.09	98.81	91.6033	99.54
HsaEX0017535	CSNK1D	chr17:82253016-82253244	99.724	100	99.7967	100	100	100	98.565	99.6733	99.58	93.5967	99.79
HsaEX0017530	CSNK1D	chr17:82249698-82250179	4.242	2.28667	18.1067	10.6333	20.3767	7.31	3.935	9.63	10.34	4.12667	9.235
HsaEX0004046	ANAPC11	chr17:81893552-81893614	69.37	55.4633	47.5167	40.0067	46.6567	44.3133	60.05	62.9333	78.075	49.5567	51.015
HsaEX0063981	TBCD	chr17:82938049-82938136	99.32	99.7933	98.5667	99.4967	99.5933	99.6033	99.185	98.8267	97.905	96.95	98.865
HsaEX0041676	NARF	chr17:82478571-82478667	0.978	0.4	2.18667	1.2	2.46	2.85	5.77	1.94667	1.555	3.47	0.48
HsaEX0041673	NARF	chr17:82480407-82480544	0	0.266667	1.23667	0.456667	0.95	1.35667	0.535	0.993333	1.165	0.66	0.355
HsaEX0021251	DYM	chr18:49209551-49209715	0	15.37	0	0	0.476667	0	0	0	1.46	0	0
HsaEX0021255	DYM	chr18:49114508-49114615	0.29	0.82	1.01	0.93	0.543333	0.976667	1.075	0.736667	16.85	4.13333	0.99
HsaEX0021264	DYM	chr18:49391385-49391451	0.202	1.21333	4.02333	1.17667	4.15	1.07667	0.405	0	0.175	1.68667	0.555
HsaEX0038073	MBD1	chr18:50273334-50273426	88.484	78.02	77.1867	87.5067	86.6067	90.6767	80.065	77.8567	82.42	58.1467	64.93
HsaEX0060222	SMAD4	chr18:51051354-51051415	0.398	0.48	0.306667	2.21667	0.173333	0.936667	1.58	0.26	0.3	9.57667	0.925
HsaEX0044009	NT5C3L	chr17:41828790-41828952	95.878	97.05	95.3333	94.8133	96.9333	88.87	95.36	91.7533	96.04	92.2633	91.86
HsaEX0023970	FAM134C	chr17:42587834-42587864	82.9	77.62	93.67	94.0733	88.91	95.1867	86.68	91.3033	92.515	93.5467	81.835
HsaEX0023971	FAM134C	chr17:42586765-42586891	94.214	93.7	99.7133	99.41	99.52	98.3667	97.35	99.8433	99.415	88.2633	99.015
HsaEX0047710	PIP5K2B	chr17:38784243-38784339	94.898	91.7533	90.4167	89.8967	95.4133	88.0967	94.85	93.07	95.36	90.9833	96.23
HsaEX0047709	PIP5K2B	chr17:38779852-38779932	6.066	3.02	8.46	4.21	3.37	2.04333	7.185	5.83667	5.885	3	3.435
HsaEX0020877	DPP9	chr19:4683190-4683324	7.596	9.28667	25.3133	28.88	38.83	14.0633	25.83	19.2533	13.405	16.7267	12.75
HsaEX0060948	SOD1	chr21:31663790-31663886	99.08	97.3733	99.5333	99.4633	84.6267	99.4633	98.595	99.3433	99.01	97.4733	98.8
HsaEX0056679	SCYL1	chr11:65538270-65538288	91.662	87.7933	92.1367	94.5433	96.4033	97.52	95.23	93.1267	92.265	86.7433	91.105
HsaEX0065863	TMEM50B	chr21:33456004-33456097	4.448	2.28	5.81667	3.66	1.92667	2.73	2.57	4.10333	24.385	8.32	2.665
HsaEX0005195	APP	chr21:25905024-25905077	94.098	99.74	96.5367	94.7367	98.2233	97.5033	98.145	92.32	97.285	80.05	96.665
HsaEX0056111	SAE1	chr19:47205104-47205129	5.922	4.39	4.7	4.86	5.50667	3.92667	4.515	5.60333	10.91	3.65333	5.395
HsaEX0012470	CARM1	chr19:10908550-10908668	0.976	1.13	3.19	3.50333	1.47	1.12333	0.915	1.49667	10.085	5.67333	1.77
HsaEX0021747	EFHD2	chr1:15427150-15427284	96.788	97.8033	94.19	95.8067	98.5467	97.8967	94.565	95.6467	96.735	97.98	96.445
HsaEX0046638	PEX14	chr1:10599238-10599366	97.266	96.7167	97.7233	97.9167	97.75	95.3167	97.37	96.59	97.83	88.4567	95.72
HsaEX0033572	KIAA0319L	chr1:35448173-35448332	95.892	93.92	94.52	92.43	98.3567	95.7933	95.675	93.9633	91.28	96.73	93.755
HsaEX0033574	KIAA0319L	chr1:35443158-35443335	0.724	0.35	1.64667	1.05	1.07667	1.41667	1.605	2.85667	4.975	8.65	2.38
HsaEX0033562	KIAA0319L	chr1:35442246-35442336	98.184	93.11	99.6967	97.0967	99.4633	99.5267	99.84	96.7533	99.4	77.4933	99.155
HsaEX0033561	KIAA0319L	chr1:35435305-35435385	0.51	0.343333	0.153333	2.13667	0.376667	0.9	0.78	2.46333	2.5	6.58333	6.815
HsaEX0033564	KIAA0319L	chr1:35506612-35507135	88.038	79.11	96.7667	93.28	97.8533	96.23	90.82	92.24	94.515	91.83	98.115
HsaEX0028215	GPN2	chr1:26886868-26886986	1.95	5.13667	2.21333	2.99667	4.19333	1.63667	2.615	2.64	2.885	1.90667	5.49
HsaEX0071451	WDTC1	chr1:27301939-27302079	0.58	0.64	0.776667	1.11333	5.23	1.47	0.96	1.69	5.23	0.536667	1.4
HsaEX0071452	WDTC1	chr1:27272538-27272634	1.998	2.59667	2.88667	3.94	1.18333	0.4	3.235	2.27333	9.52	15.1567	3.025
HsaEX0071454	WDTC1	chr1:27294022-27294116	99.942	99.8767	100	98.7467	100	100	99.705	99.6067	100	95.7633	100
HsaEX0024438	FAM40A	chr1:110039395-110039515	99.872	100	99.6433	99.08	99.6633	100	100	99.6133	100	84.0633	100
HsaEX0024439	FAM40A	chr1:110039824-110039937	0.422	0.693333	0.56	0.526667	0.4	0.14	0.865	1.27333	1.205	1.07	0.895
HsaEX0024440	FAM40A	chr1:110040641-110040703	99.458	100	97.85	99.0733	100	97.5467	100	99.24	97.08	87.2767	100
HsaEX0018637	DCAF6	chr1:168050892-168050933	26.444	0	0.0833333	0.16	0.126667	0.0466667	0	1.21667	0.535	0.0733333	0.56
HsaEX0069103	UCK2	chr1:165896190-165896332	96.818	98.9	100	99.1933	89.0033	97.3867	98.9	97.9867	97.88	98.7233	99.47
HsaEX0053220	RFWD2	chr1:176100245-176100361	1.546	1.72333	1.54	0.89	0.54	0.353333	1.785	0.846667	1.315	0.956667	0.92
HsaEX0053218	RFWD2	chr1:176020946-176021159	0.652	0.97	0.49	1.14	5.99	0.523333	0.685	0.346667	0.425	2.20667	0.325
HsaEX0069127	UFC1	chr1:161158121-161158211	93.088	98.1167	94.75	96.8367	97.31	98.89	97.505	95.12	92.605	87.43	95.565
HsaEX0049885	PRCC	chr1:156791067-156791162	2.072	1.02333	2.85667	1.46667	2.41333	3.09667	2.72	3.7	6.325	7.91	2
HsaEX0066542	TOR1AIP1	chr1:179913586-179913630	0.734	0.156667	0.12	0.423333	0	0	0.28	0.886667	0.67	3.89333	0.565
HsaEX0074193	ZNF687	chr1:151289095-151289271	86.472	94.42	98.0433	96.8867	98.4167	96.6233	97.065	93.4433	94.75	96.5033	92.985
HsaEX0047297	PI4KB	chr1:151293400-151293462	2.838	2.65667	3.02	1.33	21.59	3.49333	5.955	3.25	30.095	2.50667	3.685
HsaEX0024552	FAM63A	chr1:151000457-151000615	94.046	96.6233	93.2567	92.24	95.78	97.5233	97.725	95.1167	95.84	80.1933	93.28
HsaEX0040164	MRPL9	chr1:151762990-151763146	99.234	99.6667	99.6067	99.0567	99.2133	99.65	99.56	97.7667	98.285	92.7167	96.81
HsaEX0040165	MRPL9	chr1:151761451-151761552	92.152	88.3633	96.07	93.2067	95.29	89.61	92.515	88.9533	93.915	82.2167	89.295
HsaEX0005989	ARNT	chr1:150817920-150818030	96.058	97.1033	91.6667	93.7267	91.01	94.95	92.355	96.07	96.68	92.8367	93.07
HsaEX0005986	ARNT	chr1:150842424-150842468	97.87	55.6733	60.9967	83.8233	72.54	72.6333	74.525	93.2967	69.705	59.8033	90.845
HsaEX0028017	GOLPH3L	chr1:150649131-150649227	1.322	3.69	1.43	0.776667	1.51333	1.92333	1.95	2.99667	2.895	5.41333	1.475
HsaEX0035718	LGTN	chr1:206599463-206599612	75.414	69.8533	94.67	96.7533	95.26	98.79	93.04	95.2167	59.46	91.66	92.625
HsaEX0060573	SMYD2	chr1:214305192-214305250	89.458	86.0367	94.3567	94.3233	65.12	89.8	92.82	92.58	95.56	91.5767	91.12
HsaEX0002284	ADAM15	chr1:155053417-155053493	98.408	97.9367	99.5267	99.6367	82.96	98.5	98.43	98.2933	98.575	98.08	99.155
HsaEX0068689	UBAP2L	chr1:154241700-154241797	2.59	1.21667	5.59333	6.11667	6.65	8.98667	1.46	6.59667	6.295	7.43667	3.445
HsaEX0068692	UBAP2L	chr1:154260966-154261109	98.866	99.9233	99.8	99.3733	79.4867	100	99.64	97.7333	99.905	98.11	100
HsaEX0068686	UBAP2L	chr1:154228615-154228725	100	99.47	99.58	100	99.7133	100	100	99.86	99.855	100	100
HsaEX0068687	UBAP2L	chr1:154234591-154234738	99.342	99.9067	98.6967	95.0567	99.2733	99.7333	98.435	97.8	99.63	84.0867	99.135
HsaEX0017183	CREB3L4	chr1:153969636-153969753	1.646	0.93	0.66	0	0.666667	0.673333	0.405	1.08333	2.26	0.0733333	2.61
HsaEX0010283	C1orf43	chr1:154219836-154219937	89.442	82.14	67.5533	62.5733	55.61	64.2833	61.625	62.06	76.89	43.4133	81.56
HsaEX0010285	C1orf43	chr1:154213893-154213946	92.61	91.1967	85.48	86.5733	86.37	87.5933	87.875	90.2833	92.32	79.0333	82.93
HsaEX0031547	ILF2	chr1:153663019-153663133	99.96	99.9433	100	100	100	99.4333	99.825	99.68	99.98	95.4533	99.805
HsaEX0031880	INTS3	chr1:153730942-153731051	2.846	3.10333	2.09667	3.25667	1.19	0.756667	4.435	5.74333	2.3	7.43	0.92
HsaEX0031888	INTS3	chr1:153753701-153753818	2.114	2.07667	4.91667	1.39	2.96333	1.39	3.025	2.11333	2.435	1.44	3.93
HsaEX0031896	INTS3	chr1:153764122-153764221	99.416	99.3567	98.1267	99.2133	100	100	99.145	98.1667	97.855	86.8	99.675
HsaEX0026929	GALNT2	chr1:230255218-230255344	99.946	99.8433	99.6933	100	99.84	99.9633	100	99.8433	99.61	93.8467	99.885
HsaEX0025276	FBXO28	chr1:224155789-224155867	1.876	2.74	2.78333	1.01	2.34667	4.06333	2.72	2.05667	0.865	0.626667	0.31
HsaEX0015933	CNIH4	chr1:224371283-224371423	88.638	89.7867	95.4367	96.9467	96.7	93.81	92.81	92.0833	91.97	95.3733	93.72
HsaEX0029094	GUK1	chr1:228141124-228141288	50.142	48.16	38.8367	23.5833	20.3567	26.0233	43.345	43.16	44.125	24.6467	51.8
HsaEX0029093	GUK1	chr1:228148371-228148456	95.69	95.03	95.54	95.6067	95.4033	94.2933	94.685	92.1	89.935	91.4067	93.73
HsaEX0035477	LBR	chr1:225410291-225410416	91.87	87.8233	91.5167	80.01	90.3467	93.8233	88.965	89.8567	88.06	92.1133	87.9
HsaEX0035475	LBR	chr1:225404626-225404706	99.47	99.5533	100	99.74	100	100	99.215	99.5467	99.845	91.3167	100
HsaEX0046376	PDIA6	chr2:10784934-10785030	99.738	99.3033	99.7833	99.8367	99.9333	99.9167	99.905	99.5033	99.87	88.79	100
HsaEX0030322	HNRPLL	chr2:38566107-38566200	4.854	12.6367	6.28	14.4333	10.7667	6.17667	5.155	3.57667	2.03	6.52667	4.075
HsaEX0066743	TPRKB	chr2:73736617-73736756	0.89	4.20333	1.10333	0.866667	1.51333	0.36	2.21	0.69	13.05	2.81333	1.52
HsaEX0064563	TEX261	chr2:70991833-70991983	94.22	90.3533	95.3467	81.1567	96.99	97.7033	95.48	94.8133	97.495	91.6667	83.94
HsaEX0021191	DUSP11	chr2:73767161-73767207	92.472	71.4633	92.5967	95.8333	96.8933	96.89	95.05	98.8833	89.255	96.9033	93.01
HsaEX0058822	SLC20A1	chr2:112647324-112647464	98.718	99.31	99.69	99.47	99.7267	98.9167	97.15	98.3867	99.645	88.8567	98.205
HsaEX0069068	UBXN4	chr2:135775458-135775539	0.83	0.376667	2.53	0.753333	1.48	1.21333	1.755	2.22	0.59	11.0533	0.64
HsaEX0034244	KIAA1715	chr2:175935708-175935790	9.314	0.84	7.82333	1.70667	4.18333	4.40667	4.08	5.09	2.385	2.10333	0.895
HsaEX0068982	UBR3	chr2:170013905-170013972	1.298	4.06333	5.73667	4.44333	1.15667	2.89667	4.02	3.60333	5.325	3.23333	5.885
HsaEX0068983	UBR3	chr2:170014815-170014865	0.316	2.15667	2.97667	2.32	1.80333	2.32667	2.795	3.34333	1.695	2.28333	1.38
HsaEX0068978	UBR3	chr2:170067039-170067090	1.468	2.51667	3.26	0.716667	0.36	0.483333	2.78	1.56333	2.77	6.16	1.595
HsaEX0061152	SPAG16	chr2:213310059-213310177	93.616	92.73	98.96	99.5933	98.99	99.7867	96.475	97.3667	96.77	98.8367	95.77
HsaEX0062886	SUMF1	chr3:4416576-4416659	9.376	6.12667	2.37	2.25	2.36667	3.18	0.585	0.76	6.045	4.23333	2.78
HsaEX0062887	SUMF1	chr3:4376330-4376389	95.942	88.9333	97.4767	95.88	97.2433	97.1867	95.745	97.2267	96.295	97.7267	95.085
HsaEX0016792	COPS7B	chr2:231801155-231801207	3.91	3.86	2.53667	2.68	3.16667	5.3	3.75	6.92	4.405	11.0767	2.035
HsaEX0019785	DIS3L2	chr2:232259640-232259761	1	3.61667	4.88667	2.83	0.713333	3.26667	0.55	2.36667	4.82	1.16667	3.255
HsaEX0019791	DIS3L2	chr2:232333840-232333987	97.952	100	99.34	99.82	68.7633	98.7167	99.1	96.45	98.495	98.23	90.23
HsaEX0055713	RQCD1	chr2:218584672-218584721	98.702	99.6267	99.76	98.93	98.93	100	98.52	96.4467	99.425	77.83	97.805
HsaEX0055712	RQCD1	chr2:218580995-218581054	1.592	1.96667	1.51	2.36	2.37667	2.41667	2.09	1.27667	8.3	2.69333	3.975
HsaEX0027969	GOLGA4	chr3:37334389-37334509	0.028	0.22	0.243333	0.503333	0.113333	1.05	0.235	0.17	1.39	0.393333	0.36
HsaEX0027980	GOLGA4	chr3:37347193-37347296	100	99.95	99.21	100	100	100	100	99.7067	99.935	95.4367	100
HsaEX0068612	UBA3	chr3:69071535-69071617	98.966	96.68	93.2933	99.7033	98.4267	97.6433	99.34	98.74	98.895	86.5233	99.11
HsaEX0051833	RABL3	chr3:120738527-120738667	0.984	4.65333	5.64667	2.27667	1.98333	1	2.355	1.07333	5.935	12.1667	1.72
HsaEX0061767	SRPRB	chr3:133812297-133812364	0	0	0	0.106667	0.113333	0	0.05	0.286667	0.05	5.23333	0.21
HsaEX0042898	NICN1	chr3:49425883-49425996	89.148	81.5033	94.8833	99.7667	96.4233	89.92	93.98	93.4067	91.655	97.1267	96.73
HsaEX0070407	VPRBP	chr3:51425910-51426099	0.644	0.123333	0	1.62333	0.636667	0.143333	1.875	0.733333	11.255	1.82333	0.37
HsaEX0070412	VPRBP	chr3:51466806-51466876	98.256	98.5767	95.5867	95.71	95.1733	99.7533	94.6	98.2167	82.845	93.9767	84.075
HsaEX0021942	EIF2B5	chr3:184138847-184138939	1.75	3.06667	0.986667	2.89667	1.95333	1.29667	4.99	2.69	3.705	8.31667	3.355
HsaEX0021944	EIF2B5	chr3:184143442-184143565	99.77	99.83	100	99.8367	99.8233	100	99.455	99.0467	99.785	91.7567	98.61
HsaEX0025812	FIP1L1	chr4:53379073-53379117	60.514	39.19	36.75	58.0633	33.53	36.7467	55.855	62.3667	53.175	45.7567	35.61
HsaEX0025813	FIP1L1	chr4:53391430-53391498	38.308	28.9167	23.9267	42.7167	37.8867	26.54	31.42	41.5433	43.78	41.55	23.155
HsaEX0025814	FIP1L1	chr4:53414615-53414722	58.496	67.5267	68.5333	75.5667	78.3933	57.58	65.52	73.79	73.405	63.57	67.03
HsaEX0012757	CBR4	chr4:169007636-169007756	98.776	92.64	95.0833	97.4333	99.3367	97.69	97.065	96.67	98.965	99.3233	95.08
HsaEX0012755	CBR4	chr4:169005885-169005914	4.312	8.90333	6.63333	1.22	9.05333	3.35	1.85	10.0567	3.25	8.13667	4.305
HsaEX0037885	2021-03-06	chr5:10426390-10426522	99.682	99.7633	100	99.69	99.73	98.9767	99.855	98.4367	99.315	88.7833	99.62
HsaEX0037881	2021-03-06	chr5:10381800-10381943	95.898	95.9233	97.68	98.3733	97.2033	97.21	98.235	96.9833	97.26	91.2467	98.405
HsaEX0059332	SLC30A5	chr5:69117239-69117396	99.794	99.9333	99.52	97.6467	99.6867	99.81	99.565	98.6767	99.185	92.16	98.285
HsaEX0059337	SLC30A5	chr5:69128004-69128132	96.674	92.9033	95.9033	96.5	95.59	94.78	94.915	93.8433	93.575	94.6467	97.78
HsaEX0018956	DDX46	chr5:134784700-134784798	0.768	0.986667	2.63	2.62667	0.216667	2.5	1.265	1.30667	1.13	1.36667	0.605
HsaEX0018957	DDX46	chr5:134789216-134789264	2.128	0.706667	3.91333	0.793333	0.763333	1.38	0.235	0.97	1.34	0.316667	0.21
HsaEX0018958	DDX46	chr5:134790106-134790222	3.668	4.53667	13.36	8.30333	4.26333	5.34333	5.53	9.69333	5.185	1.70333	3.115
HsaEX0025308	FBXO38	chr5:148407619-148407709	0.704	0.343333	12.5133	1.12667	0.556667	4.11667	2.945	2.11	5.48	2.34	1.555
HsaEX0025315	FBXO38	chr5:148427213-148427722	96.558	95.48	78.71	81.2967	84.6767	80.6233	78.655	74.0967	90.59	86.8633	82.64
HsaEX0025316	FBXO38	chr5:148439647-148439792	99.484	100	99.76	99.0367	100	99.62	99.08	98.6167	100	92.6567	99.625
HsaEX0008302	BOD1	chr5:173609238-173609434	80.584	89.1333	93.1967	91.5	90.9433	93.61	90.43	89.88	89.55	85.2933	87.19
HsaEX0024913	FARS2	chr6:5404542-5404701	97.744	90.54	87.8933	81.61	98.4833	94.0167	94.31	91.75	96	89.3267	87.37
HsaEX0024334	FAM193B	chr5:177523159-177523265	4.926	3.77333	12.7833	1.34	7.18	7.27667	12.065	10.8933	16.02	5.76667	4.425
HsaEX0040808	MUT	chr6:49436522-49436597	1.706	1.2	1.42333	1.59667	1.52333	1.72	0.685	1.46667	0.77	5.03	0.785
HsaEX0040806	MUT	chr6:49457186-49457401	0.25	0	1.23333	0.946667	0.216667	0.226667	0.11	0.973333	0.375	2.49667	0.235
HsaEX0052343	RARS2	chr6:87534735-87534858	11.896	5.55	3.17	1.11667	2.07667	3.49667	2.71	3.55333	2.09	9.45	1.525
HsaEX0052334	RARS2	chr6:87519583-87519707	99.954	99.39	100	99.3167	100	99.39	100	99.5033	99.82	89.5033	99.29
HsaEX0003304	AIG1	chr6:143095929-143096069	2.928	2.19333	6.35667	2.21667	1.22333	1.49	0.365	3.2	3	1.63	2.645
HsaEX0021327	DYNLT1	chr6:158641319-158641360	98.938	95.8967	97.56	93.8267	98.7233	97.7567	98.21	99.0167	97.815	84.7933	96.55
HsaEX0065629	TMEM181	chr6:158607244-158607343	99.812	99.3967	100	99.17	99.5133	99.1133	99.59	99.46	97.27	82.8	99.455
HsaEX0072909	ZMYM4	chr1:35418443-35418572	99.704	99.49	99.2633	99.72	99.7767	100	98.76	98.3467	96.75	93.01	100
HsaEX0027824	GNA12	chr7:2733451-2733501	98.366	98.8	99.7033	99.25	99.5033	98.6933	99.435	98.8	99.285	94.6633	98.52
HsaEX0011412	C7orf26	chr7:6601317-6601438	1.178	2.24	0.78	4.57	1.46333	1.7	0.495	1.76	1.955	2.33	2.66
HsaEX0027135	GBAS	chr7:55991828-55991884	0.504	5.35333	1.81	0.883333	4.12	19.6133	5.325	1.02667	4.945	4.74	1.56
HsaEX0060775	SNX12	chrX:71067006-71067072	0.254	0.396667	1.03333	0.116667	0.193333	0.623333	0.09	0.883333	0.3	2.00667	0.07
HsaEX0025270	FBXO25	chr8:467720-467746	65.744	65.3333	0	0	1.26	1.40333	0.45	2.53	5.815	4.49333	0.73
HsaEX0025272	FBXO25	chr8:432886-432935	86.454	87.2767	91.0333	91.1433	90.81	86.1533	84.94	86.1167	95.11	73.4267	88.18
HsaEX0013188	CCDC25	chr8:27756719-27756770	64.086	60.8633	88.3033	88.9833	89.3967	91.3467	79.265	77.99	61.345	86.6567	80.225
HsaEX0008104	BIN3	chr8:22622541-22622697	4.298	3.97667	2.73	8.70667	1.59333	1.71333	4.59	8.88	5.355	15.54	1.875
HsaEX0015233	CHMP7	chr8:23259066-23259126	94.938	89.8933	86.64	88.4167	92.8833	95.2633	86.33	95.6833	94.875	94.31	89.385
HsaEX0040428	MTDH	chr8:97689038-97689103	92.924	87.9433	94.7767	97.28	98.9967	98.3867	95.4	97.0733	98.925	98.23	95.4
HsaEX0040430	MTDH	chr8:97699754-97699852	66.804	70.27	82.4067	87.0167	89.3033	86.1033	78.9	89.33	66.685	88.4633	67.155
HsaEX0041667	NAPRT1	chr8:143575622-143575702	96.822	92.5933	98.0433	97.7733	99.2333	99.9733	98.63	98.79	96.36	95.9067	100
HsaEX0041664	NAPRT1	chr8:143575191-143575345	96.38	94.5233	97.01	99.4533	98.97	99.68	98.76	97.2	98.135	95.4433	98.17
HsaEX0041665	NAPRT1	chr8:143574986-143575093	97.56	94.2833	97.1633	100	99.04	99.5433	98.8	95.3733	97.8	93.4067	98.18
HsaEX0072379	ZCCHC7	chr9:37304188-37304313	97.506	96.5767	98.9033	95.25	96.6467	97.4767	96.61	97.6067	99.38	94.1533	94.01
HsaEX0007319	AUH	chr9:91357484-91357513	3.108	0.95	0	3.39	0.756667	0.716667	0	6.06333	6.315	10.1633	0
HsaEX0007324	AUH	chr9:91360279-91360440	3.416	11.7833	5.58667	10.6467	7.06333	8.08333	6.2	7.73667	26.24	19.7833	14.345
HsaEX0029942	HIATL1	chr9:94456240-94456337	93.94	94.1967	90.1067	94.3367	94.63	93.7233	94.195	92.8933	97.46	85.72	92.595
HsaEX0029939	HIATL1	chr9:94441056-94441099	95.546	91.9	96.4667	89.3067	98.0967	97.97	93.7	96.7767	86.18	86.58	86.59
HsaEX0069137	UGCG	chr9:111915759-111915836	2.518	3.49	3.40667	2.39667	6.07667	1.90667	0.85	3.43	6.2	6.07	3.74
HsaEX0062574	STOM	chr9:121366116-121366245	1.662	0.16	0.3	1.08	0.14	0.723333	0.74	0.766667	3.425	0.42	0.245
HsaEX0029014	GTF3C5	chr9:133054944-133054964	12.744	18.5633	25.0667	18.61	18.02	19.2267	18.59	25.78	22.69	21.5367	30.16
HsaEX0015444	CIZ1	chr9:128187863-128187934	92.226	96.64	84.5133	87.9833	87.6267	89.64	72.675	92.99	97.395	91.6533	94.095
HsaEX0015442	CIZ1	chr9:128169623-128169700	15.498	1.80667	0.14	0.16	0.493333	3.58	0.64	1.12	0.24	1.15333	0.375
HsaEX0028223	GPR107	chr9:130058486-130058769	0	0.353333	0.32	0.616667	0.763333	0.666667	0.72	1.27333	2.02	0.2	0
HsaEX0028230	GPR107	chr9:130104420-130104550	97.226	97.37	97.2633	99.3533	99.42	98.1633	95.225	96.6767	98.905	93.4533	94.77
HsaEX0028231	GPR107	chr9:130110370-130110426	11.832	15.3833	10.9133	23.44	14.93	30.97	19.825	15.5733	29.42	19.81	11.795
HsaEX0056826	SEC16A	chr9:136465962-136466136	98.346	99.34	99.72	99.6067	89.0867	100	99.345	99.2967	100	98.7133	96.865
HsaEX0016724	COMMD3	chr10:22318272-22318306	98.302	99.2933	93.1733	96.9033	96.67	97.2733	96.055	96.9233	83.785	91.84	98.51
HsaEX0055840	RSU1	chr10:16816973-16817084	89.646	84.6233	79.5833	71.7267	86.3	84.0833	85.02	76.91	72.505	77.3333	75.295
HsaEX0029786	HERC4	chr10:67959113-67959136	10.93	81.71	4.01667	3.83333	7.74667	13.2367	11.485	8.54333	11.32	5.57	6.935
HsaEX0029784	HERC4	chr10:67946782-67946899	0.544	0.923333	0.683333	0.366667	0.606667	0	0	0.13	0.23	0.53	0.205
HsaEX0012232	CAMK2G	chr10:73839539-73839601	34.732	28.0567	2.1	14.3967	12.3433	7.39	8.08	8.89667	7.125	1.13333	10.715
HsaEX0002804	ADD3	chr10:110132305-110132400	2.408	42.01	8.9	27.7433	78.1533	15.4	48.345	9.71	44.63	82.4933	9.23
HsaEX0020240	DNAJB12	chr10:72353342-72353408	0.654	0.896667	0.25	0.886667	0.11	0.586667	1.065	0.816667	1.025	1.36667	0.155
HsaEX0040479	MTG1	chr10:133401529-133401590	94.86	92.34	87.1833	91.54	89.05	98.2667	94.91	95.27	90.6	80.59	93.3
HsaEX0046120	PDCD11	chr10:103438211-103438325	1.85	2.15333	2.20333	7.33333	0.896667	4.69667	0.705	2.56	0.34	0	1.565
HsaEX0022008	EIF3M	chr11:32587012-32587144	95.82	94.18	93.4467	97.0867	94.19	91.8	92.99	92.47	96.335	89.51	96.615
HsaEX0022011	EIF3M	chr11:32589012-32589135	96.912	94.9033	92.0733	95.11	92.4867	91.3533	93.91	91.3967	96.145	91.03	96.71
HsaEX0014512	CELF1	chr11:47477297-47477425	99.43	99.79	100	99.8267	99.6767	99.73	99.475	97.3133	99.845	87.2433	100
HsaEX0014508	CELF1	chr11:47471998-47472102	8.848	30.45	11.2233	26.7133	40.9333	15.0767	6.86	25.76	7.465	44.85	24.16
HsaEX0009055	C11orf73	chr11:86303357-86303460	0.674	0.613333	0.803333	0.876667	1.20333	1.12667	1.96	2.35667	1.325	3.84	2.03
HsaEX0057415	SERPINH1	chr11:75563727-75563770	13.486	5.57333	1.15	2.26	5.15667	4.06333	10.195	11.1167	6.34	11.0733	4.55
HsaEX0031909	INTS4	chr11:77894290-77894349	96.724	95.08	95.9433	95.86	71.65	92.9033	91.67	95.4633	98.22	93.2633	97.88
HsaEX0045256	PAK1	chr11:77325328-77325376	4.368	1.85333	5.88667	8.10333	6.31333	9.71667	7.16	7.33667	6.45	4.89	7.09
HsaEX0017069	CPSF7	chr11:61413741-61413986	0.536	0.163333	0.75	0.433333	0.516667	0.356667	0.32	0.92	1.265	5.91667	0.39
HsaEX0017072	CPSF7	chr11:61420470-61420530	98.542	98.99	97.4833	98.98	99.5	99.3067	99.015	98.5733	99.505	83.7067	98.405
HsaEX0021889	EI24	chr11:125578949-125579068	99.12	97.8967	98.3567	98.36	90.8267	97.83	98.185	98.78	99.705	99.02	99.345
HsaEX0021891	EI24	chr11:125581211-125581322	70.37	90.4967	96.7833	93.9867	98.68	98.4233	96.735	96.9867	98.48	97.6933	95.085
HsaEX0067441	TRPT1	chr11:64224801-64224970	91.912	86.9433	97.1333	96.7933	98.5833	97.41	94.93	96.7967	97.98	91.33	92.27
HsaEX0067438	TRPT1	chr11:64224100-64224210	98.172	95.8333	93.1633	98.89	98.8967	99.43	97.39	99.11	96.76	89.3633	96.845
HsaEX0049760	PPP4C	chr16:30081259-30081310	95.95	90.1067	98.1067	94.2767	98.15	97.62	97.66	95.19	94.495	95.24	97.715
HsaEX0065728	TMEM219	chr16:29972042-29972140	0.908	1.90333	1.85667	0	1.02333	1.00667	0.955	2.41333	19.5	3.82333	1.06
HsaEX0032431	ITGB1	chr10:32953593-32953809	4.19	5.88667	1.06	1.40333	0.893333	3.19667	2.14	2.00667	2.06	5.43667	0.485
HsaEX0032432	ITGB1	chr10:32921571-32921702	1.284	1.11667	0.823333	3.52	5.56333	1.05333	1.72	1.61333	1.32	0.876667	1.425
HsaEX0032433	ITGB1	chr10:32919885-32920084	99.944	99.9067	99.98	99.86	100	99.28	99.955	99.88	99.9	91.2567	99.845
HsaEX0046137	PDCD4	chr10:110876670-110876753	6.242	8.17	2.97	3.30667	3.52667	4.8	4.905	5.68333	8.48	8.65333	5.7
HsaEX0046136	PDCD4	chr10:110883003-110883097	100	99.94	99.98	100	100	100	100	100	100	100	100
HsaEX0040581	MTMR12	chr5:32234962-32235129	82.166	94.1233	95.6033	94.8533	99.09	96.9933	85.865	85.79	91.525	79.45	91.93
HsaEX0056938	SEC24D	chr4:118766529-118766823	1.644	0	1.65667	1.09333	0.61	1.13333	2.3	3.89333	13.57	8.11333	0.49
HsaEX0042851	NGLY1	chr3:25732319-25732483	92.882	95.59	94.1067	66.3367	87.9167	91.1533	85.18	86.7033	97.865	60.3033	95.865
HsaEX0042850	NGLY1	chr3:25720014-25720191	98.524	90.8333	79.6667	81.7267	61.4	75.7233	79.985	89.0067	98.165	81.0633	96.325
HsaEX0009126	C12orf23	chr12:106967283-106967401	2.086	0.106667	3.45	1.2	2.52333	3.62667	4.445	1.10333	2.075	3.30333	2.395
HsaEX0068842	UBE3B	chr12:109523978-109524115	99.276	99.7167	99.7233	95.1467	85.3267	100	99.11	95.0933	98.81	86.05	96.345
HsaEX0009312	C13orf27	chr13:102767273-102767478	83.244	73.77	86.77	80.78	88.9933	90.86	79.92	77.6933	88.125	77.01	77.5
HsaEX0023556	EXT2	chr11:44096225-44096321	0.902	1.14333	3.02333	5.41333	1.90333	1.21	1.105	0.213333	2.015	3.39667	1.065
HsaEX0023559	EXT2	chr11:44103707-44103745	0.79	0.346667	0.766667	5.08667	2.05333	1.88667	3.095	1.67667	0.36	4.5	3.755
HsaEX0023561	EXT2	chr11:44236293-44236375	99.634	99.7	100	99.7833	99.7767	99.8767	99.845	99.61	100	93.6633	99.71
HsaEX0023558	EXT2	chr11:44126816-44126955	98.93	97.6933	98.97	97.1133	91.44	99.2733	98.875	99.4233	98.52	98.26	99.8
HsaEX0042550	NEK7	chr1:198220999-198221110	2.18	8.59	7.87667	2.83	3.99333	5.49	9.82	4.18667	7.11	10.51	4.1
HsaEX0042548	NEK7	chr1:198290286-198290358	0.404	1.62667	0.04	1.05333	0.193333	0	0.14	0.626667	0.505	15.64	0.16
HsaEX0042549	NEK7	chr1:198291694-198291739	0.786	3.44667	0.07	0.0633333	0.123333	0	0.135	0.223333	0.555	0.29	0.075
HsaEX0070355	VIPAR	chr14:77430035-77430169	1.172	1.71	1.14333	0	0.4	0	1.37	1.21333	2.66	4.32667	1.135
HsaEX0069435	UPF2	chr10:11964733-11964836	0	0.0733333	0	0	0.21	0.36	0	0.94	0.06	14.5067	0
HsaEX0069446	UPF2	chr10:12001676-12001825	99.256	98.88	98.74	99.2867	88.4567	98.1067	98.625	99.0367	99.725	95.9367	99.56
HsaEX0070542	VPS26B	chr11:134236342-134236546	0.424	0.596667	2.45	0.17	0	0.37	2.705	0.803333	0.73	0.846667	0.66
HsaEX0070740	VTI1A	chr10:112533530-112533550	12.802	66.2867	5.55	1.87333	0.68	0.993333	2.325	0.376667	3.05	0.79	0.81
HsaEX0002062	ACSL1	chr4:184765891-184765986	99.87	99.7867	99.68	99.97	100	99.9467	99.78	99.8067	98.285	95.99	100
HsaEX0056287	SAV1	chr14:50649307-50649389	0.478	0.106667	0.11	2.16	1.13333	0	1.525	1.63333	8.98	5.21667	0.335
HsaEX0041793	NBAS	chr2:15178988-15179116	96.812	92.8067	90.42	92.6833	94.5633	97.2867	94.15	92.7967	91.71	89.8767	96.79
HsaEX0021044	DST	chr6:56464685-56464756	87.85	51.02	2.01667	5.34	3.98333	0.36	1.86	2.00667	3.03	1.85333	2.6
HsaEX0064947	TIAL1	chr10:119580471-119580538	10.46	9.54333	26.42	16.5667	5.46667	1.93667	10.985	16.0533	8.64	16.0933	14.625
HsaEX0064944	TIAL1	chr10:119576847-119576905	2.276	3.28667	4.96333	1.40333	2.13	1.45333	2.485	5.38	1.96	9.68333	2.87
HsaEX0024137	FAM168B	chr2:131091809-131091960	6.922	8.71333	5.65	2.48	2.81	5.67333	1.235	6.84333	8.47	23.98	6.82
HsaEX0024136	FAM168B	chr2:131079350-131079447	3.25	3.41667	4.53333	3.45	0.62	5.94	0.975	1.76333	2.415	1.29333	3.635
HsaEX0046381	PDK1	chr2:172582095-172582191	0.588	1.73	9.82333	6.49667	9.04333	1.61667	1.73	1.71	3.66	2.07	5.45
HsaEX0046391	PDK1	chr2:172584603-172584637	0.592	1.13667	0.553333	0.243333	1.16	1.02667	2.505	1.60333	5.05	7.26333	0.505
HsaEX0043213	NMT2	chr10:15140987-15141029	15.146	21.5033	15.6	12.5133	7.91	16.2267	17.775	13.8733	16.74	12.51	18.94
HsaEX0013296	CCDC50	chr3:191375062-191375589	0.61	3.42	16.8367	21.23	40.5433	8.8	26.99	0.353333	5.57	2.84667	4.55
HsaEX0038114	MBNL1	chr3:152446704-152446757	12.04	52.1467	24.0933	35.1033	21.28	25.7067	27.92	6.49	26.85	19.6633	21.63
HsaEX0011115	C5orf33	chr5:36208625-36208690	58.668	5.91333	21.31	3.85333	14.7533	37.0167	40.4	19.41	6.255	3.92333	19.295
HsaEX0070129	UTRN	chr6:144775861-144775945	0	0	0	0.126667	0	0.28	0.095	0.106667	0.15	3.47333	0
HsaEX0070132	UTRN	chr6:144827348-144827386	96.394	88.68	93.62	92.8333	78.78	85.35	84.47	91.7433	19.83	29.33	79.695
HsaEX0027402	GGPS1	chr1:235335242-235335334	94.722	91.7967	92.5267	91.92	93.55	92.7	93.38	95.0533	96.52	95.23	97.085
HsaEX0038619	MED21	chr12:27026420-27026534	98.138	97.0233	99.1733	97.96	99.8467	97.6367	98.875	97.61	98.47	94.07	98.4
HsaEX0068439	TXNDC11	chr16:11691290-11692082	97.49	91.47	97.41	98.63	99.18	99.48	95.635	98.16	92.52	94.34	96.805
HsaEX0004030	ANAPC1	chr2:111805802-111805893	99.668	98.6067	97.4067	99.67	97.9667	98.7067	99.44	99.2933	99.425	97.5733	98.35
HsaEX0004032	ANAPC1	chr2:111792362-111792555	98.178	100	100	98.35	98.6133	100	99.565	99.0767	100	96.7967	100
HsaEX0004033	ANAPC1	chr2:111790021-111790081	0.308	1.24667	0	0.556667	0.163333	0	0.305	1.45	0.065	7.90333	0.21
HsaEX0012629	CAST	chr5:96726794-96726859	66.882	25.4367	6.99	6.42333	30.6967	19.9867	19.425	60.0333	27.165	5.41333	34.335
HsaEX0012631	CAST	chr5:96729153-96729209	85.896	41.2267	81.6333	84.45	88.9	94.4067	80.295	85.1567	71.285	90.03	69.895
HsaEX0012625	CAST	chr5:96740745-96740783	64.664	60.4367	57.72	73.4267	83.8567	61.0167	71.72	56.5267	53.985	99.8767	82.17
HsaEX0012626	CAST	chr5:96746342-96746425	98.246	97.2767	99.6833	99.05	98.5767	99.0533	97.515	98.9533	99.69	88.7967	99.67
HsaEX0056614	SCOC	chr4:140379569-140379652	97.124	97.62	96.3133	99.0633	87.7267	95.3	91.55	93.7967	98.49	91.1233	96.7
HsaEX0060285	SMARCA5	chr4:143540363-143540495	98.8	99.8967	99.49	95.2333	99.6533	99.88	100	96.7933	99.79	81.25	98.495
HsaEX0052157	RANBP2	chr2:108773163-108773354	0.31	0.203333	0.87	1.13333	0.303333	1.29667	0.5	0.173333	0.89	0.913333	0.845
HsaEX0031688	INO80C	chr18:35479300-35479411	98.41	97.9333	95.76	95.86	97.6167	98.68	97.97	92.4067	99.565	94.4867	95.54
HsaEX0068919	UBP1	chr3:33408690-33408797	49.76	62.0167	29.1533	42.64	34.73	33.0967	34.22	34.6	42.27	47.84	46.56
HsaEX0068922	UBP1	chr3:33396445-33396516	1.398	2.55333	2.46	1.21	0.813333	0.29	1	3.77333	3.74	8.61	2.21
HsaEX0068921	UBP1	chr3:33396745-33396878	6.228	3.52333	2.02667	2.66333	1.73667	1.37333	1.3	4.03667	17.825	6.74	3.06
HsaEX0014912	CFDP1	chr16:75414578-75414695	97.596	92.3567	99.0633	94.38	97.0233	92.7233	93.675	95.7233	98.48	97.0267	98.61
HsaEX0014916	CFDP1	chr16:75391398-75391508	1.364	1.87	1.67667	15.0633	1.55	5.13667	1.405	1.42667	1.805	3.88	0.35
HsaEX0067262	TRIP12	chr2:229860406-229860531	34.054	74.4	40.8067	50.73	47.6167	28.8333	48.345	34.5333	81.595	38.1433	56.69
HsaEX0057644	SFRS12	chr5:66177517-66177658	99.538	99.8633	99.4767	92.7033	98.0367	97.24	99.265	97.72	99.78	89.5267	100
HsaEX0015016	CHD1	chr5:98876398-98876558	99.862	100	99.1867	100	99.5733	98.12	98.955	98.0167	100	82.9967	98.93
HsaEX0049734	PPP2R5E	chr14:63453689-63453885	98.104	93.8733	94.14	94.4733	97.46	95.4433	93.425	94.45	98.865	89.6133	92.055
HsaEX0011358	C6orf57	chr6:70585431-70585528	0	0	0.646667	0.373333	0.396667	0.373333	0.235	0.583333	0	0.756667	0
HsaEX0023742	FAM105B	chr5:14690039-14690308	98.922	98.0767	98.7933	98.08	100	99.66	98.145	93.3133	99.335	90.4233	99.705
HsaEX0039152	MIA3	chr1:222657922-222657972	0.02	0	0.113333	0	0	0	0	0.23	0.025	12.08	0.1
HsaEX0039153	MIA3	chr1:222662458-222662529	68.048	3.96333	5.23	6.27	3.44667	16.1033	5.225	1.70333	1.27	1.40667	6.05
HsaEX0040133	MRPL39	chr21:25603796-25603935	99.91	98.86	99.3067	96.23	100	99.8133	99.705	98.96	99.235	94.3833	99.18
HsaEX0071744	XPC	chr3:14153879-14154033	3.526	0.84	3.31333	1.15333	3.44667	3.68	2.855	4.04667	1.755	3.94333	2.24
HsaEX0071745	XPC	chr3:14147559-14147832	0.464	0.82	0.57	0.176667	1.19333	0.746667	1.185	0.853333	2.115	1.92333	0.415
HsaEX0071746	XPC	chr3:14168257-14168380	98.438	98.8467	98.1333	97.3133	99.4467	99.8	96.755	98.94	99.03	93.1333	99.385
HsaEX0071747	XPC	chr3:14167510-14167598	0.328	0	0.0966667	0	14.3867	0	0	0.21	0.425	0.176667	0
HsaEX0010858	C3orf19	chr3:14667424-14667518	99.226	97.4167	96.5467	95.8433	99.2867	100	96.51	92.7967	99.275	80.1433	99.055
HsaEX0025894	FLCN	chr17:17216380-17216503	95.794	92.6	95.55	98.78	96.82	98.0533	95.45	96.2367	93.315	83.46	92.425
HsaEX0020804	DPH3	chr3:16264155-16264229	78.74	65.7133	62.0433	84.2067	53.5233	70.2367	65.44	63.9833	84.87	43.08	54.325
HsaEX0049764	PPP4R1	chr18:9562922-9563010	18.216	33.59	13.3067	10.29	10.6933	9.8	16.11	12.4233	26.15	16.6233	26.7
HsaEX0040006	MPPE1	chr18:11886713-11886778	88.33	67.6167	90.2133	80.9633	88.9133	91.4567	72.3	87.3067	75.765	71.28	75.64
HsaEX0007410	AZIN1	chr8:102849999-102850144	20.854	15.24	21.2433	27.86	26.8267	31.0633	23.495	28.2333	34.31	38.3733	25.63
HsaEX0039699	MMS19	chr10:97468966-97469104	90.92	85.49	93.1867	93.8967	85.4133	93.7433	86.09	83.05	94.195	81.9833	93.72
HsaEX0039697	MMS19	chr10:97461496-97461622	94.626	92.76	97.57	95.9633	92.5933	92.7433	96.24	89.2267	95.65	76.9	91.47
HsaEX0035344	LARP1	chr5:154793800-154793901	96.436	91.2233	96.42	99.0133	98.8733	98.69	96.235	95.49	97.655	94.9467	97.675
HsaEX0016056	CNOT8	chr5:154870661-154870822	95.572	90.8267	94.5067	93.6	95.7267	92.9167	94.605	94.5067	91.425	92.1167	95.03
HsaEX0053775	RMND1	chr6:151418533-151418579	0.862	0.726667	1.27	0.4	2.90333	1.39	0.615	1.36333	1.73	2.96667	1.055
HsaEX0012882	CCDC109A	chr10:72860209-72860329	0.316	0	0.3	0.463333	0.103333	0	0.335	0.736667	10.52	1.01667	0.215
HsaEX0002830	ADK	chr10:74224538-74224591	99.49	97.5767	99.72	99.84	100	99.88	100	99.9	100	99.0333	100
HsaEX0011530	C8orf38	chr8:95036371-95036494	5.15	17.99	25.74	25.17	10.8	19.06	14.325	14.3067	21.955	30.51	13.98
HsaEX0011528	C8orf38	chr8:95044477-95044595	1.282	5.15333	5.29333	8.62333	15.8967	8.60667	3.92	9.64	3.155	4.71	12.385
HsaEX0020968	DRAM2	chr1:111124742-111124881	86.374	77.68	93	92.79	93.3767	94.8967	87.98	94.0733	90.825	84.24	90.485
HsaEX0069618	USP16	chr21:29025709-29025771	82.42	52.8267	0.0866667	0	0.593333	0.0533333	0.33	0.576667	6.77	0.7	0.085
HsaEX0062963	SUPV3L1	chr10:69189267-69189424	99.834	95.6133	98.0233	94.5667	99.64	99.5033	99.42	99.3433	99.39	92.3867	99.635
HsaEX0072536	ZDHHC5	chr11:57672021-57673194	92.59	99.8567	98.8867	98.72	99.4133	99.3633	98.815	99.3833	98.5	96.83	99.735
HsaEX0072537	ZDHHC5	chr11:57682422-57682543	95.65	97.3133	95.2967	97.2933	96.6433	97.8567	96.135	95.0067	99.295	92.74	93.965
HsaEX0072538	ZDHHC5	chr11:57696761-57696873	98.082	99.0233	98.1633	96.4067	91.4933	97.0167	99.17	94.8933	99.53	92.2633	99.12
HsaEX0072589	ZFAND3	chr6:37929959-37929999	98.78	91.8033	94.1567	96.68	95.3567	97.0333	95.975	93.71	85.905	92.2267	96.6
HsaEX0072593	ZFAND3	chr6:38082392-38082457	92.38	92.35	97.72	96.7733	95.1533	97.1067	95.85	95.2833	87.155	89.2367	96.02
HsaEX0043639	NPTN	chr15:73597022-73597369	2.024	37.37	0.196667	0.416667	0.213333	0.64	0.605	0.39	1.615	7.40667	0.05
HsaEX0043925	NSMCE2	chr8:125195055-125195272	0.312	1.61	2.36	2.63	0.703333	3.94667	0.62	0.246667	0.195	0.443333	0
HsaEX0047152	PHKG2	chr16:30751549-30751603	97.534	94.5267	90.1767	92.2067	97.7267	97.4367	94.365	96.78	93.85	97.9933	88.63
HsaEX0029931	HIAT1	chr1:100043073-100043229	3.522	4.23667	1.95667	5.95	23.9633	4.05	6.12	5.68333	29.125	5.28	10.065
HsaEX0029934	HIAT1	chr1:100068473-100068586	99.794	99.91	97.4333	98.68	99.5567	96.51	97.855	96.6033	99.855	71.32	99.365
HsaEX0026868	GALK2	chr15:49225205-49225349	1.562	10.84	3.46	15.2233	13.26	7.30333	3.55	2.06333	7.99	4.02	8.73
HsaEX0046269	PDE6D	chr2:231737187-231737292	97.056	92.2367	95.44	93.9567	98.15	97.5633	98.31	98.89	96.83	89.9333	94.1
HsaEX0022015	EIF4A2	chr3:186788310-186788420	3.254	0.746667	3.80333	10.7233	9.54667	15.8433	3.37	13.77	3.315	40.2633	9.72
HsaEX0022017	EIF4A2	chr3:186784962-186785101	97.274	94.7033	79.47	76.97	82.2167	83.9767	83.685	80.81	85.375	60.8267	87.82
HsaEX0010266	C1orf27	chr1:186411811-186411893	9.594	13.1467	10.2033	22.35	33.5967	9.45667	13.815	13.91	44.085	31.88	19.3
HsaEX0021011	DSCR3	chr21:37240496-37240639	97.156	90.91	95.99	98.5767	97.14	95.1767	96.235	94.9167	97.565	93.02	96.2
HsaEX0021013	DSCR3	chr21:37231493-37231590	0.168	3.92333	1.13333	0.426667	0.67	0.556667	0.555	0.216667	1.39	0.796667	0.24
HsaEX0021015	DSCR3	chr21:37233362-37233442	91.688	79.21	82.96	92.9733	87.3833	92.7067	89.205	84.0633	92.15	86.7733	91.96
HsaEX0001294	AC069234.1	chr12:120766263-120766372	98.824	99.6467	98.4067	100	100	98.9433	98.335	99.1733	99.695	88.19	96.23
HsaEX0051612	RAB28	chr4:13425110-13425227	0.982	0.88	3.98667	7.84667	2.81667	5.03667	1.6	2.35667	3.155	3.58	3.055
HsaEX0039354	MITD1	chr2:99173414-99173502	4.498	11.8533	6.90667	5.2	3.75	5.20667	7.105	7.80667	7.85	9.13667	6.825
HsaEX0039353	MITD1	chr2:99171343-99171429	80.224	87.9833	89.9133	94.6367	97.9833	99.2967	88.205	92.01	83.985	85.9233	91.71
HsaEX0022081	EIF5B	chr2:99389718-99389849	99.618	100	99.7367	100	100	100	100	99.5033	100	94.8333	100
HsaEX0010672	C2orf29	chr2:101257791-101257955	96.506	95.1433	94.04	95.26	99.68	99.07	98.71	98.9667	99.45	94.6667	98.195
HsaEX0007496	B4GALT5	chr20:49649497-49649576	1.274	1.47333	0.323333	1.7	0.29	0.603333	1.565	1.52	1.41	7.91	0.715
HsaEX0003128	AGPAT6	chr8:41610599-41610621	3.172	0.97	0	0	1.34	5.57667	1.445	1.98333	7.42	2.24	1.23
HsaEX0003129	AGPAT6	chr8:41610736-41610810	100	100	99.6167	95.1067	99.6567	100	99.51	99.8967	99.865	91.6567	99.45
HsaEX0022130	ELK4	chr1:205618698-205618820	3.03	3.39333	2.52667	1.99333	2.38	2.72667	1.64	1.02	1.9	2.61333	2.44
HsaEX0069538	USF1	chr1:161041651-161041846	99.786	99.86	99.42	98.55	99.7733	100	99.825	98.4367	99.355	88.2367	99.49
HsaEX0024101	FAM160B2	chr8:22101976-22102062	0.9	0.513333	9.47333	4.31333	6.11	16.9467	3.52	6.29667	2.96	6.51	0.45
HsaEX0042326	NDUFS2	chr1:161210111-161210188	99.626	98.6433	99.6433	99.6933	99.13	99.96	99.3	98.8433	99.115	90.7167	99.22
HsaEX0034327	KIAA1967	chr8:22613017-22613136	99.718	99.9	99.48	100	99.7733	100	99.71	98.76	98.85	86.03	99.345
HsaEX0034324	KIAA1967	chr8:22614390-22614503	93.422	94.87	96.37	98.4267	97.5267	95.1467	93.575	94.65	90.935	92.6633	85.525
HsaEX0034328	KIAA1967	chr8:22618349-22618495	99.708	100	100	97.5733	97.8533	100	99.26	97.97	99.965	92.9767	100
HsaEX0027059	GART	chr21:33509783-33509920	99.278	94.1067	97.9467	95.6367	99.07	95.43	96.82	96.6667	99.285	94.4333	97.735
HsaEX0027060	GART	chr21:33505974-33506104	95.316	99.2033	99.4733	99.5733	98.1467	99.2567	98.82	96.83	99.33	95.5667	97.5
HsaEX0060960	SON	chr21:33572551-33572630	13.166	3.00333	21.13	2.38	14.4333	16.3067	11.925	14.6233	6.61	6.25333	5.44
HsaEX0060676	SNF8	chr17:48936855-48936933	0.666	1.88333	1.99333	2.00333	1.13333	0.573333	1.065	0.93	5.325	1.96333	1.71
HsaEX0002817	ADIPOR1	chr1:202954241-202954307	44.37	11.5633	0.87	3.18	1.17667	3.96333	1.635	5.22	5.92	14.51	0.91
HsaEX0003644	ALDH4A1	chr1:18876315-18876467	98.796	91.1533	95.67	99.53	99.1667	97.5633	97.235	95.4133	92.13	95.9	99.175
[truncated: 819 more rows]
